# Supplementary material for: Spatially extensive microbial biogeography of the Indian Ocean provides insights into the unique community structure of a pristine coral atoll
Source: Sci Rep. 2015 Oct 20;5:15383. doi: 10.1038/srep15383 (PMC4611231; doi:10.1038/srep15383)
Supplement: Supplementary Table 1 [file srep15383-s2.xls]

## Sheet: SIMPER_L6
SIMPER
Similarity Percentages - species contributions
One-Way Analysis
Data worksheet
Name: Data3
Data type: Other
Sample selection: All
Variable selection: All
Parameters
Resemblance: S17 Bray Curtis similarity
Cut off for low contributions: 80.00%
Factor Groups
Sample	Biogeographic Region
BB08	Bay of Bengal
BB05	Bay of Bengal
BB07	Bay of Bengal
BB01	Bay of Bengal
BB10	Bay of Bengal
BB02	Bay of Bengal
BB04	Bay of Bengal
BB09	Bay of Bengal
BB03	Bay of Bengal
BB06	Bay of Bengal
MSO03	Mid Southern Ocean
MSO02	Mid Southern Ocean
MSO01	Mid Southern Ocean
SO01	Southern Ocean
SO02	Southern Ocean
SAI02	Salomon Atoll (Inside)
SAI01	Salomon Atoll (Inside)
SAI03	Salomon Atoll (Inside)
SAO01	Salomon Atoll (Outside)
SAO02	Salomon Atoll (Outside)
Group Bay of Bengal
Average similarity: 74.26
Species	Av.Abund	Av.Sim	Sim/SD	Contrib%	Cum.%
D_0__Bacteria;D_1__Cyanobacteria;D_2__Cyanobacteria;D_3__SubsectionI;D_4__FamilyI;D_5__Prochlorococcus	0.5	4.24	8.15	5.71	5.71
D_0__Bacteria;D_1__Proteobacteria;D_2__Alphaproteobacteria;D_3__SAR11 clade;D_4__Surface 1;D_5__uncultured Candidatus Pelagibacter sp.	0.31	2.76	9.79	3.72	9.43
D_0__Bacteria;D_1__Cyanobacteria;D_2__Cyanobacteria;D_3__SubsectionI;D_4__FamilyI;D_5__Synechococcus	0.23	1.78	5.42	2.4	11.82
D_0__Eukaryota;D_1__Opisthokonta;D_2__Holozoa;D_3__Metazoa;D_4__Animalia;D_5__Arthropoda	0.21	1.58	3.58	2.13	13.95
D_0__Bacteria;D_1__Proteobacteria;D_2__Gammaproteobacteria;D_3__Oceanospirillales;D_4__SAR86 clade;D_5__uncultured bacterium	0.16	1.36	9.65	1.84	15.79
D_0__Bacteria;D_1__Proteobacteria;D_2__Alphaproteobacteria;D_3__SAR11 clade;D_4__Surface 1;D_5__uncultured marine microorganism	0.14	1.27	9.47	1.71	17.5
D_0__Archaea;D_1__Euryarchaeota;D_2__Thermoplasmata;D_3__Thermoplasmatales;D_4__Marine Group II;D_5__marine metagenome	0.14	1.16	9.26	1.56	19.06
D_0__Bacteria;D_1__Proteobacteria;D_2__Alphaproteobacteria;D_3__SAR11 clade;D_4__Surface 2;D_5__uncultured bacterium	0.13	1.13	14.44	1.52	20.58
D_0__Bacteria;D_1__Proteobacteria;D_2__Alphaproteobacteria;D_3__Rhodobacterales;D_4__Rhodobacteraceae;D_5__uncultured	0.13	1.12	8.71	1.51	22.08
D_0__Bacteria;D_1__Cyanobacteria;D_2__Chloroplast;Other;Other;Other	0.12	1.03	8.83	1.38	23.47
D_0__Bacteria;D_1__Proteobacteria;D_2__Gammaproteobacteria;D_3__Oceanospirillales;D_4__SAR86 clade;D_5__uncultured marine microorganism	0.11	0.98	14.86	1.32	24.79
D_0__Bacteria;D_1__Proteobacteria;D_2__Alphaproteobacteria;D_3__Rickettsiales;D_4__mitochondria;Other	0.12	0.97	9.4	1.31	26.09
D_0__Bacteria;D_1__Actinobacteria;D_2__Acidimicrobiia;D_3__Acidimicrobiales;D_4__OM1 clade;D_5__Candidatus Actinomarina	0.11	0.94	8.73	1.26	27.36
D_0__Bacteria;D_1__Cyanobacteria;D_2__Chloroplast;D_3__Phalacroma mitra;D_4__;D_5__	0.12	0.93	5.95	1.25	28.61
D_0__Eukaryota;D_1__SAR;D_2__Alveolata;D_3__Dinoflagellata;D_4__Dinophyceae;D_5__Gymnodiniphycidae	0.11	0.85	7.28	1.14	29.75
D_0__Bacteria;D_1__Proteobacteria;D_2__Alphaproteobacteria;D_3__Rickettsiales;D_4__mitochondria;D_5__uncultured bacterium	0.1	0.85	5.56	1.14	30.89
D_0__Bacteria;D_1__Proteobacteria;D_2__Alphaproteobacteria;D_3__Rickettsiales;D_4__SAR116 clade;D_5__uncultured bacterium	0.09	0.81	8.35	1.09	31.98
D_0__Bacteria;D_1__Proteobacteria;D_2__Gammaproteobacteria;D_3__Oceanospirillales;D_4__SAR86 clade;D_5__uncultured gamma proteobacterium HF0010_11K06	0.09	0.79	9.81	1.06	33.04
D_0__Eukaryota;D_1__SAR;D_2__Alveolata;D_3__Protalveolata;D_4__Syndiniales;D_5__Syndiniales Group II	0.1	0.79	3.47	1.06	34.1
D_0__Bacteria;D_1__Proteobacteria;D_2__Deltaproteobacteria;D_3__SAR324 clade(Marine group B);D_4__unidentified marine bacterioplankton;D_5__	0.09	0.78	8.16	1.05	35.16
D_0__Bacteria;D_1__Bacteroidetes;D_2__Flavobacteriia;D_3__Flavobacteriales;D_4__Flavobacteriaceae;D_5__NS2b marine group	0.1	0.77	4.61	1.04	36.2
D_0__Bacteria;D_1__Proteobacteria;D_2__Gammaproteobacteria;D_3__Oceanospirillales;D_4__SAR86 clade;D_5__unidentified marine bacterioplankton	0.09	0.73	9.74	0.98	37.18
D_0__Bacteria;D_1__Proteobacteria;D_2__Gammaproteobacteria;D_3__Oceanospirillales;D_4__SAR86 clade;Other	0.09	0.7	6.92	0.94	38.12
D_0__Bacteria;D_1__Deferribacteres;D_2__Deferribacteres;D_3__Deferribacterales;D_4__SAR406 clade(Marine group A);D_5__marine metagenome	0.08	0.67	7.44	0.91	39.03
D_0__Bacteria;D_1__Proteobacteria;D_2__Deltaproteobacteria;D_3__Bdellovibrionales;D_4__Bdellovibrionaceae;D_5__OM27 clade	0.08	0.65	5.14	0.88	39.91
D_0__Bacteria;D_1__Deferribacteres;D_2__Deferribacteres;D_3__Deferribacterales;D_4__SAR406 clade(Marine group A);D_5__unidentified marine bacterioplankton	0.07	0.65	17.24	0.87	40.78
D_0__Bacteria;D_1__Proteobacteria;D_2__Alphaproteobacteria;D_3__Rickettsiales;D_4__S25-593;D_5__uncultured bacterium	0.07	0.62	12.03	0.83	41.62
D_0__Eukaryota;D_1__SAR;D_2__Alveolata;D_3__Protalveolata;D_4__Syndiniales;D_5__Syndiniales Group I	0.08	0.6	3.26	0.81	42.43
D_0__Bacteria;D_1__Proteobacteria;D_2__Gammaproteobacteria;D_3__Alteromonadales;D_4__Alteromonadaceae;D_5__Alteromonas	0.08	0.58	1.83	0.79	43.22
D_0__Bacteria;D_1__Bacteroidetes;D_2__Flavobacteriia;D_3__Flavobacteriales;D_4__Flavobacteriaceae;D_5__NS5 marine group	0.07	0.57	6.03	0.77	43.98
D_0__Bacteria;D_1__Proteobacteria;D_2__Alphaproteobacteria;D_3__Rhodobacterales;D_4__Rhodobacteraceae;D_5__Tropicibacter	0.07	0.56	4.65	0.75	44.74
D_0__Archaea;D_1__Euryarchaeota;D_2__Thermoplasmata;D_3__Thermoplasmatales;D_4__Marine Group III;D_5__uncultured marine group III euryarchaeote	0.07	0.55	4.5	0.75	45.48
D_0__Bacteria;D_1__Bacteroidetes;D_2__Flavobacteriia;D_3__Flavobacteriales;D_4__Flavobacteriaceae;D_5__NS4 marine group	0.07	0.55	7.54	0.74	46.22
D_0__Bacteria;D_1__Proteobacteria;D_2__Alphaproteobacteria;D_3__Rickettsiales;D_4__S25-593;D_5__unidentified marine bacterioplankton	0.06	0.54	7.79	0.73	46.96
D_0__Bacteria;D_1__Deferribacteres;D_2__Deferribacteres;D_3__Deferribacterales;D_4__SAR406 clade(Marine group A);D_5__uncultured bacterium	0.07	0.53	5.18	0.72	47.68
D_0__Bacteria;D_1__Proteobacteria;D_2__Alphaproteobacteria;D_3__SAR11 clade;D_4__Surface 2;D_5__unidentified marine bacterioplankton	0.06	0.53	16.33	0.72	48.39
D_0__Bacteria;Other;Other;Other;Other;Other	0.07	0.52	4.61	0.7	49.1
D_0__Archaea;D_1__Euryarchaeota;D_2__Thermoplasmata;D_3__Thermoplasmatales;D_4__Marine Group II;D_5__uncultured marine group II euryarchaeote HF70_51B02	0.06	0.49	5.81	0.65	49.75
D_0__Bacteria;D_1__Cyanobacteria;D_2__Chloroplast;D_3__uncultured bacterium;D_4__;D_5__	0.06	0.48	4.41	0.64	50.39
D_0__Bacteria;D_1__Proteobacteria;D_2__Alphaproteobacteria;D_3__SAR11 clade;D_4__Surface 1;Other	0.06	0.47	7.35	0.64	51.03
D_0__Bacteria;D_1__Proteobacteria;D_2__Alphaproteobacteria;D_3__Rhodospirillales;D_4__Rhodospirillaceae;D_5__Defluviicoccus	0.05	0.47	10.11	0.63	51.66
D_0__Bacteria;D_1__Proteobacteria;D_2__Alphaproteobacteria;D_3__SAR11 clade;D_4__Surface 4;D_5__uncultured bacterium	0.06	0.46	4.35	0.63	52.28
D_0__Bacteria;D_1__Proteobacteria;D_2__Alphaproteobacteria;D_3__SAR11 clade;D_4__Surface 2;Other	0.05	0.46	10.06	0.62	52.91
D_0__Bacteria;D_1__Deferribacteres;D_2__Deferribacteres;D_3__Deferribacterales;D_4__SAR406 clade(Marine group A);Other	0.06	0.46	4.51	0.62	53.52
D_0__Eukaryota;Other;Other;Other;Other;Other	0.06	0.44	5.39	0.6	54.12
D_0__Bacteria;D_1__Proteobacteria;D_2__Alphaproteobacteria;D_3__SAR11 clade;D_4__Surface 3;D_5__uncultured bacterium	0.05	0.43	6.56	0.58	54.7
D_0__Bacteria;D_1__Proteobacteria;D_2__Gammaproteobacteria;D_3__Oceanospirillales;D_4__Litoricolaceae;D_5__Litoricola	0.05	0.42	8.43	0.57	55.27
D_0__Bacteria;D_1__Proteobacteria;D_2__Alphaproteobacteria;D_3__SAR11 clade;D_4__Surface 1;D_5__marine metagenome	0.05	0.42	4.17	0.56	55.83
D_0__Bacteria;D_1__Bacteroidetes;D_2__Flavobacteriia;D_3__Flavobacteriales;D_4__NS9 marine group;D_5__uncultured bacterium	0.05	0.41	7.83	0.56	56.39
D_0__Eukaryota;D_1__SAR;D_2__Alveolata;Other;Other;Other	0.05	0.41	7.2	0.55	56.94
D_0__Bacteria;D_1__Proteobacteria;D_2__Gammaproteobacteria;D_3__Alteromonadales;D_4__Alteromonadaceae;D_5__OM60(NOR5) clade	0.05	0.4	8.38	0.54	57.48
D_0__Bacteria;D_1__Cyanobacteria;D_2__Chloroplast;D_3__uncultured prymnesiophyte C8704;D_4__;D_5__	0.06	0.39	2.4	0.53	58.01
D_0__Bacteria;D_1__Proteobacteria;D_2__Alphaproteobacteria;D_3__OCS116 clade;D_4__marine metagenome;D_5__	0.05	0.38	4.22	0.51	58.52
D_0__Bacteria;D_1__Proteobacteria;Other;Other;Other;Other	0.04	0.38	10.38	0.51	59.03
D_0__Bacteria;D_1__Cyanobacteria;D_2__Chloroplast;D_3__marine metagenome;D_4__;D_5__	0.05	0.38	4.83	0.51	59.54
D_0__Eukaryota;D_1__SAR;D_2__Alveolata;D_3__Protalveolata;D_4__Syndiniales;D_5__Amoebophrya	0.05	0.37	5.51	0.5	60.04
D_0__Bacteria;D_1__Proteobacteria;D_2__Alphaproteobacteria;D_3__Rickettsiales;D_4__SAR116 clade;D_5__uncultured SAR116 cluster alpha proteobacterium	0.05	0.37	6.34	0.5	60.54
D_0__Bacteria;D_1__Planctomycetes;D_2__Phycisphaerae;D_3__Phycisphaerales;D_4__Phycisphaeraceae;D_5__Urania-1B-19 marine sediment group	0.05	0.36	4.04	0.49	61.02
D_0__Bacteria;D_1__Bacteroidetes;D_2__Cytophagia;D_3__Cytophagales;D_4__Flammeovirgaceae;D_5__Marinoscillum	0.04	0.36	7.86	0.48	61.5
D_0__Bacteria;D_1__Bacteroidetes;D_2__Flavobacteriia;D_3__Flavobacteriales;D_4__NS9 marine group;D_5__uncultured Flavobacteriia bacterium	0.04	0.34	3.87	0.46	61.96
D_0__Bacteria;D_1__Bacteroidetes;D_2__Flavobacteriia;D_3__Flavobacteriales;D_4__NS9 marine group;D_5__uncultured Flavobacterium sp.	0.05	0.34	2.88	0.45	62.42
D_0__Archaea;D_1__Euryarchaeota;D_2__Thermoplasmata;D_3__Thermoplasmatales;D_4__Marine Group II;D_5__uncultured marine group II euryarchaeote HF10_61D03	0.04	0.34	6.75	0.45	62.87
D_0__Archaea;D_1__Euryarchaeota;D_2__Thermoplasmata;D_3__Thermoplasmatales;D_4__Marine Group II;D_5__uncultured bacterium	0.05	0.34	3.09	0.45	63.32
D_0__Bacteria;D_1__Bacteroidetes;D_2__Flavobacteriia;D_3__Flavobacteriales;D_4__NS9 marine group;D_5__unidentified marine bacterioplankton	0.05	0.34	2.8	0.45	63.78
D_0__Bacteria;D_1__Proteobacteria;D_2__Gammaproteobacteria;D_3__Order Incertae Sedis;D_4__Family Incertae Sedis;D_5__Marinicella	0.04	0.33	6.18	0.44	64.22
D_0__Bacteria;D_1__Cyanobacteria;D_2__Chloroplast;D_3__unidentified rhodophyte PRD01a010B;D_4__;D_5__	0.05	0.33	2.29	0.44	64.66
D_0__Eukaryota;D_1__SAR;D_2__Alveolata;D_3__Ciliophora;D_4__Intramacronucleata;D_5__Spirotrichea	0.04	0.32	4.07	0.43	65.09
D_0__Eukaryota;D_1__SAR;D_2__Alveolata;D_3__Dinoflagellata;D_4__Dinophyceae;D_5__Peridiniphycidae	0.04	0.31	3.31	0.42	65.52
D_0__Bacteria;D_1__Proteobacteria;D_2__Gammaproteobacteria;D_3__Oceanospirillales;D_4__Oceanospirillaceae;D_5__Pseudospirillum	0.04	0.3	8.57	0.41	65.93
D_0__Bacteria;D_1__Proteobacteria;D_2__Betaproteobacteria;D_3__Burkholderiales;D_4__Alcaligenaceae;D_5__MWH-UniP1 aquatic group	0.04	0.3	9.79	0.4	66.33
D_0__Eukaryota;D_1__SAR;D_2__Alveolata;D_3__Dinoflagellata;D_4__Dinophyceae;Other	0.04	0.29	4.56	0.39	66.72
D_0__Bacteria;D_1__Bacteroidetes;D_2__Flavobacteriia;D_3__Flavobacteriales;D_4__NS7 marine group;D_5__uncultured Flavobacteriia bacterium	0.04	0.29	4.14	0.38	67.1
D_0__Eukaryota;D_1__Opisthokonta;D_2__Holozoa;D_3__Metazoa;D_4__Animalia;Other	0.04	0.28	1.71	0.38	67.48
D_0__Archaea;D_1__Euryarchaeota;D_2__Thermoplasmata;D_3__Thermoplasmatales;D_4__Marine Group II;D_5__uncultured marine archaeon	0.03	0.28	7.01	0.37	67.85
D_0__Bacteria;D_1__Proteobacteria;D_2__Gammaproteobacteria;D_3__Alteromonadales;D_4__Alteromonadaceae;D_5__Aestuariibacter	0.04	0.28	3.03	0.37	68.23
D_0__Bacteria;D_1__Proteobacteria;D_2__Alphaproteobacteria;D_3__Rickettsiales;D_4__SAR116 clade;D_5__unidentified marine bacterioplankton	0.03	0.28	6.39	0.37	68.6
D_0__Bacteria;D_1__Bacteroidetes;D_2__Flavobacteriia;D_3__Flavobacteriales;D_4__Cryomorphaceae;D_5__Owenweeksia	0.04	0.27	2.64	0.37	68.96
D_0__Bacteria;D_1__Proteobacteria;D_2__Deltaproteobacteria;D_3__Desulfuromonadales;D_4__GR-WP33-58;D_5__uncultured marine microorganism	0.03	0.27	4.22	0.37	69.33
D_0__Bacteria;D_1__Cyanobacteria;D_2__Chloroplast;D_3__uncultured diatom;D_4__;D_5__	0.03	0.27	5.1	0.36	69.69
D_0__Bacteria;D_1__Proteobacteria;D_2__Deltaproteobacteria;D_3__Myxococcales;D_4__uncultured;Other	0.03	0.27	7.28	0.36	70.06
D_0__Bacteria;D_1__Proteobacteria;D_2__Gammaproteobacteria;D_3__Oceanospirillales;D_4__SAR86 clade;D_5__uncultured gamma proteobacterium CHAB-I-7	0.04	0.27	2.44	0.36	70.41
D_0__Bacteria;D_1__Proteobacteria;D_2__Gammaproteobacteria;D_3__KI89A clade;D_4__uncultured gamma proteobacterium HF0070_08D07;D_5__	0.04	0.27	4.3	0.36	70.77
D_0__Bacteria;D_1__Cyanobacteria;D_2__Chloroplast;D_3__Ostreococcus tauri;D_4__;D_5__	0.06	0.26	0.95	0.36	71.13
D_0__Bacteria;D_1__Proteobacteria;D_2__Deltaproteobacteria;D_3__Bdellovibrionales;D_4__Bacteriovoracaceae;D_5__uncultured	0.03	0.26	3.36	0.35	71.48
D_0__Eukaryota;D_1__SAR;D_2__Alveolata;D_3__Protalveolata;D_4__Syndiniales;D_5__Syndiniales Group III	0.03	0.26	4.15	0.35	71.82
D_0__Eukaryota;D_1__Haptophyta;D_2__Prymnesiophyceae;D_3__Prymnesiales;D_4__AI5F14RJ2A07;D_5__uncultured eukaryote	0.03	0.25	5.44	0.34	72.16
D_0__Bacteria;D_1__Proteobacteria;D_2__Alphaproteobacteria;D_3__Rickettsiales;D_4__SAR116 clade;D_5__Candidatus Puniceispirillum	0.03	0.25	7.93	0.34	72.5
D_0__Eukaryota;D_1__SAR;Other;Other;Other;Other	0.03	0.23	3.62	0.31	72.81
D_0__Eukaryota;D_1__Incertae Sedis;D_2__Telonema;D_3__uncultured eukaryote;D_4__;D_5__	0.03	0.23	3.55	0.31	73.13
D_0__Bacteria;D_1__Proteobacteria;D_2__Deltaproteobacteria;D_3__SAR324 clade(Marine group B);D_4__uncultured delta proteobacterium HF0070_07E19;D_5__	0.03	0.23	3.08	0.3	73.43
D_0__Bacteria;D_1__Proteobacteria;D_2__Alphaproteobacteria;D_3__Rhodospirillales;D_4__Rhodospirillaceae;D_5__AEGEAN-169 marine group	0.03	0.22	4.85	0.3	73.73
D_0__Bacteria;D_1__Chloroflexi;D_2__SAR202 clade;D_3__unidentified marine bacterioplankton;D_4__;D_5__	0.03	0.22	2.86	0.3	74.04
D_0__Bacteria;D_1__Proteobacteria;D_2__Alphaproteobacteria;D_3__SAR11 clade;D_4__Surface 1;D_5__uncultured bacterium	0.03	0.22	5.02	0.3	74.34
D_0__Bacteria;D_1__Proteobacteria;D_2__Alphaproteobacteria;D_3__SAR11 clade;D_4__unidentified marine bacterioplankton;D_5__	0.03	0.22	7.47	0.3	74.64
D_0__Bacteria;D_1__Proteobacteria;D_2__Gammaproteobacteria;D_3__Alteromonadales;D_4__Alteromonadaceae;D_5__Marinobacter	0.03	0.22	5.89	0.29	74.93
D_0__Bacteria;D_1__Proteobacteria;D_2__Alphaproteobacteria;D_3__Rickettsiales;D_4__SAR116 clade;D_5__uncultured alpha proteobacterium HF0070_34E11	0.03	0.22	6.42	0.29	75.23
D_0__Bacteria;D_1__Proteobacteria;D_2__Alphaproteobacteria;D_3__Rhodobacterales;D_4__Rhodobacteraceae;Other	0.03	0.22	1.53	0.29	75.52
D_0__Bacteria;D_1__Proteobacteria;D_2__Gammaproteobacteria;Other;Other;Other	0.03	0.21	2.53	0.29	75.81
D_0__Bacteria;D_1__Proteobacteria;D_2__Gammaproteobacteria;D_3__Legionellales;D_4__Coxiellaceae;D_5__Coxiella	0.03	0.21	3.22	0.29	76.1
D_0__Bacteria;D_1__Proteobacteria;D_2__Deltaproteobacteria;D_3__Desulfuromonadales;D_4__GR-WP33-58;D_5__uncultured delta proteobacterium HF0010_08B07	0.03	0.21	1.57	0.29	76.39
D_0__Bacteria;D_1__Planctomycetes;D_2__Phycisphaerae;D_3__Phycisphaerales;D_4__Phycisphaeraceae;D_5__CL500-3	0.03	0.21	4.06	0.29	76.67
D_0__Eukaryota;D_1__SAR;D_2__Stramenopiles;D_3__MAST-3;D_4__MAST-3A;D_5__uncultured eukaryote	0.03	0.21	1.36	0.29	76.96
Unknown;Other;Other;Other;Other;Other	0.03	0.21	3.43	0.28	77.24
D_0__Bacteria;D_1__Cyanobacteria;D_2__Chloroplast;D_3__uncultured organism;D_4__;D_5__	0.03	0.21	4.62	0.28	77.52
D_0__Eukaryota;D_1__SAR;D_2__Stramenopiles;D_3__MAST-4;D_4__uncultured marine eukaryote;D_5__	0.03	0.21	1.62	0.28	77.8
D_0__Eukaryota;D_1__SAR;D_2__Alveolata;D_3__OLI11255;D_4__uncultured eukaryote;D_5__	0.03	0.21	5.21	0.28	78.08
D_0__Bacteria;D_1__Proteobacteria;D_2__Gammaproteobacteria;D_3__Vibrionales;D_4__Vibrionaceae;D_5__Vibrio	0.03	0.21	2.86	0.28	78.35
D_0__Bacteria;D_1__Proteobacteria;D_2__Gammaproteobacteria;D_3__Oceanospirillales;D_4__SAR86 clade;D_5__uncultured gamma proteobacterium HF0070_03O15	0.03	0.2	2.86	0.27	78.63
D_0__Eukaryota;D_1__SAR;D_2__Stramenopiles;D_3__Ochrophyta;D_4__Diatomea;D_5__Bacillariophytina	0.02	0.2	6.5	0.27	78.9
D_0__Bacteria;D_1__Proteobacteria;D_2__Alphaproteobacteria;D_3__SAR11 clade;D_4__Surface 1;D_5__Candidatus Pelagibacter	0.02	0.2	7.13	0.27	79.16
D_0__Bacteria;D_1__Proteobacteria;D_2__Deltaproteobacteria;D_3__Sh765B-TzT-29;D_4__marine metagenome;D_5__	0.03	0.2	1.9	0.27	79.43
D_0__Bacteria;D_1__Proteobacteria;D_2__Alphaproteobacteria;D_3__SAR11 clade;D_4__uncultured marine microorganism;D_5__	0.03	0.2	1.86	0.26	79.69
D_0__Bacteria;D_1__Verrucomicrobia;D_2__Opitutae;D_3__MB11C04 marine group;D_4__uncultured Verrucomicrobia bacterium;D_5__	0.03	0.2	2.85	0.26	79.96
D_0__Eukaryota;D_1__SAR;D_2__Alveolata;D_3__Dinoflagellata;D_4__SCM15C8;D_5__Karlodinium veneficum	0.03	0.2	3.01	0.26	80.22
Group Mid Southern Ocean
Average similarity: 73.64
Species	Av.Abund	Av.Sim	Sim/SD
D_0__Bacteria;D_1__Cyanobacteria;D_2__Cyanobacteria;D_3__SubsectionI;D_4__FamilyI;D_5__Prochlorococcus	0.61	5.59	9.46
D_0__Bacteria;D_1__Proteobacteria;D_2__Alphaproteobacteria;D_3__SAR11 clade;D_4__Surface 1;D_5__uncultured Candidatus Pelagibacter sp.	0.27	2.39	6.03
D_0__Bacteria;D_1__Proteobacteria;D_2__Alphaproteobacteria;D_3__SAR11 clade;D_4__Surface 1;D_5__uncultured marine microorganism	0.21	1.66	5.64
D_0__Eukaryota;D_1__Opisthokonta;D_2__Holozoa;D_3__Metazoa;D_4__Animalia;D_5__Arthropoda	0.2	1.42	35.13
D_0__Bacteria;D_1__Proteobacteria;D_2__Gammaproteobacteria;D_3__Oceanospirillales;D_4__SAR86 clade;D_5__uncultured marine microorganism	0.15	1.29	37.68
D_0__Bacteria;D_1__Proteobacteria;D_2__Alphaproteobacteria;D_3__Rhodobacterales;D_4__Rhodobacteraceae;D_5__uncultured	0.13	1.21	19.99
D_0__Bacteria;D_1__Proteobacteria;D_2__Gammaproteobacteria;D_3__Oceanospirillales;D_4__SAR86 clade;D_5__uncultured bacterium	0.14	1.17	23.81
D_0__Bacteria;D_1__Proteobacteria;D_2__Alphaproteobacteria;D_3__SAR11 clade;D_4__Surface 2;D_5__uncultured bacterium	0.12	0.99	24.49
D_0__Bacteria;D_1__Proteobacteria;D_2__Alphaproteobacteria;D_3__Rickettsiales;D_4__mitochondria;D_5__uncultured bacterium	0.11	0.96	39.12
D_0__Eukaryota;D_1__SAR;D_2__Alveolata;D_3__Dinoflagellata;D_4__Dinophyceae;D_5__Gymnodiniphycidae	0.11	0.87	4.74
D_0__Bacteria;D_1__Proteobacteria;D_2__Alphaproteobacteria;D_3__Rickettsiales;D_4__mitochondria;Other	0.1	0.87	9.88
D_0__Bacteria;D_1__Bacteroidetes;D_2__Flavobacteriia;D_3__Flavobacteriales;D_4__Flavobacteriaceae;D_5__NS2b marine group	0.09	0.85	36.26
D_0__Bacteria;D_1__Proteobacteria;D_2__Alphaproteobacteria;D_3__Rickettsiales;D_4__SAR116 clade;D_5__uncultured bacterium	0.09	0.79	13.76
D_0__Bacteria;D_1__Cyanobacteria;D_2__Cyanobacteria;D_3__SubsectionI;D_4__FamilyI;D_5__Synechococcus	0.09	0.78	24.27
D_0__Bacteria;D_1__Proteobacteria;D_2__Alphaproteobacteria;D_3__SAR11 clade;D_4__Surface 4;D_5__uncultured bacterium	0.09	0.75	6.97
D_0__Bacteria;D_1__Proteobacteria;D_2__Alphaproteobacteria;D_3__SAR11 clade;D_4__Surface 1;Other	0.09	0.75	6.13
D_0__Bacteria;D_1__Proteobacteria;D_2__Gammaproteobacteria;D_3__Oceanospirillales;D_4__SAR86 clade;D_5__unidentified marine bacterioplankton	0.09	0.73	23.81
D_0__Bacteria;D_1__Cyanobacteria;D_2__Chloroplast;Other;Other;Other	0.09	0.72	31.53
D_0__Bacteria;D_1__Bacteroidetes;D_2__Flavobacteriia;D_3__Flavobacteriales;D_4__Flavobacteriaceae;D_5__NS4 marine group	0.08	0.68	8.81
D_0__Bacteria;D_1__Proteobacteria;D_2__Alphaproteobacteria;D_3__SAR11 clade;D_4__Surface 1;D_5__marine metagenome	0.08	0.66	4.49
D_0__Bacteria;D_1__Proteobacteria;D_2__Gammaproteobacteria;D_3__Oceanospirillales;D_4__SAR86 clade;Other	0.07	0.65	26.56
D_0__Eukaryota;D_1__SAR;D_2__Alveolata;D_3__Protalveolata;D_4__Syndiniales;D_5__Syndiniales Group I	0.07	0.64	33.83
D_0__Bacteria;D_1__Deferribacteres;D_2__Deferribacteres;D_3__Deferribacterales;D_4__SAR406 clade(Marine group A);D_5__marine metagenome	0.08	0.62	6.67
D_0__Bacteria;D_1__Actinobacteria;D_2__Acidimicrobiia;D_3__Acidimicrobiales;D_4__OM1 clade;D_5__Candidatus Actinomarina	0.08	0.62	4.56
D_0__Bacteria;D_1__Proteobacteria;D_2__Deltaproteobacteria;D_3__SAR324 clade(Marine group B);D_4__uncultured delta proteobacterium HF0070_07E19;D_5__	0.07	0.62	4.11
D_0__Bacteria;D_1__Proteobacteria;D_2__Gammaproteobacteria;D_3__Oceanospirillales;D_4__SAR86 clade;D_5__uncultured gamma proteobacterium HF0010_11K06	0.08	0.6	8.4
D_0__Eukaryota;Other;Other;Other;Other;Other	0.07	0.59	8.76
D_0__Archaea;D_1__Euryarchaeota;D_2__Thermoplasmata;D_3__Thermoplasmatales;D_4__Marine Group II;D_5__marine metagenome	0.07	0.58	4.28
D_0__Eukaryota;D_1__SAR;D_2__Alveolata;D_3__Protalveolata;D_4__Syndiniales;D_5__Syndiniales Group II	0.06	0.57	12.64
D_0__Bacteria;D_1__Cyanobacteria;D_2__Chloroplast;D_3__Phalacroma mitra;D_4__;D_5__	0.07	0.55	5.18
D_0__Bacteria;D_1__Deferribacteres;D_2__Deferribacteres;D_3__Deferribacterales;D_4__SAR406 clade(Marine group A);Other	0.07	0.55	5.18
D_0__Bacteria;Other;Other;Other;Other;Other	0.07	0.54	23.19
D_0__Bacteria;D_1__Cyanobacteria;D_2__Chloroplast;D_3__unidentified rhodophyte PRD01a010B;D_4__;D_5__	0.06	0.54	11.98
D_0__Bacteria;D_1__Proteobacteria;D_2__Alphaproteobacteria;D_3__SAR11 clade;D_4__Surface 3;D_5__uncultured bacterium	0.06	0.53	5.06
D_0__Bacteria;D_1__Deferribacteres;D_2__Deferribacteres;D_3__Deferribacterales;D_4__SAR406 clade(Marine group A);D_5__uncultured bacterium	0.06	0.52	3.8
D_0__Bacteria;D_1__Proteobacteria;D_2__Alphaproteobacteria;D_3__SAR11 clade;D_4__Surface 2;Other	0.06	0.52	15.55
D_0__Bacteria;D_1__Bacteroidetes;D_2__Flavobacteriia;D_3__Flavobacteriales;D_4__Cryomorphaceae;D_5__Owenweeksia	0.06	0.51	10.82
D_0__Bacteria;D_1__Cyanobacteria;D_2__Chloroplast;D_3__marine metagenome;D_4__;D_5__	0.06	0.51	15.89
D_0__Bacteria;D_1__Proteobacteria;D_2__Alphaproteobacteria;D_3__Rhodospirillales;D_4__Rhodospirillaceae;D_5__Defluviicoccus	0.06	0.48	4.35
D_0__Archaea;D_1__Euryarchaeota;D_2__Thermoplasmata;D_3__Thermoplasmatales;D_4__Marine Group III;D_5__uncultured marine group III euryarchaeote	0.05	0.47	9.99
D_0__Bacteria;D_1__Proteobacteria;D_2__Alphaproteobacteria;D_3__SAR11 clade;D_4__uncultured marine microorganism;D_5__	0.07	0.47	6.58
D_0__Bacteria;D_1__Proteobacteria;D_2__Alphaproteobacteria;D_3__Rickettsiales;D_4__SAR116 clade;D_5__uncultured SAR116 cluster alpha proteobacterium	0.05	0.46	20.6
D_0__Bacteria;D_1__Bacteroidetes;D_2__Cytophagia;D_3__Cytophagales;D_4__Flammeovirgaceae;D_5__Marinoscillum	0.06	0.44	14.15
D_0__Bacteria;D_1__Bacteroidetes;D_2__Flavobacteriia;D_3__Flavobacteriales;D_4__Flavobacteriaceae;D_5__NS5 marine group	0.06	0.42	1.88
D_0__Bacteria;D_1__Proteobacteria;D_2__Alphaproteobacteria;D_3__SAR11 clade;D_4__Surface 2;D_5__unidentified marine bacterioplankton	0.07	0.42	2.68
D_0__Bacteria;D_1__Proteobacteria;D_2__Gammaproteobacteria;D_3__Alteromonadales;D_4__Alteromonadaceae;D_5__OM60(NOR5) clade	0.05	0.42	9.89
D_0__Bacteria;D_1__Proteobacteria;D_2__Deltaproteobacteria;D_3__Bdellovibrionales;D_4__Bdellovibrionaceae;D_5__OM27 clade	0.05	0.41	2.2
D_0__Bacteria;D_1__Deferribacteres;D_2__Deferribacteres;D_3__Deferribacterales;D_4__SAR406 clade(Marine group A);D_5__unidentified marine bacterioplankton	0.06	0.41	1.97
D_0__Bacteria;D_1__Proteobacteria;D_2__Alphaproteobacteria;D_3__SAR11 clade;D_4__Surface 1;D_5__uncultured bacterium	0.05	0.41	6.77
D_0__Bacteria;D_1__Proteobacteria;D_2__Alphaproteobacteria;D_3__Rickettsiales;D_4__S25-593;D_5__unidentified marine bacterioplankton	0.05	0.41	3.86
D_0__Bacteria;D_1__Proteobacteria;D_2__Deltaproteobacteria;D_3__SAR324 clade(Marine group B);D_4__unidentified marine bacterioplankton;D_5__	0.05	0.41	17.13
D_0__Bacteria;D_1__Proteobacteria;Other;Other;Other;Other	0.04	0.4	18.11
D_0__Eukaryota;D_1__SAR;D_2__Alveolata;Other;Other;Other	0.05	0.39	2.27
D_0__Bacteria;D_1__Proteobacteria;D_2__Gammaproteobacteria;D_3__Alteromonadales;D_4__Alteromonadaceae;D_5__SAR92 clade	0.05	0.39	4.35
D_0__Bacteria;D_1__Proteobacteria;D_2__Gammaproteobacteria;D_3__Oceanospirillales;D_4__SAR86 clade;D_5__uncultured gamma proteobacterium CHAB-I-7	0.05	0.38	4.72
D_0__Bacteria;D_1__Proteobacteria;D_2__Alphaproteobacteria;D_3__Rickettsiales;D_4__S25-593;D_5__uncultured bacterium	0.04	0.38	3.1
D_0__Bacteria;D_1__Bacteroidetes;D_2__Flavobacteriia;D_3__Flavobacteriales;D_4__NS9 marine group;D_5__uncultured Flavobacteriia bacterium	0.04	0.37	33.83
D_0__Bacteria;D_1__Proteobacteria;D_2__Gammaproteobacteria;D_3__Alteromonadales;D_4__Alteromonadaceae;D_5__Alteromonas	0.06	0.36	1.58
D_0__Eukaryota;D_1__SAR;D_2__Alveolata;D_3__Dinoflagellata;D_4__Dinophyceae;Other	0.04	0.36	31.53
D_0__Bacteria;D_1__Bacteroidetes;D_2__Flavobacteriia;D_3__Flavobacteriales;D_4__NS9 marine group;D_5__uncultured bacterium	0.04	0.36	36.39
D_0__Bacteria;D_1__Cyanobacteria;D_2__Chloroplast;D_3__uncultured marine eukaryote;D_4__;D_5__	0.05	0.36	2.25
D_0__Bacteria;D_1__Proteobacteria;D_2__Alphaproteobacteria;D_3__Rhodospirillales;D_4__Rhodospirillaceae;D_5__uncultured	0.04	0.35	11.79
D_0__Bacteria;D_1__Proteobacteria;D_2__Gammaproteobacteria;D_3__Oceanospirillales;D_4__Oceanospirillaceae;D_5__Pseudospirillum	0.04	0.35	5.72
D_0__Bacteria;D_1__Proteobacteria;D_2__Alphaproteobacteria;D_3__Rhodobacterales;D_4__Rhodobacteraceae;D_5__Tropicibacter	0.04	0.35	3.47
D_0__Bacteria;D_1__Proteobacteria;D_2__Alphaproteobacteria;D_3__OCS116 clade;D_4__marine metagenome;D_5__	0.04	0.34	8.07
D_0__Archaea;D_1__Euryarchaeota;D_2__Thermoplasmata;D_3__Thermoplasmatales;D_4__Marine Group II;D_5__uncultured bacterium	0.04	0.33	33.83
D_0__Bacteria;D_1__Cyanobacteria;D_2__Chloroplast;D_3__uncultured bacterium;D_4__;D_5__	0.04	0.33	4.59
D_0__Bacteria;D_1__Proteobacteria;D_2__Alphaproteobacteria;D_3__Rhodobacterales;D_4__Rhodobacteraceae;Other	0.04	0.33	5.06
D_0__Bacteria;D_1__Proteobacteria;D_2__Gammaproteobacteria;D_3__Order Incertae Sedis;D_4__Family Incertae Sedis;D_5__Marinicella	0.04	0.33	5.06
D_0__Bacteria;D_1__Proteobacteria;D_2__Gammaproteobacteria;D_3__KI89A clade;D_4__uncultured bacterium;D_5__	0.04	0.32	15.15
D_0__Bacteria;D_1__Bacteroidetes;D_2__Flavobacteriia;D_3__Flavobacteriales;D_4__NS7 marine group;D_5__uncultured Flavobacteriia bacterium	0.04	0.32	5.86
D_0__Bacteria;D_1__Proteobacteria;D_2__Gammaproteobacteria;D_3__KI89A clade;D_4__uncultured gamma proteobacterium HF0070_08D07;D_5__	0.05	0.32	3.29
D_0__Bacteria;D_1__Proteobacteria;D_2__Alphaproteobacteria;D_3__Rhodospirillales;D_4__Rhodospirillaceae;D_5__OM75 clade	0.03	0.32	27.12
D_0__Bacteria;D_1__Proteobacteria;D_2__Gammaproteobacteria;D_3__Legionellales;D_4__Coxiellaceae;D_5__Coxiella	0.04	0.31	3.92
D_0__Bacteria;D_1__Chloroflexi;D_2__SAR202 clade;D_3__unidentified marine bacterioplankton;D_4__;D_5__	0.04	0.31	9.08
D_0__Bacteria;D_1__Cyanobacteria;D_2__Chloroplast;D_3__Prymnesium polylepis;D_4__;D_5__	0.04	0.31	9.08
D_0__Eukaryota;D_1__SAR;D_2__Alveolata;D_3__OLI11255;D_4__uncultured eukaryote;D_5__	0.04	0.3	14.04
D_0__Bacteria;D_1__Chloroflexi;D_2__SAR202 clade;D_3__uncultured Chloroflexi bacterium;D_4__;D_5__	0.04	0.3	5.06
D_0__Eukaryota;D_1__SAR;D_2__Alveolata;D_3__Dinoflagellata;D_4__Dinophyceae;D_5__Peridiniphycidae	0.04	0.3	5.18
D_0__Bacteria;D_1__Proteobacteria;D_2__Gammaproteobacteria;Other;Other;Other	0.04	0.3	2.88
D_0__Bacteria;D_1__Proteobacteria;D_2__Gammaproteobacteria;D_3__Thiotrichales;D_4__Thiotrichaceae;D_5__Thiothrix	0.03	0.3	27.36
D_0__Eukaryota;D_1__Opisthokonta;D_2__Holozoa;D_3__Metazoa;D_4__Animalia;Other	0.03	0.3	27.36
D_0__Bacteria;D_1__Lentisphaerae;D_2__R76-B128;D_3__unidentified marine bacterioplankton;D_4__;D_5__	0.04	0.29	3.35
D_0__Bacteria;D_1__Bacteroidetes;D_2__Flavobacteriia;D_3__Flavobacteriales;D_4__NS9 marine group;D_5__uncultured Bacteroidetes/Chlorobi group bacterium	0.05	0.28	2.15
D_0__Bacteria;D_1__Proteobacteria;D_2__Gammaproteobacteria;D_3__Oceanospirillales;D_4__OM182 clade;Other	0.03	0.27	4.26
D_0__Bacteria;D_1__Proteobacteria;D_2__Alphaproteobacteria;D_3__SAR11 clade;D_4__Surface 1;D_5__Candidatus Pelagibacter	0.03	0.27	11.94
D_0__Bacteria;D_1__Proteobacteria;D_2__Gammaproteobacteria;D_3__Alteromonadales;D_4__Pseudoalteromonadaceae;D_5__Pseudoalteromonas	0.04	0.27	2.41
D_0__Bacteria;D_1__Proteobacteria;D_2__Gammaproteobacteria;D_3__Oceanospirillales;D_4__Litoricolaceae;D_5__Litoricola	0.03	0.27	5.06
D_0__Bacteria;D_1__Cyanobacteria;D_2__Chloroplast;D_3__uncultured prymnesiophyte C8704;D_4__;D_5__	0.03	0.26	33.83
D_0__Eukaryota;D_1__SAR;D_2__Stramenopiles;D_3__MAST-4;D_4__uncultured marine eukaryote;D_5__	0.03	0.26	33.83
D_0__Bacteria;D_1__Proteobacteria;D_2__Betaproteobacteria;D_3__Burkholderiales;D_4__Alcaligenaceae;D_5__MWH-UniP1 aquatic group	0.03	0.26	2.78
D_0__Eukaryota;D_1__SAR;Other;Other;Other;Other	0.03	0.26	2.81
D_0__Bacteria;D_1__Proteobacteria;D_2__Alphaproteobacteria;D_3__SAR11 clade;D_4__unidentified marine bacterioplankton;D_5__	0.03	0.25	9.08
D_0__Bacteria;D_1__Proteobacteria;D_2__Deltaproteobacteria;D_3__Sh765B-TzT-29;D_4__marine metagenome;D_5__	0.03	0.25	9.08
D_0__Bacteria;D_1__Proteobacteria;D_2__Gammaproteobacteria;D_3__KI89A clade;D_4__uncultured marine microorganism;D_5__	0.03	0.25	3.11
D_0__Bacteria;D_1__Proteobacteria;D_2__Gammaproteobacteria;D_3__Oceanospirillales;D_4__OM182 clade;D_5__uncultured gamma proteobacterium	0.03	0.25	3.47
D_0__Bacteria;D_1__Verrucomicrobia;D_2__Opitutae;D_3__Puniceicoccales;D_4__Puniceicoccaceae;D_5__marine group	0.03	0.25	3.52
D_0__Eukaryota;D_1__Incertae Sedis;D_2__Telonema;D_3__uncultured eukaryote;D_4__;D_5__	0.03	0.24	17.12
D_0__Bacteria;D_1__Verrucomicrobia;D_2__Opitutae;D_3__MB11C04 marine group;D_4__uncultured Verrucomicrobia bacterium;D_5__	0.03	0.24	18.67
D_0__Eukaryota;D_1__SAR;D_2__Alveolata;D_3__Ciliophora;D_4__Intramacronucleata;D_5__Spirotrichea	0.03	0.23	33.83
D_0__Bacteria;D_1__Deferribacteres;D_2__Deferribacteres;D_3__Deferribacterales;D_4__PAUC34f;D_5__uncultured bacterium HF0130_06E03	0.03	0.23	5.06
D_0__Bacteria;D_1__Proteobacteria;D_2__Alphaproteobacteria;D_3__Rickettsiales;D_4__SAR116 clade;D_5__Candidatus Puniceispirillum	0.03	0.23	5.06
D_0__Bacteria;D_1__Deferribacteres;D_2__Deferribacteres;D_3__Deferribacterales;D_4__SAR406 clade(Marine group A);D_5__Marinimicrobia bacterium JGI OTU-2	0.03	0.23	5.18
D_0__Bacteria;D_1__Proteobacteria;D_2__Alphaproteobacteria;D_3__Rhodospirillales;D_4__Rhodospirillaceae;D_5__AEGEAN-169 marine group	0.03	0.23	2.19
D_0__Bacteria;D_1__Bacteroidetes;D_2__Flavobacteriia;D_3__Flavobacteriales;D_4__Flavobacteriaceae;D_5__Formosa	0.03	0.22	7.06
D_0__Bacteria;D_1__Proteobacteria;D_2__Alphaproteobacteria;D_3__OCS116 clade;D_4__unidentified marine bacterioplankton;D_5__	0.03	0.22	7.06
D_0__Bacteria;D_1__Deferribacteres;D_2__Deferribacteres;D_3__Deferribacterales;D_4__SAR406 clade(Marine group A);D_5__uncultured Fibrobacteres/Acidobacteria group bacterium	0.03	0.22	7.3
D_0__Eukaryota;D_1__SAR;D_2__Rhizaria;D_3__Retaria;D_4__RAD A;D_5__uncultured eukaryote	0.02	0.22	7.3
D_0__Eukaryota;D_1__SAR;D_2__Alveolata;D_3__Dinoflagellata;D_4__Dinophyceae;D_5__B7	0.03	0.21	2.69
D_0__Bacteria;D_1__Proteobacteria;D_2__Gammaproteobacteria;D_3__Alteromonadales;D_4__Alteromonadaceae;D_5__Aestuariibacter	0.03	0.21	2.68
D_0__Bacteria;D_1__Bacteroidetes;D_2__Flavobacteriia;D_3__Flavobacteriales;D_4__NS9 marine group;Other	0.03	0.21	3.11
D_0__Bacteria;D_1__Planctomycetes;D_2__Phycisphaerae;D_3__Phycisphaerales;D_4__Phycisphaeraceae;D_5__CL500-3	0.03	0.21	3.11
D_0__Eukaryota;D_1__Haptophyta;D_2__Prymnesiophyceae;D_3__Prymnesiales;D_4__AI5F14RJ2A07;D_5__uncultured eukaryote	0.02	0.2	33.83
Species	Contrib%	Cum.%
D_0__Bacteria;D_1__Cyanobacteria;D_2__Cyanobacteria;D_3__SubsectionI;D_4__FamilyI;D_5__Prochlorococcus	7.59	7.59
D_0__Bacteria;D_1__Proteobacteria;D_2__Alphaproteobacteria;D_3__SAR11 clade;D_4__Surface 1;D_5__uncultured Candidatus Pelagibacter sp.	3.24	10.83
D_0__Bacteria;D_1__Proteobacteria;D_2__Alphaproteobacteria;D_3__SAR11 clade;D_4__Surface 1;D_5__uncultured marine microorganism	2.25	13.08
D_0__Eukaryota;D_1__Opisthokonta;D_2__Holozoa;D_3__Metazoa;D_4__Animalia;D_5__Arthropoda	1.93	15.01
D_0__Bacteria;D_1__Proteobacteria;D_2__Gammaproteobacteria;D_3__Oceanospirillales;D_4__SAR86 clade;D_5__uncultured marine microorganism	1.75	16.77
D_0__Bacteria;D_1__Proteobacteria;D_2__Alphaproteobacteria;D_3__Rhodobacterales;D_4__Rhodobacteraceae;D_5__uncultured	1.65	18.41
D_0__Bacteria;D_1__Proteobacteria;D_2__Gammaproteobacteria;D_3__Oceanospirillales;D_4__SAR86 clade;D_5__uncultured bacterium	1.59	20
D_0__Bacteria;D_1__Proteobacteria;D_2__Alphaproteobacteria;D_3__SAR11 clade;D_4__Surface 2;D_5__uncultured bacterium	1.34	21.34
D_0__Bacteria;D_1__Proteobacteria;D_2__Alphaproteobacteria;D_3__Rickettsiales;D_4__mitochondria;D_5__uncultured bacterium	1.3	22.64
D_0__Eukaryota;D_1__SAR;D_2__Alveolata;D_3__Dinoflagellata;D_4__Dinophyceae;D_5__Gymnodiniphycidae	1.19	23.83
D_0__Bacteria;D_1__Proteobacteria;D_2__Alphaproteobacteria;D_3__Rickettsiales;D_4__mitochondria;Other	1.18	25.02
D_0__Bacteria;D_1__Bacteroidetes;D_2__Flavobacteriia;D_3__Flavobacteriales;D_4__Flavobacteriaceae;D_5__NS2b marine group	1.15	26.17
D_0__Bacteria;D_1__Proteobacteria;D_2__Alphaproteobacteria;D_3__Rickettsiales;D_4__SAR116 clade;D_5__uncultured bacterium	1.07	27.24
D_0__Bacteria;D_1__Cyanobacteria;D_2__Cyanobacteria;D_3__SubsectionI;D_4__FamilyI;D_5__Synechococcus	1.06	28.31
D_0__Bacteria;D_1__Proteobacteria;D_2__Alphaproteobacteria;D_3__SAR11 clade;D_4__Surface 4;D_5__uncultured bacterium	1.02	29.33
D_0__Bacteria;D_1__Proteobacteria;D_2__Alphaproteobacteria;D_3__SAR11 clade;D_4__Surface 1;Other	1.02	30.34
D_0__Bacteria;D_1__Proteobacteria;D_2__Gammaproteobacteria;D_3__Oceanospirillales;D_4__SAR86 clade;D_5__unidentified marine bacterioplankton	0.99	31.33
D_0__Bacteria;D_1__Cyanobacteria;D_2__Chloroplast;Other;Other;Other	0.97	32.3
D_0__Bacteria;D_1__Bacteroidetes;D_2__Flavobacteriia;D_3__Flavobacteriales;D_4__Flavobacteriaceae;D_5__NS4 marine group	0.92	33.23
D_0__Bacteria;D_1__Proteobacteria;D_2__Alphaproteobacteria;D_3__SAR11 clade;D_4__Surface 1;D_5__marine metagenome	0.9	34.13
D_0__Bacteria;D_1__Proteobacteria;D_2__Gammaproteobacteria;D_3__Oceanospirillales;D_4__SAR86 clade;Other	0.88	35.01
D_0__Eukaryota;D_1__SAR;D_2__Alveolata;D_3__Protalveolata;D_4__Syndiniales;D_5__Syndiniales Group I	0.87	35.89
D_0__Bacteria;D_1__Deferribacteres;D_2__Deferribacteres;D_3__Deferribacterales;D_4__SAR406 clade(Marine group A);D_5__marine metagenome	0.84	36.73
D_0__Bacteria;D_1__Actinobacteria;D_2__Acidimicrobiia;D_3__Acidimicrobiales;D_4__OM1 clade;D_5__Candidatus Actinomarina	0.84	37.58
D_0__Bacteria;D_1__Proteobacteria;D_2__Deltaproteobacteria;D_3__SAR324 clade(Marine group B);D_4__uncultured delta proteobacterium HF0070_07E19;D_5__	0.84	38.41
D_0__Bacteria;D_1__Proteobacteria;D_2__Gammaproteobacteria;D_3__Oceanospirillales;D_4__SAR86 clade;D_5__uncultured gamma proteobacterium HF0010_11K06	0.81	39.22
D_0__Eukaryota;Other;Other;Other;Other;Other	0.81	40.03
D_0__Archaea;D_1__Euryarchaeota;D_2__Thermoplasmata;D_3__Thermoplasmatales;D_4__Marine Group II;D_5__marine metagenome	0.79	40.82
D_0__Eukaryota;D_1__SAR;D_2__Alveolata;D_3__Protalveolata;D_4__Syndiniales;D_5__Syndiniales Group II	0.77	41.59
D_0__Bacteria;D_1__Cyanobacteria;D_2__Chloroplast;D_3__Phalacroma mitra;D_4__;D_5__	0.75	42.34
D_0__Bacteria;D_1__Deferribacteres;D_2__Deferribacteres;D_3__Deferribacterales;D_4__SAR406 clade(Marine group A);Other	0.75	43.08
D_0__Bacteria;Other;Other;Other;Other;Other	0.74	43.82
D_0__Bacteria;D_1__Cyanobacteria;D_2__Chloroplast;D_3__unidentified rhodophyte PRD01a010B;D_4__;D_5__	0.73	44.55
D_0__Bacteria;D_1__Proteobacteria;D_2__Alphaproteobacteria;D_3__SAR11 clade;D_4__Surface 3;D_5__uncultured bacterium	0.72	45.28
D_0__Bacteria;D_1__Deferribacteres;D_2__Deferribacteres;D_3__Deferribacterales;D_4__SAR406 clade(Marine group A);D_5__uncultured bacterium	0.71	45.99
D_0__Bacteria;D_1__Proteobacteria;D_2__Alphaproteobacteria;D_3__SAR11 clade;D_4__Surface 2;Other	0.71	46.69
D_0__Bacteria;D_1__Bacteroidetes;D_2__Flavobacteriia;D_3__Flavobacteriales;D_4__Cryomorphaceae;D_5__Owenweeksia	0.7	47.39
D_0__Bacteria;D_1__Cyanobacteria;D_2__Chloroplast;D_3__marine metagenome;D_4__;D_5__	0.69	48.08
D_0__Bacteria;D_1__Proteobacteria;D_2__Alphaproteobacteria;D_3__Rhodospirillales;D_4__Rhodospirillaceae;D_5__Defluviicoccus	0.65	48.73
D_0__Archaea;D_1__Euryarchaeota;D_2__Thermoplasmata;D_3__Thermoplasmatales;D_4__Marine Group III;D_5__uncultured marine group III euryarchaeote	0.64	49.38
D_0__Bacteria;D_1__Proteobacteria;D_2__Alphaproteobacteria;D_3__SAR11 clade;D_4__uncultured marine microorganism;D_5__	0.64	50.02
D_0__Bacteria;D_1__Proteobacteria;D_2__Alphaproteobacteria;D_3__Rickettsiales;D_4__SAR116 clade;D_5__uncultured SAR116 cluster alpha proteobacterium	0.62	50.65
D_0__Bacteria;D_1__Bacteroidetes;D_2__Cytophagia;D_3__Cytophagales;D_4__Flammeovirgaceae;D_5__Marinoscillum	0.6	51.25
D_0__Bacteria;D_1__Bacteroidetes;D_2__Flavobacteriia;D_3__Flavobacteriales;D_4__Flavobacteriaceae;D_5__NS5 marine group	0.57	51.82
D_0__Bacteria;D_1__Proteobacteria;D_2__Alphaproteobacteria;D_3__SAR11 clade;D_4__Surface 2;D_5__unidentified marine bacterioplankton	0.57	52.38
D_0__Bacteria;D_1__Proteobacteria;D_2__Gammaproteobacteria;D_3__Alteromonadales;D_4__Alteromonadaceae;D_5__OM60(NOR5) clade	0.56	52.95
D_0__Bacteria;D_1__Proteobacteria;D_2__Deltaproteobacteria;D_3__Bdellovibrionales;D_4__Bdellovibrionaceae;D_5__OM27 clade	0.56	53.51
D_0__Bacteria;D_1__Deferribacteres;D_2__Deferribacteres;D_3__Deferribacterales;D_4__SAR406 clade(Marine group A);D_5__unidentified marine bacterioplankton	0.56	54.07
D_0__Bacteria;D_1__Proteobacteria;D_2__Alphaproteobacteria;D_3__SAR11 clade;D_4__Surface 1;D_5__uncultured bacterium	0.55	54.62
D_0__Bacteria;D_1__Proteobacteria;D_2__Alphaproteobacteria;D_3__Rickettsiales;D_4__S25-593;D_5__unidentified marine bacterioplankton	0.55	55.17
D_0__Bacteria;D_1__Proteobacteria;D_2__Deltaproteobacteria;D_3__SAR324 clade(Marine group B);D_4__unidentified marine bacterioplankton;D_5__	0.55	55.73
D_0__Bacteria;D_1__Proteobacteria;Other;Other;Other;Other	0.54	56.26
D_0__Eukaryota;D_1__SAR;D_2__Alveolata;Other;Other;Other	0.53	56.79
D_0__Bacteria;D_1__Proteobacteria;D_2__Gammaproteobacteria;D_3__Alteromonadales;D_4__Alteromonadaceae;D_5__SAR92 clade	0.52	57.32
D_0__Bacteria;D_1__Proteobacteria;D_2__Gammaproteobacteria;D_3__Oceanospirillales;D_4__SAR86 clade;D_5__uncultured gamma proteobacterium CHAB-I-7	0.52	57.84
D_0__Bacteria;D_1__Proteobacteria;D_2__Alphaproteobacteria;D_3__Rickettsiales;D_4__S25-593;D_5__uncultured bacterium	0.51	58.35
D_0__Bacteria;D_1__Bacteroidetes;D_2__Flavobacteriia;D_3__Flavobacteriales;D_4__NS9 marine group;D_5__uncultured Flavobacteriia bacterium	0.5	58.85
D_0__Bacteria;D_1__Proteobacteria;D_2__Gammaproteobacteria;D_3__Alteromonadales;D_4__Alteromonadaceae;D_5__Alteromonas	0.49	59.34
D_0__Eukaryota;D_1__SAR;D_2__Alveolata;D_3__Dinoflagellata;D_4__Dinophyceae;Other	0.49	59.83
D_0__Bacteria;D_1__Bacteroidetes;D_2__Flavobacteriia;D_3__Flavobacteriales;D_4__NS9 marine group;D_5__uncultured bacterium	0.49	60.32
D_0__Bacteria;D_1__Cyanobacteria;D_2__Chloroplast;D_3__uncultured marine eukaryote;D_4__;D_5__	0.48	60.8
D_0__Bacteria;D_1__Proteobacteria;D_2__Alphaproteobacteria;D_3__Rhodospirillales;D_4__Rhodospirillaceae;D_5__uncultured	0.48	61.28
D_0__Bacteria;D_1__Proteobacteria;D_2__Gammaproteobacteria;D_3__Oceanospirillales;D_4__Oceanospirillaceae;D_5__Pseudospirillum	0.47	61.75
D_0__Bacteria;D_1__Proteobacteria;D_2__Alphaproteobacteria;D_3__Rhodobacterales;D_4__Rhodobacteraceae;D_5__Tropicibacter	0.47	62.22
D_0__Bacteria;D_1__Proteobacteria;D_2__Alphaproteobacteria;D_3__OCS116 clade;D_4__marine metagenome;D_5__	0.46	62.68
D_0__Archaea;D_1__Euryarchaeota;D_2__Thermoplasmata;D_3__Thermoplasmatales;D_4__Marine Group II;D_5__uncultured bacterium	0.45	63.13
D_0__Bacteria;D_1__Cyanobacteria;D_2__Chloroplast;D_3__uncultured bacterium;D_4__;D_5__	0.45	63.58
D_0__Bacteria;D_1__Proteobacteria;D_2__Alphaproteobacteria;D_3__Rhodobacterales;D_4__Rhodobacteraceae;Other	0.44	64.03
D_0__Bacteria;D_1__Proteobacteria;D_2__Gammaproteobacteria;D_3__Order Incertae Sedis;D_4__Family Incertae Sedis;D_5__Marinicella	0.44	64.47
D_0__Bacteria;D_1__Proteobacteria;D_2__Gammaproteobacteria;D_3__KI89A clade;D_4__uncultured bacterium;D_5__	0.44	64.91
D_0__Bacteria;D_1__Bacteroidetes;D_2__Flavobacteriia;D_3__Flavobacteriales;D_4__NS7 marine group;D_5__uncultured Flavobacteriia bacterium	0.44	65.35
D_0__Bacteria;D_1__Proteobacteria;D_2__Gammaproteobacteria;D_3__KI89A clade;D_4__uncultured gamma proteobacterium HF0070_08D07;D_5__	0.44	65.78
D_0__Bacteria;D_1__Proteobacteria;D_2__Alphaproteobacteria;D_3__Rhodospirillales;D_4__Rhodospirillaceae;D_5__OM75 clade	0.43	66.22
D_0__Bacteria;D_1__Proteobacteria;D_2__Gammaproteobacteria;D_3__Legionellales;D_4__Coxiellaceae;D_5__Coxiella	0.42	66.64
D_0__Bacteria;D_1__Chloroflexi;D_2__SAR202 clade;D_3__unidentified marine bacterioplankton;D_4__;D_5__	0.42	67.06
D_0__Bacteria;D_1__Cyanobacteria;D_2__Chloroplast;D_3__Prymnesium polylepis;D_4__;D_5__	0.42	67.48
D_0__Eukaryota;D_1__SAR;D_2__Alveolata;D_3__OLI11255;D_4__uncultured eukaryote;D_5__	0.41	67.89
D_0__Bacteria;D_1__Chloroflexi;D_2__SAR202 clade;D_3__uncultured Chloroflexi bacterium;D_4__;D_5__	0.41	68.29
D_0__Eukaryota;D_1__SAR;D_2__Alveolata;D_3__Dinoflagellata;D_4__Dinophyceae;D_5__Peridiniphycidae	0.41	68.7
D_0__Bacteria;D_1__Proteobacteria;D_2__Gammaproteobacteria;Other;Other;Other	0.4	69.1
D_0__Bacteria;D_1__Proteobacteria;D_2__Gammaproteobacteria;D_3__Thiotrichales;D_4__Thiotrichaceae;D_5__Thiothrix	0.4	69.5
D_0__Eukaryota;D_1__Opisthokonta;D_2__Holozoa;D_3__Metazoa;D_4__Animalia;Other	0.4	69.9
D_0__Bacteria;D_1__Lentisphaerae;D_2__R76-B128;D_3__unidentified marine bacterioplankton;D_4__;D_5__	0.39	70.29
D_0__Bacteria;D_1__Bacteroidetes;D_2__Flavobacteriia;D_3__Flavobacteriales;D_4__NS9 marine group;D_5__uncultured Bacteroidetes/Chlorobi group bacterium	0.38	70.67
D_0__Bacteria;D_1__Proteobacteria;D_2__Gammaproteobacteria;D_3__Oceanospirillales;D_4__OM182 clade;Other	0.37	71.04
D_0__Bacteria;D_1__Proteobacteria;D_2__Alphaproteobacteria;D_3__SAR11 clade;D_4__Surface 1;D_5__Candidatus Pelagibacter	0.37	71.41
D_0__Bacteria;D_1__Proteobacteria;D_2__Gammaproteobacteria;D_3__Alteromonadales;D_4__Pseudoalteromonadaceae;D_5__Pseudoalteromonas	0.37	71.78
D_0__Bacteria;D_1__Proteobacteria;D_2__Gammaproteobacteria;D_3__Oceanospirillales;D_4__Litoricolaceae;D_5__Litoricola	0.36	72.14
D_0__Bacteria;D_1__Cyanobacteria;D_2__Chloroplast;D_3__uncultured prymnesiophyte C8704;D_4__;D_5__	0.36	72.5
D_0__Eukaryota;D_1__SAR;D_2__Stramenopiles;D_3__MAST-4;D_4__uncultured marine eukaryote;D_5__	0.36	72.85
D_0__Bacteria;D_1__Proteobacteria;D_2__Betaproteobacteria;D_3__Burkholderiales;D_4__Alcaligenaceae;D_5__MWH-UniP1 aquatic group	0.35	73.21
D_0__Eukaryota;D_1__SAR;Other;Other;Other;Other	0.35	73.56
D_0__Bacteria;D_1__Proteobacteria;D_2__Alphaproteobacteria;D_3__SAR11 clade;D_4__unidentified marine bacterioplankton;D_5__	0.34	73.9
D_0__Bacteria;D_1__Proteobacteria;D_2__Deltaproteobacteria;D_3__Sh765B-TzT-29;D_4__marine metagenome;D_5__	0.34	74.24
D_0__Bacteria;D_1__Proteobacteria;D_2__Gammaproteobacteria;D_3__KI89A clade;D_4__uncultured marine microorganism;D_5__	0.34	74.58
D_0__Bacteria;D_1__Proteobacteria;D_2__Gammaproteobacteria;D_3__Oceanospirillales;D_4__OM182 clade;D_5__uncultured gamma proteobacterium	0.33	74.92
D_0__Bacteria;D_1__Verrucomicrobia;D_2__Opitutae;D_3__Puniceicoccales;D_4__Puniceicoccaceae;D_5__marine group	0.33	75.25
D_0__Eukaryota;D_1__Incertae Sedis;D_2__Telonema;D_3__uncultured eukaryote;D_4__;D_5__	0.33	75.58
D_0__Bacteria;D_1__Verrucomicrobia;D_2__Opitutae;D_3__MB11C04 marine group;D_4__uncultured Verrucomicrobia bacterium;D_5__	0.33	75.91
D_0__Eukaryota;D_1__SAR;D_2__Alveolata;D_3__Ciliophora;D_4__Intramacronucleata;D_5__Spirotrichea	0.32	76.23
D_0__Bacteria;D_1__Deferribacteres;D_2__Deferribacteres;D_3__Deferribacterales;D_4__PAUC34f;D_5__uncultured bacterium HF0130_06E03	0.31	76.55
D_0__Bacteria;D_1__Proteobacteria;D_2__Alphaproteobacteria;D_3__Rickettsiales;D_4__SAR116 clade;D_5__Candidatus Puniceispirillum	0.31	76.86
D_0__Bacteria;D_1__Deferribacteres;D_2__Deferribacteres;D_3__Deferribacterales;D_4__SAR406 clade(Marine group A);D_5__Marinimicrobia bacterium JGI OTU-2	0.31	77.18
D_0__Bacteria;D_1__Proteobacteria;D_2__Alphaproteobacteria;D_3__Rhodospirillales;D_4__Rhodospirillaceae;D_5__AEGEAN-169 marine group	0.31	77.48
D_0__Bacteria;D_1__Bacteroidetes;D_2__Flavobacteriia;D_3__Flavobacteriales;D_4__Flavobacteriaceae;D_5__Formosa	0.3	77.79
D_0__Bacteria;D_1__Proteobacteria;D_2__Alphaproteobacteria;D_3__OCS116 clade;D_4__unidentified marine bacterioplankton;D_5__	0.3	78.09
D_0__Bacteria;D_1__Deferribacteres;D_2__Deferribacteres;D_3__Deferribacterales;D_4__SAR406 clade(Marine group A);D_5__uncultured Fibrobacteres/Acidobacteria group bacterium	0.3	78.39
D_0__Eukaryota;D_1__SAR;D_2__Rhizaria;D_3__Retaria;D_4__RAD A;D_5__uncultured eukaryote	0.3	78.69
D_0__Eukaryota;D_1__SAR;D_2__Alveolata;D_3__Dinoflagellata;D_4__Dinophyceae;D_5__B7	0.29	78.98
D_0__Bacteria;D_1__Proteobacteria;D_2__Gammaproteobacteria;D_3__Alteromonadales;D_4__Alteromonadaceae;D_5__Aestuariibacter	0.28	79.27
D_0__Bacteria;D_1__Bacteroidetes;D_2__Flavobacteriia;D_3__Flavobacteriales;D_4__NS9 marine group;Other	0.28	79.55
D_0__Bacteria;D_1__Planctomycetes;D_2__Phycisphaerae;D_3__Phycisphaerales;D_4__Phycisphaeraceae;D_5__CL500-3	0.28	79.83
D_0__Eukaryota;D_1__Haptophyta;D_2__Prymnesiophyceae;D_3__Prymnesiales;D_4__AI5F14RJ2A07;D_5__uncultured eukaryote	0.28	80.1
Group Southern Ocean
Average similarity: 80.67
Species	Av.Abund	Av.Sim	Sim/SD
D_0__Bacteria;D_1__Cyanobacteria;D_2__Cyanobacteria;D_3__SubsectionI;D_4__FamilyI;D_5__Prochlorococcus	0.51	4.33	#######
D_0__Bacteria;D_1__Proteobacteria;D_2__Alphaproteobacteria;D_3__SAR11 clade;D_4__Surface 1;D_5__uncultured Candidatus Pelagibacter sp.	0.3	2.69	#######
D_0__Bacteria;D_1__Proteobacteria;D_2__Alphaproteobacteria;D_3__SAR11 clade;D_4__Surface 1;D_5__uncultured marine microorganism	0.22	1.88	#######
D_0__Bacteria;D_1__Cyanobacteria;D_2__Cyanobacteria;D_3__SubsectionI;D_4__FamilyI;D_5__Synechococcus	0.18	1.59	#######
D_0__Bacteria;D_1__Proteobacteria;D_2__Alphaproteobacteria;D_3__Rickettsiales;D_4__mitochondria;Other	0.15	1.34	#######
D_0__Bacteria;D_1__Proteobacteria;D_2__Alphaproteobacteria;D_3__SAR11 clade;D_4__Surface 2;D_5__uncultured bacterium	0.13	1.15	#######
D_0__Eukaryota;D_1__Opisthokonta;D_2__Holozoa;D_3__Metazoa;D_4__Animalia;D_5__Arthropoda	0.16	1.1	#######
D_0__Bacteria;D_1__Proteobacteria;D_2__Gammaproteobacteria;D_3__Oceanospirillales;D_4__SAR86 clade;D_5__uncultured marine microorganism	0.14	1.09	#######
D_0__Archaea;D_1__Euryarchaeota;D_2__Thermoplasmata;D_3__Thermoplasmatales;D_4__Marine Group II;D_5__marine metagenome	0.12	1.07	#######
D_0__Bacteria;D_1__Proteobacteria;D_2__Alphaproteobacteria;D_3__Rhodobacterales;D_4__Rhodobacteraceae;D_5__uncultured	0.13	1.07	#######
D_0__Bacteria;D_1__Bacteroidetes;D_2__Flavobacteriia;D_3__Flavobacteriales;D_4__Flavobacteriaceae;D_5__NS2b marine group	0.13	1.05	#######
D_0__Bacteria;D_1__Cyanobacteria;D_2__Chloroplast;Other;Other;Other	0.12	0.99	#######
D_0__Bacteria;D_1__Cyanobacteria;D_2__Chloroplast;D_3__Bathycoccus prasinos;D_4__;D_5__	0.11	0.97	#######
D_0__Bacteria;D_1__Proteobacteria;D_2__Gammaproteobacteria;D_3__Oceanospirillales;D_4__SAR86 clade;D_5__uncultured bacterium	0.12	0.94	#######
D_0__Bacteria;D_1__Deferribacteres;D_2__Deferribacteres;D_3__Deferribacterales;D_4__SAR406 clade(Marine group A);D_5__marine metagenome	0.1	0.84	#######
D_0__Bacteria;D_1__Bacteroidetes;D_2__Flavobacteriia;D_3__Flavobacteriales;D_4__Flavobacteriaceae;D_5__NS4 marine group	0.09	0.8	#######
D_0__Bacteria;D_1__Bacteroidetes;D_2__Flavobacteriia;D_3__Flavobacteriales;D_4__Flavobacteriaceae;D_5__NS5 marine group	0.1	0.8	#######
D_0__Bacteria;D_1__Proteobacteria;D_2__Alphaproteobacteria;D_3__Rickettsiales;D_4__mitochondria;D_5__uncultured bacterium	0.1	0.78	#######
D_0__Bacteria;D_1__Proteobacteria;D_2__Alphaproteobacteria;D_3__SAR11 clade;D_4__Surface 1;D_5__marine metagenome	0.09	0.76	#######
D_0__Bacteria;D_1__Proteobacteria;D_2__Alphaproteobacteria;D_3__OCS116 clade;D_4__marine metagenome;D_5__	0.09	0.76	#######
D_0__Bacteria;D_1__Proteobacteria;D_2__Alphaproteobacteria;D_3__SAR11 clade;D_4__Surface 1;Other	0.09	0.76	#######
D_0__Bacteria;D_1__Actinobacteria;D_2__Acidimicrobiia;D_3__Acidimicrobiales;D_4__OM1 clade;D_5__Candidatus Actinomarina	0.1	0.74	#######
D_0__Bacteria;D_1__Bacteroidetes;D_2__Flavobacteriia;D_3__Flavobacteriales;D_4__NS9 marine group;D_5__uncultured Bacteroidetes/Chlorobi group bacterium	0.08	0.73	#######
D_0__Bacteria;D_1__Cyanobacteria;D_2__Chloroplast;D_3__uncultured prymnesiophyte C8704;D_4__;D_5__	0.08	0.73	#######
D_0__Archaea;D_1__Euryarchaeota;D_2__Thermoplasmata;D_3__Thermoplasmatales;D_4__Marine Group II;D_5__uncultured bacterium	0.08	0.71	#######
D_0__Bacteria;D_1__Cyanobacteria;D_2__Chloroplast;D_3__Phalacroma mitra;D_4__;D_5__	0.09	0.69	#######
D_0__Bacteria;D_1__Bacteroidetes;D_2__Flavobacteriia;D_3__Flavobacteriales;D_4__NS9 marine group;Other	0.08	0.68	#######
D_0__Bacteria;D_1__Proteobacteria;D_2__Gammaproteobacteria;D_3__Oceanospirillales;D_4__SAR86 clade;Other	0.08	0.68	#######
D_0__Eukaryota;D_1__SAR;D_2__Alveolata;D_3__Dinoflagellata;D_4__Dinophyceae;D_5__Gymnodiniphycidae	0.08	0.67	#######
D_0__Bacteria;D_1__Proteobacteria;D_2__Gammaproteobacteria;D_3__Oceanospirillales;D_4__Oceanospirillaceae;D_5__Pseudospirillum	0.08	0.63	#######
D_0__Bacteria;D_1__Proteobacteria;D_2__Alphaproteobacteria;D_3__SAR11 clade;D_4__Surface 3;D_5__uncultured bacterium	0.07	0.6	#######
D_0__Archaea;D_1__Thaumarchaeota;D_2__Marine Group I;D_3__marine metagenome;D_4__;D_5__	0.07	0.58	#######
D_0__Bacteria;D_1__Chloroflexi;D_2__SAR202 clade;D_3__uncultured Chloroflexi bacterium;D_4__;D_5__	0.07	0.58	#######
D_0__Bacteria;D_1__Proteobacteria;D_2__Alphaproteobacteria;D_3__SAR11 clade;D_4__Surface 2;Other	0.07	0.58	#######
D_0__Archaea;D_1__Euryarchaeota;D_2__Thermoplasmata;D_3__Thermoplasmatales;D_4__Marine Group III;D_5__uncultured marine group III euryarchaeote	0.07	0.57	#######
D_0__Bacteria;D_1__Bacteroidetes;D_2__Flavobacteriia;D_3__Flavobacteriales;D_4__NS9 marine group;D_5__uncultured bacterium	0.07	0.57	#######
D_0__Bacteria;D_1__Proteobacteria;D_2__Alphaproteobacteria;D_3__Rhodobacterales;D_4__Rhodobacteraceae;D_5__Tropicibacter	0.07	0.57	#######
D_0__Bacteria;D_1__Cyanobacteria;D_2__Chloroplast;D_3__Emiliania huxleyi;D_4__;D_5__	0.07	0.56	#######
D_0__Bacteria;D_1__Proteobacteria;D_2__Alphaproteobacteria;D_3__SAR11 clade;D_4__uncultured marine microorganism;D_5__	0.07	0.56	#######
D_0__Bacteria;D_1__Proteobacteria;D_2__Alphaproteobacteria;D_3__Rickettsiales;D_4__SAR116 clade;D_5__uncultured bacterium	0.06	0.55	#######
D_0__Eukaryota;D_1__SAR;D_2__Alveolata;D_3__Protalveolata;D_4__Syndiniales;D_5__Syndiniales Group I	0.07	0.55	#######
D_0__Bacteria;D_1__Proteobacteria;D_2__Alphaproteobacteria;D_3__SAR11 clade;D_4__Surface 4;D_5__uncultured bacterium	0.06	0.52	#######
D_0__Bacteria;D_1__Proteobacteria;D_2__Deltaproteobacteria;D_3__Bdellovibrionales;D_4__Bdellovibrionaceae;D_5__OM27 clade	0.07	0.52	#######
D_0__Eukaryota;D_1__Archaeplastida;D_2__Chloroplastida;D_3__Chlorophyta;D_4__Mamiellophyceae;D_5__Bathycoccus	0.07	0.52	#######
D_0__Bacteria;D_1__Deferribacteres;D_2__Deferribacteres;D_3__Deferribacterales;D_4__SAR406 clade(Marine group A);D_5__uncultured bacterium	0.06	0.51	#######
D_0__Bacteria;D_1__Proteobacteria;D_2__Alphaproteobacteria;D_3__Rhodospirillales;D_4__Rhodospirillaceae;D_5__Defluviicoccus	0.06	0.51	#######
D_0__Bacteria;D_1__Proteobacteria;D_2__Alphaproteobacteria;D_3__SAR11 clade;D_4__Surface 2;D_5__unidentified marine bacterioplankton	0.06	0.51	#######
D_0__Bacteria;D_1__Bacteroidetes;D_2__Cytophagia;D_3__Cytophagales;D_4__Flammeovirgaceae;D_5__Marinoscillum	0.08	0.48	#######
D_0__Bacteria;D_1__Bacteroidetes;D_2__Flavobacteriia;D_3__Flavobacteriales;D_4__Cryomorphaceae;D_5__Owenweeksia	0.06	0.48	#######
D_0__Bacteria;D_1__Deferribacteres;D_2__Deferribacteres;D_3__Deferribacterales;D_4__SAR406 clade(Marine group A);Other	0.06	0.47	#######
D_0__Bacteria;D_1__Proteobacteria;D_2__Alphaproteobacteria;D_3__Rhodospirillales;D_4__Rhodospirillaceae;D_5__uncultured	0.06	0.47	#######
D_0__Bacteria;D_1__Proteobacteria;D_2__Gammaproteobacteria;D_3__KI89A clade;D_4__uncultured bacterium;D_5__	0.06	0.47	#######
D_0__Bacteria;D_1__Deferribacteres;D_2__Deferribacteres;D_3__Deferribacterales;D_4__SAR406 clade(Marine group A);D_5__uncultured Fibrobacteres/Acidobacteria group bacterium	0.06	0.46	#######
D_0__Bacteria;D_1__Proteobacteria;D_2__Deltaproteobacteria;D_3__SAR324 clade(Marine group B);D_4__unidentified marine bacterioplankton;D_5__	0.05	0.43	#######
D_0__Bacteria;D_1__Chloroflexi;D_2__SAR202 clade;D_3__unidentified marine bacterioplankton;D_4__;D_5__	0.05	0.42	#######
D_0__Eukaryota;D_1__SAR;D_2__Alveolata;D_3__Protalveolata;D_4__Syndiniales;D_5__Syndiniales Group II	0.05	0.42	#######
D_0__Bacteria;D_1__Deferribacteres;D_2__Deferribacteres;D_3__Deferribacterales;D_4__SAR406 clade(Marine group A);D_5__unidentified marine bacterioplankton	0.05	0.4	#######
D_0__Bacteria;D_1__Proteobacteria;D_2__Alphaproteobacteria;D_3__Rickettsiales;D_4__SAR116 clade;D_5__uncultured SAR116 cluster alpha proteobacterium	0.05	0.4	#######
D_0__Bacteria;D_1__Proteobacteria;D_2__Gammaproteobacteria;D_3__Oceanospirillales;D_4__SAR86 clade;D_5__unidentified marine bacterioplankton	0.07	0.4	#######
D_0__Eukaryota;D_1__SAR;D_2__Rhizaria;D_3__Retaria;D_4__RAD A;D_5__uncultured eukaryote	0.05	0.4	#######
D_0__Bacteria;D_1__Proteobacteria;D_2__Alphaproteobacteria;D_3__Rhodospirillales;D_4__Rhodospirillaceae;D_5__OM75 clade	0.04	0.39	#######
D_0__Bacteria;D_1__Proteobacteria;D_2__Alphaproteobacteria;D_3__Rickettsiales;D_4__S25-593;D_5__uncultured bacterium	0.05	0.39	#######
D_0__Eukaryota;Other;Other;Other;Other;Other	0.05	0.39	#######
D_0__Bacteria;D_1__Cyanobacteria;D_2__Chloroplast;D_3__uncultured diatom;D_4__;D_5__	0.05	0.37	#######
D_0__Bacteria;D_1__Planctomycetes;D_2__Planctomycetacia;D_3__Planctomycetales;D_4__Planctomycetaceae;D_5__Rhodopirellula	0.05	0.37	#######
D_0__Bacteria;D_1__Proteobacteria;D_2__Alphaproteobacteria;D_3__SAR11 clade;D_4__Surface 1;D_5__uncultured bacterium	0.05	0.37	#######
D_0__Bacteria;Other;Other;Other;Other;Other	0.05	0.37	#######
D_0__Bacteria;D_1__Cyanobacteria;D_2__Chloroplast;D_3__Micromonas pusilla;D_4__;D_5__	0.05	0.36	#######
D_0__Bacteria;D_1__Proteobacteria;D_2__Alphaproteobacteria;D_3__SAR11 clade;Other;Other	0.04	0.34	#######
D_0__Bacteria;D_1__Proteobacteria;Other;Other;Other;Other	0.04	0.34	#######
D_0__Bacteria;D_1__Bacteroidetes;D_2__Flavobacteriia;D_3__Flavobacteriales;D_4__NS9 marine group;D_5__uncultured Flavobacterium sp.	0.04	0.32	#######
D_0__Bacteria;D_1__Proteobacteria;D_2__Gammaproteobacteria;D_3__Oceanospirillales;D_4__SAR86 clade;D_5__uncultured gamma proteobacterium CHAB-I-7	0.04	0.32	#######
D_0__Bacteria;D_1__Verrucomicrobia;D_2__Opitutae;D_3__MB11C04 marine group;D_4__uncultured Verrucomicrobia bacterium;D_5__	0.04	0.32	#######
D_0__Bacteria;D_1__Proteobacteria;D_2__Alphaproteobacteria;D_3__SAR11 clade;D_4__Deep 1;Other	0.04	0.31	#######
D_0__Bacteria;D_1__Proteobacteria;D_2__Deltaproteobacteria;D_3__SAR324 clade(Marine group B);D_4__uncultured marine bacterium;D_5__	0.03	0.31	#######
D_0__Bacteria;D_1__Chloroflexi;D_2__SAR202 clade;D_3__uncultured marine microorganism;D_4__;D_5__	0.04	0.29	#######
D_0__Bacteria;D_1__Cyanobacteria;D_2__Chloroplast;D_3__Virgulinella fragilis;D_4__;D_5__	0.05	0.29	#######
D_0__Bacteria;D_1__Deferribacteres;D_2__Deferribacteres;D_3__Deferribacterales;D_4__SAR406 clade(Marine group A);D_5__Marinimicrobia bacterium JGI OTU-2	0.03	0.29	#######
D_0__Bacteria;D_1__Proteobacteria;D_2__Alphaproteobacteria;D_3__OCS116 clade;D_4__unidentified marine bacterioplankton;D_5__	0.03	0.29	#######
D_0__Bacteria;D_1__Proteobacteria;D_2__Gammaproteobacteria;D_3__Alteromonadales;D_4__Alteromonadaceae;D_5__OM60(NOR5) clade	0.04	0.29	#######
D_0__Bacteria;D_1__Proteobacteria;D_2__Gammaproteobacteria;D_3__Oceanospirillales;D_4__SAR86 clade;D_5__uncultured gamma proteobacterium HF0070_03O15	0.03	0.29	#######
D_0__Eukaryota;D_1__SAR;D_2__Alveolata;Other;Other;Other	0.04	0.29	#######
D_0__Archaea;D_1__Euryarchaeota;D_2__Thermoplasmata;D_3__Thermoplasmatales;D_4__Marine Group II;D_5__uncultured marine group II euryarchaeote HF130_17D07	0.03	0.26	#######
D_0__Bacteria;D_1__Bacteroidetes;D_2__Flavobacteriia;D_3__Flavobacteriales;D_4__NS9 marine group;D_5__uncultured Sphingobacteriales bacterium HF0130_33B19	0.03	0.26	#######
D_0__Bacteria;D_1__Cyanobacteria;D_2__Chloroplast;D_3__uncultured bacterium;D_4__;D_5__	0.03	0.26	#######
D_0__Bacteria;D_1__Deferribacteres;D_2__Deferribacteres;D_3__Deferribacterales;D_4__PAUC34f;D_5__uncultured bacterium HF0130_06E03	0.03	0.26	#######
D_0__Bacteria;D_1__Proteobacteria;D_2__Alphaproteobacteria;D_3__Rickettsiales;D_4__S25-593;D_5__unidentified marine bacterioplankton	0.04	0.26	#######
D_0__Bacteria;D_1__Proteobacteria;D_2__Deltaproteobacteria;D_3__Desulfuromonadales;D_4__GR-WP33-58;D_5__uncultured marine microorganism	0.03	0.26	#######
D_0__Bacteria;D_1__Proteobacteria;D_2__Deltaproteobacteria;D_3__SAR324 clade(Marine group B);D_4__uncultured delta proteobacterium HF0070_07E19;D_5__	0.04	0.26	#######
D_0__Bacteria;D_1__Proteobacteria;D_2__Gammaproteobacteria;D_3__KI89A clade;D_4__uncultured gamma proteobacterium HF0070_08D07;D_5__	0.03	0.26	#######
D_0__Bacteria;D_1__Proteobacteria;D_2__Gammaproteobacteria;D_3__Legionellales;D_4__Coxiellaceae;D_5__Coxiella	0.03	0.26	#######
D_0__Bacteria;D_1__Proteobacteria;D_2__Gammaproteobacteria;D_3__Oceanospirillales;D_4__OM182 clade;D_5__uncultured gamma proteobacterium	0.04	0.26	#######
D_0__Bacteria;D_1__Proteobacteria;D_2__Gammaproteobacteria;D_3__Oceanospirillales;D_4__OM182 clade;Other	0.03	0.26	#######
D_0__Eukaryota;D_1__SAR;D_2__Alveolata;D_3__Ciliophora;D_4__Intramacronucleata;D_5__Spirotrichea	0.03	0.26	#######
D_0__Eukaryota;D_1__SAR;D_2__Alveolata;D_3__Dinoflagellata;D_4__Dinophyceae;D_5__Peridiniphycidae	0.03	0.26	#######
D_0__Archaea;D_1__Euryarchaeota;D_2__Thermoplasmata;D_3__Thermoplasmatales;D_4__Marine Group II;D_5__uncultured marine group II euryarchaeote HF70_51B02	0.03	0.24	#######
D_0__Bacteria;D_1__Actinobacteria;D_2__Acidimicrobiia;D_3__Acidimicrobiales;D_4__Sva0996 marine group;D_5__unidentified marine bacterioplankton	0.03	0.24	#######
D_0__Bacteria;D_1__Bacteroidetes;D_2__Flavobacteriia;D_3__Flavobacteriales;D_4__Cryomorphaceae;D_5__Fluviicola	0.04	0.24	#######
D_0__Bacteria;D_1__Bacteroidetes;Other;Other;Other;Other	0.03	0.24	#######
D_0__Bacteria;D_1__Planctomycetes;D_2__Planctomycetacia;D_3__Planctomycetales;D_4__Planctomycetaceae;D_5__Blastopirellula	0.03	0.24	#######
D_0__Bacteria;D_1__Proteobacteria;D_2__Alphaproteobacteria;D_3__Rhodospirillales;D_4__Rhodospirillaceae;D_5__AEGEAN-169 marine group	0.04	0.24	#######
D_0__Bacteria;D_1__Proteobacteria;D_2__Betaproteobacteria;D_3__Hydrogenophilales;D_4__Hydrogenophilaceae;D_5__Thiobacillus	0.03	0.24	#######
D_0__Bacteria;D_1__Proteobacteria;D_2__Deltaproteobacteria;D_3__Myxococcales;D_4__0319-6G20;D_5__uncultured sediment bacterium	0.03	0.24	#######
D_0__Bacteria;D_1__Proteobacteria;D_2__Deltaproteobacteria;D_3__Sh765B-TzT-29;D_4__marine metagenome;D_5__	0.03	0.24	#######
D_0__Bacteria;D_1__Proteobacteria;D_2__Gammaproteobacteria;Other;Other;Other	0.04	0.24	#######
D_0__Bacteria;D_1__Actinobacteria;D_2__Acidimicrobiia;D_3__Acidimicrobiales;D_4__Sva0996 marine group;D_5__uncultured Gram-positive bacterium	0.03	0.22	#######
D_0__Bacteria;D_1__Bacteroidetes;D_2__Flavobacteriia;D_3__Flavobacteriales;Other;Other	0.03	0.22	#######
D_0__Bacteria;D_1__Cyanobacteria;D_2__Chloroplast;D_3__Ostreococcus tauri;D_4__;D_5__	0.03	0.22	#######
D_0__Bacteria;D_1__Planctomycetes;D_2__Phycisphaerae;D_3__Phycisphaerales;D_4__Phycisphaeraceae;D_5__CL500-3	0.02	0.22	#######
D_0__Bacteria;D_1__Proteobacteria;D_2__Betaproteobacteria;D_3__Burkholderiales;D_4__Alcaligenaceae;D_5__MWH-UniP1 aquatic group	0.03	0.22	#######
D_0__Bacteria;D_1__Proteobacteria;D_2__Deltaproteobacteria;D_3__Bdellovibrionales;D_4__Bacteriovoracaceae;D_5__uncultured	0.03	0.22	#######
D_0__Bacteria;D_1__Proteobacteria;D_2__Deltaproteobacteria;D_3__Myxococcales;D_4__uncultured;Other	0.03	0.22	#######
D_0__Bacteria;D_1__Proteobacteria;D_2__Deltaproteobacteria;D_3__SAR324 clade(Marine group B);D_4__marine metagenome;D_5__	0.03	0.22	#######
D_0__Bacteria;D_1__Proteobacteria;D_2__Gammaproteobacteria;D_3__Alteromonadales;D_4__Alteromonadaceae;Other	0.03	0.22	#######
D_0__Bacteria;D_1__Proteobacteria;D_2__Gammaproteobacteria;D_3__Oceanospirillales;D_4__Litoricolaceae;D_5__Litoricola	0.03	0.22	#######
D_0__Bacteria;D_1__Proteobacteria;D_2__Gammaproteobacteria;D_3__Order Incertae Sedis;D_4__Family Incertae Sedis;D_5__Marinicella	0.03	0.22	#######
D_0__Bacteria;D_1__Verrucomicrobia;D_2__Verrucomicrobiae;D_3__Verrucomicrobiales;D_4__DEV007;Other	0.03	0.22	#######
D_0__Eukaryota;D_1__Archaeplastida;D_2__Chloroplastida;D_3__Chlorophyta;D_4__Clade VII;D_5__Subclade A	0.03	0.22	#######
D_0__Eukaryota;D_1__SAR;D_2__Stramenopiles;D_3__MAST-4;D_4__uncultured marine eukaryote;D_5__	0.02	0.22	#######
D_0__Eukaryota;D_1__SAR;D_2__Stramenopiles;D_3__Ochrophyta;D_4__Diatomea;D_5__Bacillariophytina	0.03	0.22	#######
Unknown;Other;Other;Other;Other;Other	0.03	0.22	#######
Species	Contrib%	Cum.%
D_0__Bacteria;D_1__Cyanobacteria;D_2__Cyanobacteria;D_3__SubsectionI;D_4__FamilyI;D_5__Prochlorococcus	5.37	5.37
D_0__Bacteria;D_1__Proteobacteria;D_2__Alphaproteobacteria;D_3__SAR11 clade;D_4__Surface 1;D_5__uncultured Candidatus Pelagibacter sp.	3.33	8.7
D_0__Bacteria;D_1__Proteobacteria;D_2__Alphaproteobacteria;D_3__SAR11 clade;D_4__Surface 1;D_5__uncultured marine microorganism	2.33	11.03
D_0__Bacteria;D_1__Cyanobacteria;D_2__Cyanobacteria;D_3__SubsectionI;D_4__FamilyI;D_5__Synechococcus	1.97	13
D_0__Bacteria;D_1__Proteobacteria;D_2__Alphaproteobacteria;D_3__Rickettsiales;D_4__mitochondria;Other	1.66	14.66
D_0__Bacteria;D_1__Proteobacteria;D_2__Alphaproteobacteria;D_3__SAR11 clade;D_4__Surface 2;D_5__uncultured bacterium	1.42	16.09
D_0__Eukaryota;D_1__Opisthokonta;D_2__Holozoa;D_3__Metazoa;D_4__Animalia;D_5__Arthropoda	1.37	17.45
D_0__Bacteria;D_1__Proteobacteria;D_2__Gammaproteobacteria;D_3__Oceanospirillales;D_4__SAR86 clade;D_5__uncultured marine microorganism	1.35	18.81
D_0__Archaea;D_1__Euryarchaeota;D_2__Thermoplasmata;D_3__Thermoplasmatales;D_4__Marine Group II;D_5__marine metagenome	1.33	20.13
D_0__Bacteria;D_1__Proteobacteria;D_2__Alphaproteobacteria;D_3__Rhodobacterales;D_4__Rhodobacteraceae;D_5__uncultured	1.33	21.46
D_0__Bacteria;D_1__Bacteroidetes;D_2__Flavobacteriia;D_3__Flavobacteriales;D_4__Flavobacteriaceae;D_5__NS2b marine group	1.3	22.76
D_0__Bacteria;D_1__Cyanobacteria;D_2__Chloroplast;Other;Other;Other	1.23	23.99
D_0__Bacteria;D_1__Cyanobacteria;D_2__Chloroplast;D_3__Bathycoccus prasinos;D_4__;D_5__	1.21	25.19
D_0__Bacteria;D_1__Proteobacteria;D_2__Gammaproteobacteria;D_3__Oceanospirillales;D_4__SAR86 clade;D_5__uncultured bacterium	1.16	26.35
D_0__Bacteria;D_1__Deferribacteres;D_2__Deferribacteres;D_3__Deferribacterales;D_4__SAR406 clade(Marine group A);D_5__marine metagenome	1.05	27.4
D_0__Bacteria;D_1__Bacteroidetes;D_2__Flavobacteriia;D_3__Flavobacteriales;D_4__Flavobacteriaceae;D_5__NS4 marine group	0.99	28.4
D_0__Bacteria;D_1__Bacteroidetes;D_2__Flavobacteriia;D_3__Flavobacteriales;D_4__Flavobacteriaceae;D_5__NS5 marine group	0.99	29.39
D_0__Bacteria;D_1__Proteobacteria;D_2__Alphaproteobacteria;D_3__Rickettsiales;D_4__mitochondria;D_5__uncultured bacterium	0.97	30.36
D_0__Bacteria;D_1__Proteobacteria;D_2__Alphaproteobacteria;D_3__SAR11 clade;D_4__Surface 1;D_5__marine metagenome	0.95	31.3
D_0__Bacteria;D_1__Proteobacteria;D_2__Alphaproteobacteria;D_3__OCS116 clade;D_4__marine metagenome;D_5__	0.94	32.24
D_0__Bacteria;D_1__Proteobacteria;D_2__Alphaproteobacteria;D_3__SAR11 clade;D_4__Surface 1;Other	0.94	33.18
D_0__Bacteria;D_1__Actinobacteria;D_2__Acidimicrobiia;D_3__Acidimicrobiales;D_4__OM1 clade;D_5__Candidatus Actinomarina	0.92	34.1
D_0__Bacteria;D_1__Bacteroidetes;D_2__Flavobacteriia;D_3__Flavobacteriales;D_4__NS9 marine group;D_5__uncultured Bacteroidetes/Chlorobi group bacterium	0.9	35
D_0__Bacteria;D_1__Cyanobacteria;D_2__Chloroplast;D_3__uncultured prymnesiophyte C8704;D_4__;D_5__	0.9	35.9
D_0__Archaea;D_1__Euryarchaeota;D_2__Thermoplasmata;D_3__Thermoplasmatales;D_4__Marine Group II;D_5__uncultured bacterium	0.88	36.78
D_0__Bacteria;D_1__Cyanobacteria;D_2__Chloroplast;D_3__Phalacroma mitra;D_4__;D_5__	0.86	37.64
D_0__Bacteria;D_1__Bacteroidetes;D_2__Flavobacteriia;D_3__Flavobacteriales;D_4__NS9 marine group;Other	0.85	38.48
D_0__Bacteria;D_1__Proteobacteria;D_2__Gammaproteobacteria;D_3__Oceanospirillales;D_4__SAR86 clade;Other	0.85	39.33
D_0__Eukaryota;D_1__SAR;D_2__Alveolata;D_3__Dinoflagellata;D_4__Dinophyceae;D_5__Gymnodiniphycidae	0.83	40.16
D_0__Bacteria;D_1__Proteobacteria;D_2__Gammaproteobacteria;D_3__Oceanospirillales;D_4__Oceanospirillaceae;D_5__Pseudospirillum	0.78	40.94
D_0__Bacteria;D_1__Proteobacteria;D_2__Alphaproteobacteria;D_3__SAR11 clade;D_4__Surface 3;D_5__uncultured bacterium	0.75	41.68
D_0__Archaea;D_1__Thaumarchaeota;D_2__Marine Group I;D_3__marine metagenome;D_4__;D_5__	0.72	42.41
D_0__Bacteria;D_1__Chloroflexi;D_2__SAR202 clade;D_3__uncultured Chloroflexi bacterium;D_4__;D_5__	0.72	43.13
D_0__Bacteria;D_1__Proteobacteria;D_2__Alphaproteobacteria;D_3__SAR11 clade;D_4__Surface 2;Other	0.72	43.85
D_0__Archaea;D_1__Euryarchaeota;D_2__Thermoplasmata;D_3__Thermoplasmatales;D_4__Marine Group III;D_5__uncultured marine group III euryarchaeote	0.71	44.56
D_0__Bacteria;D_1__Bacteroidetes;D_2__Flavobacteriia;D_3__Flavobacteriales;D_4__NS9 marine group;D_5__uncultured bacterium	0.71	45.27
D_0__Bacteria;D_1__Proteobacteria;D_2__Alphaproteobacteria;D_3__Rhodobacterales;D_4__Rhodobacteraceae;D_5__Tropicibacter	0.71	45.98
D_0__Bacteria;D_1__Cyanobacteria;D_2__Chloroplast;D_3__Emiliania huxleyi;D_4__;D_5__	0.7	46.67
D_0__Bacteria;D_1__Proteobacteria;D_2__Alphaproteobacteria;D_3__SAR11 clade;D_4__uncultured marine microorganism;D_5__	0.7	47.37
D_0__Bacteria;D_1__Proteobacteria;D_2__Alphaproteobacteria;D_3__Rickettsiales;D_4__SAR116 clade;D_5__uncultured bacterium	0.68	48.05
D_0__Eukaryota;D_1__SAR;D_2__Alveolata;D_3__Protalveolata;D_4__Syndiniales;D_5__Syndiniales Group I	0.68	48.74
D_0__Bacteria;D_1__Proteobacteria;D_2__Alphaproteobacteria;D_3__SAR11 clade;D_4__Surface 4;D_5__uncultured bacterium	0.64	49.38
D_0__Bacteria;D_1__Proteobacteria;D_2__Deltaproteobacteria;D_3__Bdellovibrionales;D_4__Bdellovibrionaceae;D_5__OM27 clade	0.64	50.02
D_0__Eukaryota;D_1__Archaeplastida;D_2__Chloroplastida;D_3__Chlorophyta;D_4__Mamiellophyceae;D_5__Bathycoccus	0.64	50.67
D_0__Bacteria;D_1__Deferribacteres;D_2__Deferribacteres;D_3__Deferribacterales;D_4__SAR406 clade(Marine group A);D_5__uncultured bacterium	0.63	51.29
D_0__Bacteria;D_1__Proteobacteria;D_2__Alphaproteobacteria;D_3__Rhodospirillales;D_4__Rhodospirillaceae;D_5__Defluviicoccus	0.63	51.92
D_0__Bacteria;D_1__Proteobacteria;D_2__Alphaproteobacteria;D_3__SAR11 clade;D_4__Surface 2;D_5__unidentified marine bacterioplankton	0.63	52.55
D_0__Bacteria;D_1__Bacteroidetes;D_2__Cytophagia;D_3__Cytophagales;D_4__Flammeovirgaceae;D_5__Marinoscillum	0.6	53.15
D_0__Bacteria;D_1__Bacteroidetes;D_2__Flavobacteriia;D_3__Flavobacteriales;D_4__Cryomorphaceae;D_5__Owenweeksia	0.6	53.75
D_0__Bacteria;D_1__Deferribacteres;D_2__Deferribacteres;D_3__Deferribacterales;D_4__SAR406 clade(Marine group A);Other	0.58	54.34
D_0__Bacteria;D_1__Proteobacteria;D_2__Alphaproteobacteria;D_3__Rhodospirillales;D_4__Rhodospirillaceae;D_5__uncultured	0.58	54.92
D_0__Bacteria;D_1__Proteobacteria;D_2__Gammaproteobacteria;D_3__KI89A clade;D_4__uncultured bacterium;D_5__	0.58	55.5
D_0__Bacteria;D_1__Deferribacteres;D_2__Deferribacteres;D_3__Deferribacterales;D_4__SAR406 clade(Marine group A);D_5__uncultured Fibrobacteres/Acidobacteria group bacterium	0.57	56.07
D_0__Bacteria;D_1__Proteobacteria;D_2__Deltaproteobacteria;D_3__SAR324 clade(Marine group B);D_4__unidentified marine bacterioplankton;D_5__	0.54	56.61
D_0__Bacteria;D_1__Chloroflexi;D_2__SAR202 clade;D_3__unidentified marine bacterioplankton;D_4__;D_5__	0.52	57.13
D_0__Eukaryota;D_1__SAR;D_2__Alveolata;D_3__Protalveolata;D_4__Syndiniales;D_5__Syndiniales Group II	0.52	57.65
D_0__Bacteria;D_1__Deferribacteres;D_2__Deferribacteres;D_3__Deferribacterales;D_4__SAR406 clade(Marine group A);D_5__unidentified marine bacterioplankton	0.5	58.15
D_0__Bacteria;D_1__Proteobacteria;D_2__Alphaproteobacteria;D_3__Rickettsiales;D_4__SAR116 clade;D_5__uncultured SAR116 cluster alpha proteobacterium	0.5	58.65
D_0__Bacteria;D_1__Proteobacteria;D_2__Gammaproteobacteria;D_3__Oceanospirillales;D_4__SAR86 clade;D_5__unidentified marine bacterioplankton	0.5	59.15
D_0__Eukaryota;D_1__SAR;D_2__Rhizaria;D_3__Retaria;D_4__RAD A;D_5__uncultured eukaryote	0.5	59.65
D_0__Bacteria;D_1__Proteobacteria;D_2__Alphaproteobacteria;D_3__Rhodospirillales;D_4__Rhodospirillaceae;D_5__OM75 clade	0.48	60.14
D_0__Bacteria;D_1__Proteobacteria;D_2__Alphaproteobacteria;D_3__Rickettsiales;D_4__S25-593;D_5__uncultured bacterium	0.48	60.62
D_0__Eukaryota;Other;Other;Other;Other;Other	0.48	61.1
D_0__Bacteria;D_1__Cyanobacteria;D_2__Chloroplast;D_3__uncultured diatom;D_4__;D_5__	0.46	61.57
D_0__Bacteria;D_1__Planctomycetes;D_2__Planctomycetacia;D_3__Planctomycetales;D_4__Planctomycetaceae;D_5__Rhodopirellula	0.46	62.03
D_0__Bacteria;D_1__Proteobacteria;D_2__Alphaproteobacteria;D_3__SAR11 clade;D_4__Surface 1;D_5__uncultured bacterium	0.46	62.5
D_0__Bacteria;Other;Other;Other;Other;Other	0.46	62.96
D_0__Bacteria;D_1__Cyanobacteria;D_2__Chloroplast;D_3__Micromonas pusilla;D_4__;D_5__	0.44	63.4
D_0__Bacteria;D_1__Proteobacteria;D_2__Alphaproteobacteria;D_3__SAR11 clade;Other;Other	0.42	63.83
D_0__Bacteria;D_1__Proteobacteria;Other;Other;Other;Other	0.42	64.25
D_0__Bacteria;D_1__Bacteroidetes;D_2__Flavobacteriia;D_3__Flavobacteriales;D_4__NS9 marine group;D_5__uncultured Flavobacterium sp.	0.4	64.65
D_0__Bacteria;D_1__Proteobacteria;D_2__Gammaproteobacteria;D_3__Oceanospirillales;D_4__SAR86 clade;D_5__uncultured gamma proteobacterium CHAB-I-7	0.4	65.06
D_0__Bacteria;D_1__Verrucomicrobia;D_2__Opitutae;D_3__MB11C04 marine group;D_4__uncultured Verrucomicrobia bacterium;D_5__	0.4	65.46
D_0__Bacteria;D_1__Proteobacteria;D_2__Alphaproteobacteria;D_3__SAR11 clade;D_4__Deep 1;Other	0.38	65.84
D_0__Bacteria;D_1__Proteobacteria;D_2__Deltaproteobacteria;D_3__SAR324 clade(Marine group B);D_4__uncultured marine bacterium;D_5__	0.38	66.22
D_0__Bacteria;D_1__Chloroflexi;D_2__SAR202 clade;D_3__uncultured marine microorganism;D_4__;D_5__	0.35	66.57
D_0__Bacteria;D_1__Cyanobacteria;D_2__Chloroplast;D_3__Virgulinella fragilis;D_4__;D_5__	0.35	66.93
D_0__Bacteria;D_1__Deferribacteres;D_2__Deferribacteres;D_3__Deferribacterales;D_4__SAR406 clade(Marine group A);D_5__Marinimicrobia bacterium JGI OTU-2	0.35	67.28
D_0__Bacteria;D_1__Proteobacteria;D_2__Alphaproteobacteria;D_3__OCS116 clade;D_4__unidentified marine bacterioplankton;D_5__	0.35	67.64
D_0__Bacteria;D_1__Proteobacteria;D_2__Gammaproteobacteria;D_3__Alteromonadales;D_4__Alteromonadaceae;D_5__OM60(NOR5) clade	0.35	67.99
D_0__Bacteria;D_1__Proteobacteria;D_2__Gammaproteobacteria;D_3__Oceanospirillales;D_4__SAR86 clade;D_5__uncultured gamma proteobacterium HF0070_03O15	0.35	68.34
D_0__Eukaryota;D_1__SAR;D_2__Alveolata;Other;Other;Other	0.35	68.7
D_0__Archaea;D_1__Euryarchaeota;D_2__Thermoplasmata;D_3__Thermoplasmatales;D_4__Marine Group II;D_5__uncultured marine group II euryarchaeote HF130_17D07	0.33	69.03
D_0__Bacteria;D_1__Bacteroidetes;D_2__Flavobacteriia;D_3__Flavobacteriales;D_4__NS9 marine group;D_5__uncultured Sphingobacteriales bacterium HF0130_33B19	0.33	69.36
D_0__Bacteria;D_1__Cyanobacteria;D_2__Chloroplast;D_3__uncultured bacterium;D_4__;D_5__	0.33	69.68
D_0__Bacteria;D_1__Deferribacteres;D_2__Deferribacteres;D_3__Deferribacterales;D_4__PAUC34f;D_5__uncultured bacterium HF0130_06E03	0.33	70.01
D_0__Bacteria;D_1__Proteobacteria;D_2__Alphaproteobacteria;D_3__Rickettsiales;D_4__S25-593;D_5__unidentified marine bacterioplankton	0.33	70.34
D_0__Bacteria;D_1__Proteobacteria;D_2__Deltaproteobacteria;D_3__Desulfuromonadales;D_4__GR-WP33-58;D_5__uncultured marine microorganism	0.33	70.67
D_0__Bacteria;D_1__Proteobacteria;D_2__Deltaproteobacteria;D_3__SAR324 clade(Marine group B);D_4__uncultured delta proteobacterium HF0070_07E19;D_5__	0.33	71
D_0__Bacteria;D_1__Proteobacteria;D_2__Gammaproteobacteria;D_3__KI89A clade;D_4__uncultured gamma proteobacterium HF0070_08D07;D_5__	0.33	71.33
D_0__Bacteria;D_1__Proteobacteria;D_2__Gammaproteobacteria;D_3__Legionellales;D_4__Coxiellaceae;D_5__Coxiella	0.33	71.65
D_0__Bacteria;D_1__Proteobacteria;D_2__Gammaproteobacteria;D_3__Oceanospirillales;D_4__OM182 clade;D_5__uncultured gamma proteobacterium	0.33	71.98
D_0__Bacteria;D_1__Proteobacteria;D_2__Gammaproteobacteria;D_3__Oceanospirillales;D_4__OM182 clade;Other	0.33	72.31
D_0__Eukaryota;D_1__SAR;D_2__Alveolata;D_3__Ciliophora;D_4__Intramacronucleata;D_5__Spirotrichea	0.33	72.64
D_0__Eukaryota;D_1__SAR;D_2__Alveolata;D_3__Dinoflagellata;D_4__Dinophyceae;D_5__Peridiniphycidae	0.33	72.97
D_0__Archaea;D_1__Euryarchaeota;D_2__Thermoplasmata;D_3__Thermoplasmatales;D_4__Marine Group II;D_5__uncultured marine group II euryarchaeote HF70_51B02	0.3	73.27
D_0__Bacteria;D_1__Actinobacteria;D_2__Acidimicrobiia;D_3__Acidimicrobiales;D_4__Sva0996 marine group;D_5__unidentified marine bacterioplankton	0.3	73.57
D_0__Bacteria;D_1__Bacteroidetes;D_2__Flavobacteriia;D_3__Flavobacteriales;D_4__Cryomorphaceae;D_5__Fluviicola	0.3	73.87
D_0__Bacteria;D_1__Bacteroidetes;Other;Other;Other;Other	0.3	74.17
D_0__Bacteria;D_1__Planctomycetes;D_2__Planctomycetacia;D_3__Planctomycetales;D_4__Planctomycetaceae;D_5__Blastopirellula	0.3	74.47
D_0__Bacteria;D_1__Proteobacteria;D_2__Alphaproteobacteria;D_3__Rhodospirillales;D_4__Rhodospirillaceae;D_5__AEGEAN-169 marine group	0.3	74.77
D_0__Bacteria;D_1__Proteobacteria;D_2__Betaproteobacteria;D_3__Hydrogenophilales;D_4__Hydrogenophilaceae;D_5__Thiobacillus	0.3	75.07
D_0__Bacteria;D_1__Proteobacteria;D_2__Deltaproteobacteria;D_3__Myxococcales;D_4__0319-6G20;D_5__uncultured sediment bacterium	0.3	75.37
D_0__Bacteria;D_1__Proteobacteria;D_2__Deltaproteobacteria;D_3__Sh765B-TzT-29;D_4__marine metagenome;D_5__	0.3	75.67
D_0__Bacteria;D_1__Proteobacteria;D_2__Gammaproteobacteria;Other;Other;Other	0.3	75.97
D_0__Bacteria;D_1__Actinobacteria;D_2__Acidimicrobiia;D_3__Acidimicrobiales;D_4__Sva0996 marine group;D_5__uncultured Gram-positive bacterium	0.27	76.23
D_0__Bacteria;D_1__Bacteroidetes;D_2__Flavobacteriia;D_3__Flavobacteriales;Other;Other	0.27	76.5
D_0__Bacteria;D_1__Cyanobacteria;D_2__Chloroplast;D_3__Ostreococcus tauri;D_4__;D_5__	0.27	76.77
D_0__Bacteria;D_1__Planctomycetes;D_2__Phycisphaerae;D_3__Phycisphaerales;D_4__Phycisphaeraceae;D_5__CL500-3	0.27	77.04
D_0__Bacteria;D_1__Proteobacteria;D_2__Betaproteobacteria;D_3__Burkholderiales;D_4__Alcaligenaceae;D_5__MWH-UniP1 aquatic group	0.27	77.31
D_0__Bacteria;D_1__Proteobacteria;D_2__Deltaproteobacteria;D_3__Bdellovibrionales;D_4__Bacteriovoracaceae;D_5__uncultured	0.27	77.57
D_0__Bacteria;D_1__Proteobacteria;D_2__Deltaproteobacteria;D_3__Myxococcales;D_4__uncultured;Other	0.27	77.84
D_0__Bacteria;D_1__Proteobacteria;D_2__Deltaproteobacteria;D_3__SAR324 clade(Marine group B);D_4__marine metagenome;D_5__	0.27	78.11
D_0__Bacteria;D_1__Proteobacteria;D_2__Gammaproteobacteria;D_3__Alteromonadales;D_4__Alteromonadaceae;Other	0.27	78.38
D_0__Bacteria;D_1__Proteobacteria;D_2__Gammaproteobacteria;D_3__Oceanospirillales;D_4__Litoricolaceae;D_5__Litoricola	0.27	78.65
D_0__Bacteria;D_1__Proteobacteria;D_2__Gammaproteobacteria;D_3__Order Incertae Sedis;D_4__Family Incertae Sedis;D_5__Marinicella	0.27	78.91
D_0__Bacteria;D_1__Verrucomicrobia;D_2__Verrucomicrobiae;D_3__Verrucomicrobiales;D_4__DEV007;Other	0.27	79.18
D_0__Eukaryota;D_1__Archaeplastida;D_2__Chloroplastida;D_3__Chlorophyta;D_4__Clade VII;D_5__Subclade A	0.27	79.45
D_0__Eukaryota;D_1__SAR;D_2__Stramenopiles;D_3__MAST-4;D_4__uncultured marine eukaryote;D_5__	0.27	79.72
D_0__Eukaryota;D_1__SAR;D_2__Stramenopiles;D_3__Ochrophyta;D_4__Diatomea;D_5__Bacillariophytina	0.27	79.99
Unknown;Other;Other;Other;Other;Other	0.27	80.25
Group Salomon Atoll (Inside)
Average similarity: 74.51
Species	Av.Abund	Av.Sim	Sim/SD	Contrib%	Cum.%
D_0__Bacteria;D_1__Cyanobacteria;D_2__Cyanobacteria;D_3__SubsectionI;D_4__FamilyI;D_5__Synechococcus	0.59	5.8	12.51	7.78	7.78
D_0__Bacteria;D_1__Cyanobacteria;D_2__Cyanobacteria;D_3__SubsectionI;D_4__FamilyI;D_5__Prochlorococcus	0.27	2.53	24.2	3.39	11.17
D_0__Bacteria;D_1__Proteobacteria;D_2__Alphaproteobacteria;D_3__SAR11 clade;D_4__Surface 1;D_5__uncultured Candidatus Pelagibacter sp.	0.25	2.44	6.69	3.27	14.45
D_0__Bacteria;D_1__Proteobacteria;D_2__Alphaproteobacteria;D_3__Rickettsiales;D_4__mitochondria;Other	0.18	1.74	42.71	2.33	16.78
D_0__Bacteria;D_1__Cyanobacteria;D_2__Chloroplast;D_3__Ostreococcus tauri;D_4__;D_5__	0.18	1.64	35.58	2.21	18.99
D_0__Bacteria;D_1__Proteobacteria;D_2__Gammaproteobacteria;D_3__Oceanospirillales;D_4__SAR86 clade;Other	0.18	1.57	58.93	2.11	21.09
D_0__Bacteria;D_1__Proteobacteria;D_2__Alphaproteobacteria;D_3__Rhodobacterales;D_4__Rhodobacteraceae;D_5__uncultured	0.15	1.47	17.75	1.97	23.07
D_0__Bacteria;D_1__Proteobacteria;D_2__Alphaproteobacteria;D_3__SAR11 clade;D_4__Surface 1;D_5__uncultured marine microorganism	0.14	1.39	12.03	1.87	24.94
D_0__Bacteria;D_1__Proteobacteria;D_2__Gammaproteobacteria;D_3__Oceanospirillales;D_4__SAR86 clade;D_5__uncultured bacterium	0.15	1.34	7.93	1.8	26.74
D_0__Bacteria;D_1__Cyanobacteria;D_2__Chloroplast;D_3__Micromonas pusilla;D_4__;D_5__	0.13	1.28	16.89	1.72	28.46
D_0__Bacteria;D_1__Cyanobacteria;D_2__Chloroplast;D_3__Phalacroma mitra;D_4__;D_5__	0.14	1.26	8.13	1.69	30.15
D_0__Bacteria;D_1__Proteobacteria;D_2__Gammaproteobacteria;D_3__Alteromonadales;D_4__Alteromonadaceae;D_5__OM60(NOR5) clade	0.11	1.09	16.87	1.47	31.61
D_0__Bacteria;D_1__Bacteroidetes;D_2__Flavobacteriia;D_3__Flavobacteriales;D_4__NS9 marine group;D_5__unidentified marine bacterioplankton	0.1	1.04	11.04	1.4	33.01
D_0__Bacteria;D_1__Proteobacteria;D_2__Gammaproteobacteria;D_3__Oceanospirillales;D_4__SAR86 clade;D_5__uncultured marine microorganism	0.11	1.02	37.09	1.37	34.38
D_0__Bacteria;D_1__Bacteroidetes;D_2__Flavobacteriia;D_3__Flavobacteriales;D_4__Flavobacteriaceae;D_5__NS2b marine group	0.1	1	8.45	1.34	35.72
D_0__Bacteria;D_1__Bacteroidetes;D_2__Flavobacteriia;D_3__Flavobacteriales;D_4__Cryomorphaceae;D_5__Owenweeksia	0.1	0.93	5.31	1.25	36.97
D_0__Bacteria;D_1__Cyanobacteria;D_2__Chloroplast;Other;Other;Other	0.1	0.91	24.72	1.23	38.19
D_0__Archaea;D_1__Euryarchaeota;D_2__Thermoplasmata;D_3__Thermoplasmatales;D_4__Marine Group II;D_5__marine metagenome	0.1	0.88	4.33	1.18	39.38
D_0__Bacteria;D_1__Actinobacteria;D_2__Acidimicrobiia;D_3__Acidimicrobiales;D_4__OM1 clade;D_5__Candidatus Actinomarina	0.09	0.81	3.78	1.09	40.46
D_0__Bacteria;D_1__Cyanobacteria;D_2__Chloroplast;D_3__uncultured diatom;D_4__;D_5__	0.08	0.8	9.55	1.08	41.54
D_0__Bacteria;Other;Other;Other;Other;Other	0.09	0.8	3.03	1.07	42.61
D_0__Bacteria;D_1__Bacteroidetes;D_2__Flavobacteriia;D_3__Flavobacteriales;D_4__Flavobacteriaceae;D_5__NS4 marine group	0.08	0.79	30.26	1.06	43.67
D_0__Bacteria;D_1__Proteobacteria;D_2__Alphaproteobacteria;D_3__Rhizobiales;D_4__Rhodobiaceae;D_5__Rhodobium	0.09	0.79	24.43	1.06	44.73
D_0__Bacteria;D_1__Proteobacteria;D_2__Alphaproteobacteria;D_3__SAR11 clade;D_4__Surface 2;D_5__uncultured bacterium	0.08	0.77	24.07	1.04	45.77
D_0__Bacteria;D_1__Proteobacteria;D_2__Alphaproteobacteria;D_3__Rickettsiales;D_4__SAR116 clade;D_5__uncultured bacterium	0.07	0.73	11.36	0.98	46.75
D_0__Bacteria;D_1__Proteobacteria;D_2__Alphaproteobacteria;D_3__Rickettsiales;D_4__mitochondria;D_5__uncultured bacterium	0.07	0.72	31.09	0.96	47.71
D_0__Bacteria;D_1__Proteobacteria;D_2__Gammaproteobacteria;D_3__Oceanospirillales;D_4__SAR86 clade;D_5__uncultured gamma proteobacterium HF0010_11K06	0.07	0.71	39.46	0.96	48.67
D_0__Bacteria;D_1__Proteobacteria;D_2__Alphaproteobacteria;D_3__Rhodobacterales;D_4__Rhodobacteraceae;D_5__Tropicibacter	0.07	0.71	7.22	0.95	49.62
D_0__Bacteria;D_1__Bacteroidetes;D_2__Flavobacteriia;D_3__Flavobacteriales;D_4__Flavobacteriaceae;D_5__NS5 marine group	0.07	0.68	6.03	0.92	50.54
D_0__Bacteria;D_1__Proteobacteria;D_2__Gammaproteobacteria;D_3__Oceanospirillales;D_4__SAR86 clade;D_5__uncultured gamma proteobacterium CHAB-I-7	0.07	0.68	7.45	0.91	51.44
D_0__Eukaryota;D_1__SAR;D_2__Alveolata;D_3__Dinoflagellata;D_4__Dinophyceae;D_5__Gymnodiniphycidae	0.07	0.67	15.52	0.9	52.34
D_0__Bacteria;D_1__Proteobacteria;D_2__Gammaproteobacteria;D_3__Oceanospirillales;D_4__SAR86 clade;D_5__unidentified marine bacterioplankton	0.06	0.61	14.58	0.82	53.16
D_0__Bacteria;D_1__Proteobacteria;D_2__Deltaproteobacteria;D_3__Bdellovibrionales;D_4__Bdellovibrionaceae;D_5__OM27 clade	0.06	0.59	37.09	0.79	53.95
D_0__Bacteria;D_1__Deferribacteres;D_2__Deferribacteres;D_3__Deferribacterales;D_4__SAR406 clade(Marine group A);D_5__marine metagenome	0.06	0.56	5.47	0.76	54.71
D_0__Bacteria;D_1__Proteobacteria;D_2__Alphaproteobacteria;D_3__Rickettsiales;D_4__mitochondria;D_5__Phaeodactylum tricornutum	0.06	0.56	6.62	0.75	55.46
D_0__Bacteria;D_1__Proteobacteria;D_2__Alphaproteobacteria;D_3__SAR11 clade;D_4__Surface 2;D_5__unidentified marine bacterioplankton	0.05	0.55	12.56	0.74	56.2
D_0__Eukaryota;D_1__SAR;D_2__Alveolata;D_3__Protalveolata;D_4__Syndiniales;D_5__Syndiniales Group I	0.06	0.54	5.37	0.73	56.92
D_0__Eukaryota;D_1__SAR;D_2__Stramenopiles;D_3__Ochrophyta;D_4__Diatomea;D_5__Bacillariophytina	0.05	0.5	13.35	0.68	57.6
D_0__Bacteria;D_1__Proteobacteria;D_2__Alphaproteobacteria;D_3__SAR11 clade;D_4__Surface 1;Other	0.05	0.49	4.12	0.66	58.26
D_0__Eukaryota;D_1__Haptophyta;D_2__Prymnesiophyceae;D_3__Prymnesiales;D_4__AI5F14RJ2A07;D_5__uncultured eukaryote	0.05	0.47	6.79	0.63	58.88
D_0__Bacteria;D_1__Cyanobacteria;D_2__Chloroplast;D_3__uncultured bacterium;D_4__;D_5__	0.06	0.47	7.62	0.63	59.51
D_0__Eukaryota;D_1__SAR;D_2__Alveolata;D_3__Ciliophora;D_4__Intramacronucleata;D_5__Spirotrichea	0.05	0.46	15.98	0.62	60.13
D_0__Bacteria;D_1__Bacteroidetes;D_2__Flavobacteriia;D_3__Flavobacteriales;D_4__NS9 marine group;D_5__uncultured bacterium	0.04	0.45	78.77	0.61	60.73
D_0__Bacteria;D_1__Proteobacteria;D_2__Alphaproteobacteria;D_3__SAR11 clade;D_4__Surface 1;D_5__marine metagenome	0.05	0.45	9.14	0.61	61.34
D_0__Bacteria;D_1__Proteobacteria;D_2__Alphaproteobacteria;D_3__SAR11 clade;D_4__Surface 3;D_5__uncultured bacterium	0.04	0.44	28.98	0.59	61.93
D_0__Bacteria;D_1__Proteobacteria;D_2__Gammaproteobacteria;D_3__Alteromonadales;D_4__Alteromonadaceae;D_5__Alteromonas	0.06	0.43	2.84	0.58	62.51
D_0__Bacteria;D_1__Cyanobacteria;D_2__Chloroplast;D_3__uncultured prymnesiophyte C8704;D_4__;D_5__	0.04	0.43	53.92	0.57	63.08
D_0__Bacteria;D_1__Proteobacteria;D_2__Alphaproteobacteria;D_3__SAR11 clade;D_4__Surface 4;D_5__uncultured bacterium	0.04	0.39	20.72	0.53	63.61
D_0__Bacteria;D_1__Proteobacteria;D_2__Deltaproteobacteria;D_3__Desulfuromonadales;D_4__GR-WP33-58;D_5__uncultured delta proteobacterium HF0010_08B07	0.04	0.39	7.22	0.53	64.14
D_0__Bacteria;D_1__Proteobacteria;D_2__Alphaproteobacteria;D_3__SAR11 clade;D_4__uncultured marine microorganism;D_5__	0.04	0.38	12.03	0.51	64.65
D_0__Eukaryota;D_1__SAR;D_2__Alveolata;D_3__Protalveolata;D_4__Syndiniales;D_5__Syndiniales Group II	0.04	0.38	14.98	0.51	65.15
D_0__Bacteria;D_1__Cyanobacteria;D_2__Chloroplast;D_3__marine metagenome;D_4__;D_5__	0.04	0.38	19.78	0.51	65.66
D_0__Eukaryota;D_1__Archaeplastida;D_2__Chloroplastida;D_3__Chlorophyta;D_4__Mamiellophyceae;Other	0.05	0.37	3.87	0.5	66.16
D_0__Bacteria;D_1__Proteobacteria;D_2__Alphaproteobacteria;D_3__SAR11 clade;D_4__Surface 2;Other	0.04	0.36	4.38	0.48	66.64
D_0__Bacteria;D_1__Proteobacteria;Other;Other;Other;Other	0.04	0.35	3.33	0.47	67.11
D_0__Bacteria;D_1__Cyanobacteria;D_2__Chloroplast;D_3__Prasinoderma coloniale;D_4__;D_5__	0.03	0.35	17.69	0.47	67.58
D_0__Eukaryota;D_1__Incertae Sedis;D_2__Telonema;D_3__uncultured eukaryote;D_4__;D_5__	0.04	0.35	17.69	0.47	68.05
D_0__Eukaryota;D_1__SAR;D_2__Alveolata;D_3__Dinoflagellata;D_4__Dinophyceae;D_5__Peridiniphycidae	0.03	0.34	53.92	0.46	68.51
D_0__Bacteria;D_1__Bacteroidetes;D_2__Flavobacteriia;D_3__Flavobacteriales;D_4__NS9 marine group;D_5__uncultured Flavobacteriales bacterium	0.03	0.33	9.75	0.45	68.95
D_0__Bacteria;D_1__Proteobacteria;D_2__Gammaproteobacteria;D_3__Oceanospirillales;D_4__Litoricolaceae;D_5__Litoricola	0.03	0.33	9.75	0.45	69.4
D_0__Bacteria;D_1__Proteobacteria;D_2__Gammaproteobacteria;D_3__Order Incertae Sedis;D_4__Family Incertae Sedis;D_5__Marinicella	0.03	0.32	15.98	0.44	69.84
D_0__Bacteria;D_1__Cyanobacteria;D_2__Chloroplast;D_3__unidentified rhodophyte PRD01a010B;D_4__;D_5__	0.04	0.32	32.35	0.43	70.27
D_0__Eukaryota;D_1__Archaeplastida;D_2__Chloroplastida;D_3__Chlorophyta;D_4__Mamiellophyceae;D_5__uncultured Chlorophyta	0.04	0.31	3.22	0.42	70.69
D_0__Bacteria;D_1__Proteobacteria;D_2__Alphaproteobacteria;D_3__Rickettsiales;D_4__SAR116 clade;D_5__unidentified marine bacterioplankton	0.03	0.31	7.13	0.42	71.11
D_0__Bacteria;D_1__Proteobacteria;D_2__Gammaproteobacteria;D_3__Oceanospirillales;D_4__SAR86 clade;D_5__uncultured gamma proteobacterium HF0070_03O15	0.03	0.31	3.34	0.41	71.53
D_0__Bacteria;D_1__Proteobacteria;D_2__Alphaproteobacteria;D_3__Rhodobacterales;D_4__Rhodobacteraceae;Other	0.03	0.31	11.9	0.41	71.94
D_0__Bacteria;D_1__Proteobacteria;D_2__Alphaproteobacteria;D_3__Rickettsiales;D_4__S25-593;D_5__uncultured bacterium	0.03	0.3	14.09	0.4	72.34
D_0__Bacteria;D_1__Proteobacteria;D_2__Alphaproteobacteria;D_3__Rickettsiales;D_4__S25-593;D_5__unidentified marine bacterioplankton	0.03	0.29	4.77	0.39	72.73
D_0__Bacteria;D_1__Bacteroidetes;D_2__Flavobacteriia;D_3__Flavobacteriales;D_4__NS7 marine group;D_5__uncultured Flavobacteriia bacterium	0.03	0.29	5.96	0.38	73.11
D_0__Eukaryota;D_1__SAR;D_2__Stramenopiles;D_3__MAST-7;Other;Other	0.03	0.28	2.95	0.37	73.48
D_0__Bacteria;D_1__Bacteroidetes;D_2__Cytophagia;D_3__Cytophagales;D_4__Flammeovirgaceae;D_5__Marinoscillum	0.03	0.27	14.98	0.36	73.84
D_0__Archaea;D_1__Euryarchaeota;D_2__Thermoplasmata;D_3__Thermoplasmatales;D_4__Marine Group III;D_5__uncultured marine group III euryarchaeote	0.03	0.26	4.13	0.35	74.2
D_0__Eukaryota;Other;Other;Other;Other;Other	0.03	0.26	1.98	0.35	74.54
D_0__Eukaryota;D_1__SAR;D_2__Alveolata;D_3__Dinoflagellata;D_4__Dinophyceae;Other	0.03	0.25	4.38	0.34	74.88
D_0__Eukaryota;D_1__SAR;D_2__Stramenopiles;D_3__MAST-3;D_4__MAST-3A;D_5__uncultured eukaryote	0.03	0.25	4.77	0.34	75.22
D_0__Bacteria;D_1__Proteobacteria;D_2__Alphaproteobacteria;D_3__SAR11 clade;D_4__Surface 1;D_5__Candidatus Pelagibacter	0.02	0.24	6.54	0.33	75.55
D_0__Bacteria;D_1__Proteobacteria;D_2__Alphaproteobacteria;D_3__Sphingomonadales;D_4__Erythrobacteraceae;D_5__Erythrobacter	0.03	0.24	6.54	0.33	75.88
D_0__Bacteria;D_1__Proteobacteria;D_2__Alphaproteobacteria;D_3__Rickettsiales;D_4__SAR116 clade;D_5__uncultured marine microorganism	0.03	0.24	2.32	0.33	76.21
D_0__Eukaryota;D_1__SAR;D_2__Alveolata;D_3__Protalveolata;D_4__Syndiniales;D_5__Duboscquella	0.03	0.24	2.57	0.32	76.52
D_0__Bacteria;D_1__Cyanobacteria;D_2__Chloroplast;D_3__uncultured marine eukaryote;D_4__;D_5__	0.02	0.23	11.69	0.31	76.84
D_0__Bacteria;D_1__Proteobacteria;D_2__Deltaproteobacteria;D_3__SAR324 clade(Marine group B);D_4__unidentified marine bacterioplankton;D_5__	0.03	0.23	11.69	0.31	77.15
D_0__Bacteria;D_1__Proteobacteria;D_2__Gammaproteobacteria;D_3__Legionellales;D_4__Coxiellaceae;D_5__Coxiella	0.02	0.23	11.69	0.31	77.47
D_0__Eukaryota;D_1__Haptophyta;D_2__Prymnesiophyceae;D_3__Prymnesiales;D_4__Prymnesium;D_5__uncultured eukaryote	0.02	0.23	11.69	0.31	77.78
D_0__Eukaryota;D_1__SAR;D_2__Stramenopiles;D_3__MAST-4;D_4__uncultured marine eukaryote;D_5__	0.03	0.23	11.69	0.31	78.1
D_0__Bacteria;D_1__Proteobacteria;D_2__Alphaproteobacteria;D_3__SAR11 clade;D_4__Surface 1;D_5__unidentified marine bacterioplankton	0.02	0.23	14.39	0.31	78.41
D_0__Bacteria;D_1__Planctomycetes;D_2__Phycisphaerae;D_3__Phycisphaerales;D_4__Phycisphaeraceae;D_5__Urania-1B-19 marine sediment group	0.02	0.22	53.92	0.3	78.71
D_0__Eukaryota;D_1__SAR;D_2__Alveolata;D_3__Protalveolata;D_4__Syndiniales;D_5__Amoebophrya	0.02	0.22	53.92	0.3	79.01
D_0__Eukaryota;D_1__SAR;D_2__Alveolata;Other;Other;Other	0.03	0.22	53.92	0.3	79.31
D_0__Eukaryota;D_1__SAR;D_2__Stramenopiles;D_3__Ochrophyta;D_4__Diatomea;D_5__Coscinodiscophytina	0.02	0.22	53.92	0.3	79.61
D_0__Bacteria;D_1__Proteobacteria;D_2__Alphaproteobacteria;D_3__Rickettsiales;D_4__SAR116 clade;D_5__uncultured SAR116 cluster alpha proteobacterium	0.02	0.22	3.34	0.29	79.9
D_0__Bacteria;D_1__Proteobacteria;D_2__Gammaproteobacteria;D_3__KI89A clade;D_4__uncultured gamma proteobacterium HF0070_08D07;D_5__	0.02	0.22	3.57	0.29	80.19
Group Salomon Atoll (Outside)
Average similarity: 71.62
Species	Av.Abund	Av.Sim	Sim/SD	Contrib%	Cum.%
D_0__Bacteria;D_1__Cyanobacteria;D_2__Cyanobacteria;D_3__SubsectionI;D_4__FamilyI;D_5__Prochlorococcus	0.47	3.49	#######	4.88	4.88
D_0__Eukaryota;D_1__Opisthokonta;D_2__Holozoa;D_3__Metazoa;D_4__Animalia;D_5__Arthropoda	0.28	1.83	#######	2.55	7.43
D_0__Bacteria;D_1__Proteobacteria;D_2__Alphaproteobacteria;D_3__SAR11 clade;D_4__Surface 1;D_5__uncultured Candidatus Pelagibacter sp.	0.22	1.76	#######	2.46	9.89
D_0__Bacteria;D_1__Proteobacteria;D_2__Alphaproteobacteria;D_3__SAR11 clade;D_4__Surface 1;D_5__uncultured marine microorganism	0.17	1.3	#######	1.81	11.71
D_0__Bacteria;D_1__Cyanobacteria;D_2__Chloroplast;Other;Other;Other	0.13	1.05	#######	1.47	13.18
D_0__Bacteria;D_1__Proteobacteria;D_2__Alphaproteobacteria;D_3__Rickettsiales;D_4__mitochondria;Other	0.14	1.05	#######	1.46	14.64
D_0__Bacteria;D_1__Cyanobacteria;D_2__Chloroplast;D_3__Phalacroma mitra;D_4__;D_5__	0.16	1.04	#######	1.46	16.1
D_0__Bacteria;D_1__Proteobacteria;D_2__Gammaproteobacteria;D_3__Oceanospirillales;D_4__SAR86 clade;D_5__uncultured bacterium	0.14	1.04	#######	1.45	17.55
D_0__Eukaryota;D_1__SAR;D_2__Alveolata;D_3__Dinoflagellata;D_4__Dinophyceae;D_5__Gymnodiniphycidae	0.13	1.02	#######	1.42	18.96
D_0__Bacteria;D_1__Bacteroidetes;D_2__Flavobacteriia;D_3__Flavobacteriales;D_4__Flavobacteriaceae;D_5__NS2b marine group	0.13	1	#######	1.4	20.37
D_0__Archaea;D_1__Euryarchaeota;D_2__Thermoplasmata;D_3__Thermoplasmatales;D_4__Marine Group II;D_5__marine metagenome	0.12	0.93	#######	1.3	21.66
D_0__Eukaryota;D_1__SAR;D_2__Alveolata;D_3__Protalveolata;D_4__Syndiniales;D_5__Syndiniales Group II	0.11	0.89	#######	1.24	22.91
D_0__Bacteria;D_1__Proteobacteria;D_2__Alphaproteobacteria;D_3__Rickettsiales;D_4__mitochondria;D_5__uncultured bacterium	0.11	0.88	#######	1.23	24.13
D_0__Bacteria;D_1__Proteobacteria;D_2__Alphaproteobacteria;D_3__Rhodobacterales;D_4__Rhodobacteraceae;D_5__uncultured	0.11	0.86	#######	1.2	25.33
D_0__Bacteria;D_1__Proteobacteria;D_2__Alphaproteobacteria;D_3__Rickettsiales;D_4__SAR116 clade;D_5__uncultured bacterium	0.09	0.8	#######	1.12	26.45
D_0__Bacteria;D_1__Proteobacteria;D_2__Alphaproteobacteria;D_3__SAR11 clade;D_4__Surface 2;D_5__uncultured bacterium	0.1	0.79	#######	1.1	27.55
D_0__Eukaryota;D_1__SAR;D_2__Alveolata;D_3__Protalveolata;D_4__Syndiniales;D_5__Syndiniales Group I	0.09	0.77	#######	1.07	28.63
D_0__Bacteria;D_1__Proteobacteria;D_2__Gammaproteobacteria;D_3__Oceanospirillales;D_4__SAR86 clade;D_5__uncultured gamma proteobacterium HF0010_11K06	0.09	0.75	#######	1.04	29.67
D_0__Bacteria;D_1__Proteobacteria;D_2__Gammaproteobacteria;D_3__Oceanospirillales;D_4__SAR86 clade;Other	0.09	0.75	#######	1.04	30.71
D_0__Bacteria;Other;Other;Other;Other;Other	0.12	0.7	#######	0.97	31.68
D_0__Bacteria;D_1__Bacteroidetes;D_2__Flavobacteriia;D_3__Flavobacteriales;D_4__Flavobacteriaceae;D_5__NS4 marine group	0.08	0.69	#######	0.96	32.64
D_0__Bacteria;D_1__Proteobacteria;D_2__Gammaproteobacteria;D_3__Oceanospirillales;D_4__SAR86 clade;D_5__uncultured marine microorganism	0.1	0.68	#######	0.95	33.6
D_0__Bacteria;D_1__Proteobacteria;D_2__Gammaproteobacteria;D_3__Oceanospirillales;D_4__SAR86 clade;D_5__uncultured gamma proteobacterium CHAB-I-7	0.08	0.65	#######	0.9	34.5
D_0__Bacteria;D_1__Cyanobacteria;D_2__Chloroplast;D_3__uncultured bacterium;D_4__;D_5__	0.07	0.64	#######	0.89	35.39
D_0__Bacteria;D_1__Proteobacteria;D_2__Alphaproteobacteria;D_3__Rickettsiales;D_4__S25-593;D_5__unidentified marine bacterioplankton	0.07	0.64	#######	0.89	36.28
D_0__Bacteria;D_1__Deferribacteres;D_2__Deferribacteres;D_3__Deferribacterales;D_4__SAR406 clade(Marine group A);D_5__marine metagenome	0.09	0.62	#######	0.87	37.15
D_0__Bacteria;D_1__Actinobacteria;D_2__Acidimicrobiia;D_3__Acidimicrobiales;D_4__OM1 clade;D_5__Candidatus Actinomarina	0.07	0.6	#######	0.84	37.99
D_0__Bacteria;D_1__Cyanobacteria;D_2__Cyanobacteria;D_3__SubsectionI;D_4__FamilyI;D_5__Synechococcus	0.18	0.57	#######	0.8	38.79
D_0__Bacteria;D_1__Proteobacteria;D_2__Deltaproteobacteria;D_3__SAR324 clade(Marine group B);D_4__unidentified marine bacterioplankton;D_5__	0.07	0.57	#######	0.8	39.59
D_0__Bacteria;D_1__Cyanobacteria;D_2__Chloroplast;D_3__marine metagenome;D_4__;D_5__	0.07	0.56	#######	0.79	40.38
D_0__Eukaryota;Other;Other;Other;Other;Other	0.07	0.56	#######	0.79	41.17
D_0__Archaea;D_1__Euryarchaeota;D_2__Thermoplasmata;D_3__Thermoplasmatales;D_4__Marine Group III;D_5__uncultured marine group III euryarchaeote	0.07	0.55	#######	0.77	41.94
D_0__Bacteria;D_1__Proteobacteria;D_2__Deltaproteobacteria;D_3__Bdellovibrionales;D_4__Bdellovibrionaceae;D_5__OM27 clade	0.07	0.54	#######	0.76	42.7
D_0__Bacteria;D_1__Proteobacteria;D_2__Gammaproteobacteria;D_3__Oceanospirillales;D_4__SAR86 clade;D_5__unidentified marine bacterioplankton	0.07	0.54	#######	0.76	43.45
D_0__Bacteria;D_1__Bacteroidetes;D_2__Flavobacteriia;D_3__Flavobacteriales;D_4__NS9 marine group;D_5__uncultured bacterium	0.07	0.52	#######	0.73	44.18
D_0__Bacteria;D_1__Cyanobacteria;D_2__Chloroplast;D_3__uncultured prymnesiophyte C8704;D_4__;D_5__	0.07	0.52	#######	0.73	44.91
D_0__Bacteria;D_1__Cyanobacteria;D_2__Chloroplast;D_3__unidentified rhodophyte PRD01a010B;D_4__;D_5__	0.07	0.52	#######	0.73	45.64
D_0__Bacteria;D_1__Bacteroidetes;D_2__Cytophagia;D_3__Cytophagales;D_4__Flammeovirgaceae;D_5__Marinoscillum	0.07	0.51	#######	0.71	46.35
D_0__Bacteria;D_1__Cyanobacteria;D_2__Chloroplast;D_3__uncultured diatom;D_4__;D_5__	0.07	0.51	#######	0.71	47.06
D_0__Bacteria;D_1__Bacteroidetes;D_2__Flavobacteriia;D_3__Flavobacteriales;D_4__Flavobacteriaceae;D_5__NS5 marine group	0.06	0.49	#######	0.68	47.75
D_0__Bacteria;D_1__Proteobacteria;D_2__Gammaproteobacteria;D_3__Alteromonadales;D_4__Alteromonadaceae;D_5__SAR92 clade	0.06	0.49	#######	0.68	48.43
D_0__Bacteria;D_1__Proteobacteria;D_2__Alphaproteobacteria;D_3__Rickettsiales;D_4__S25-593;D_5__uncultured bacterium	0.06	0.48	#######	0.66	49.09
D_0__Eukaryota;D_1__SAR;D_2__Alveolata;Other;Other;Other	0.05	0.46	#######	0.65	49.74
D_0__Bacteria;D_1__Cyanobacteria;D_2__Chloroplast;D_3__uncultured marine eukaryote;D_4__;D_5__	0.05	0.45	#######	0.63	50.37
D_0__Bacteria;D_1__Proteobacteria;D_2__Alphaproteobacteria;D_3__SAR11 clade;D_4__Surface 2;D_5__unidentified marine bacterioplankton	0.06	0.44	#######	0.61	50.98
D_0__Archaea;D_1__Euryarchaeota;D_2__Thermoplasmata;D_3__Thermoplasmatales;D_4__Marine Group II;D_5__uncultured marine group II euryarchaeote HF70_51B02	0.05	0.43	#######	0.59	51.58
D_0__Bacteria;D_1__Bacteroidetes;D_2__Flavobacteriia;D_3__Flavobacteriales;D_4__NS9 marine group;D_5__uncultured Flavobacterium sp.	0.05	0.43	#######	0.59	52.17
D_0__Eukaryota;D_1__SAR;D_2__Alveolata;D_3__Protalveolata;D_4__Syndiniales;D_5__Syndiniales Group III	0.06	0.43	#######	0.59	52.77
D_0__Bacteria;D_1__Planctomycetes;D_2__Planctomycetacia;D_3__Planctomycetales;D_4__Planctomycetaceae;D_5__Pirellula	0.06	0.41	#######	0.58	53.34
D_0__Bacteria;D_1__Proteobacteria;D_2__Alphaproteobacteria;D_3__Rhodobacterales;D_4__Rhodobacteraceae;D_5__Tropicibacter	0.05	0.41	#######	0.58	53.92
D_0__Bacteria;D_1__Proteobacteria;D_2__Gammaproteobacteria;D_3__Alteromonadales;D_4__Alteromonadaceae;D_5__Alteromonas	0.06	0.41	#######	0.58	54.49
D_0__Archaea;D_1__Euryarchaeota;D_2__Thermoplasmata;D_3__Thermoplasmatales;D_4__Marine Group II;D_5__uncultured bacterium	0.05	0.4	#######	0.56	55.05
D_0__Bacteria;D_1__Proteobacteria;D_2__Alphaproteobacteria;D_3__SAR11 clade;D_4__uncultured marine microorganism;D_5__	0.05	0.4	#######	0.56	55.61
D_0__Eukaryota;D_1__SAR;D_2__Alveolata;D_3__Dinoflagellata;D_4__Dinophyceae;D_5__Peridiniphycidae	0.05	0.4	#######	0.56	56.16
D_0__Bacteria;D_1__Proteobacteria;D_2__Alphaproteobacteria;D_3__Rhodospirillales;D_4__Rhodospirillaceae;D_5__Defluviicoccus	0.05	0.38	#######	0.54	56.7
D_0__Bacteria;D_1__Proteobacteria;D_2__Alphaproteobacteria;D_3__SAR11 clade;D_4__Surface 1;Other	0.05	0.38	#######	0.54	57.23
D_0__Eukaryota;D_1__SAR;Other;Other;Other;Other	0.04	0.38	#######	0.54	57.77
D_0__Bacteria;D_1__Cyanobacteria;D_2__Chloroplast;D_3__Prymnesium polylepis;D_4__;D_5__	0.05	0.37	#######	0.51	58.28
D_0__Bacteria;D_1__Proteobacteria;D_2__Alphaproteobacteria;D_3__Rickettsiales;D_4__mitochondria;D_5__Phaeodactylum tricornutum	0.05	0.37	#######	0.51	58.8
D_0__Bacteria;D_1__Proteobacteria;D_2__Alphaproteobacteria;D_3__SAR11 clade;D_4__Surface 2;Other	0.05	0.37	#######	0.51	59.31
D_0__Bacteria;D_1__Proteobacteria;D_2__Alphaproteobacteria;D_3__SAR11 clade;D_4__Surface 3;D_5__uncultured bacterium	0.05	0.37	#######	0.51	59.83
D_0__Bacteria;D_1__Proteobacteria;D_2__Alphaproteobacteria;D_3__SAR11 clade;D_4__Surface 4;D_5__uncultured bacterium	0.04	0.37	#######	0.51	60.34
D_0__Bacteria;D_1__Proteobacteria;D_2__Gammaproteobacteria;D_3__Alteromonadales;D_4__Alteromonadaceae;D_5__OM60(NOR5) clade	0.05	0.37	#######	0.51	60.86
D_0__Eukaryota;D_1__SAR;D_2__Alveolata;D_3__OLI11255;D_4__uncultured eukaryote;D_5__	0.04	0.37	#######	0.51	61.37
D_0__Eukaryota;D_1__SAR;D_2__Alveolata;D_3__Protalveolata;D_4__Syndiniales;D_5__Amoebophrya	0.05	0.37	#######	0.51	61.89
D_0__Bacteria;D_1__Bacteroidetes;D_2__Flavobacteriia;D_3__Flavobacteriales;D_4__Cryomorphaceae;D_5__Owenweeksia	0.04	0.35	#######	0.49	62.38
D_0__Bacteria;D_1__Proteobacteria;D_2__Deltaproteobacteria;D_3__SAR324 clade(Marine group B);D_4__uncultured delta proteobacterium HF0070_07E19;D_5__	0.05	0.35	#######	0.49	62.87
D_0__Bacteria;D_1__Bacteroidetes;D_2__Flavobacteriia;D_3__Flavobacteriales;D_4__NS9 marine group;D_5__unidentified marine bacterioplankton	0.06	0.34	#######	0.47	63.34
D_0__Bacteria;D_1__Deferribacteres;D_2__Deferribacteres;D_3__Deferribacterales;D_4__SAR406 clade(Marine group A);Other	0.05	0.34	#######	0.47	63.81
D_0__Bacteria;D_1__Planctomycetes;D_2__Phycisphaerae;D_3__Phycisphaerales;D_4__Phycisphaeraceae;D_5__Urania-1B-19 marine sediment group	0.05	0.34	#######	0.47	64.28
D_0__Bacteria;D_1__Proteobacteria;D_2__Deltaproteobacteria;D_3__Desulfuromonadales;D_4__GR-WP33-58;D_5__uncultured delta proteobacterium HF0010_08B07	0.04	0.34	#######	0.47	64.75
D_0__Bacteria;D_1__Proteobacteria;D_2__Gammaproteobacteria;D_3__Vibrionales;D_4__Vibrionaceae;D_5__uncultured	0.04	0.34	#######	0.47	65.22
D_0__Eukaryota;D_1__Haptophyta;D_2__Prymnesiophyceae;D_3__Prymnesiales;D_4__AI5F14RJ2A07;D_5__uncultured eukaryote	0.04	0.34	#######	0.47	65.69
D_0__Bacteria;D_1__Proteobacteria;D_2__Gammaproteobacteria;Other;Other;Other	0.04	0.32	#######	0.45	66.14
D_0__Eukaryota;D_1__Incertae Sedis;D_2__Telonema;D_3__uncultured eukaryote;D_4__;D_5__	0.04	0.32	#######	0.45	66.59
D_0__Eukaryota;D_1__SAR;D_2__Alveolata;D_3__Dinoflagellata;D_4__Dinophyceae;Other	0.06	0.32	#######	0.45	67.03
D_0__Bacteria;D_1__Proteobacteria;D_2__Alphaproteobacteria;D_3__Rickettsiales;D_4__SAR116 clade;D_5__uncultured SAR116 cluster alpha proteobacterium	0.04	0.3	#######	0.42	67.45
D_0__Bacteria;D_1__Proteobacteria;D_2__Alphaproteobacteria;D_3__SAR11 clade;D_4__unidentified marine bacterioplankton;D_5__	0.04	0.3	#######	0.42	67.87
D_0__Bacteria;D_1__Proteobacteria;D_2__Gammaproteobacteria;D_3__Legionellales;D_4__Coxiellaceae;D_5__Coxiella	0.04	0.3	#######	0.42	68.29
D_0__Bacteria;D_1__Bacteroidetes;D_2__Flavobacteriia;D_3__Flavobacteriales;D_4__NS7 marine group;D_5__uncultured Flavobacteriia bacterium	0.04	0.28	#######	0.39	68.69
D_0__Bacteria;D_1__Bacteroidetes;D_2__Flavobacteriia;D_3__Flavobacteriales;D_4__NS9 marine group;D_5__uncultured Flavobacteriia bacterium	0.03	0.28	#######	0.39	69.08
D_0__Bacteria;D_1__Proteobacteria;D_2__Gammaproteobacteria;D_3__Oceanospirillales;D_4__Litoricolaceae;D_5__Litoricola	0.03	0.28	#######	0.39	69.47
D_0__Bacteria;D_1__Proteobacteria;D_2__Gammaproteobacteria;D_3__Oceanospirillales;D_4__SAR86 clade;D_5__uncultured gamma proteobacterium HF0070_03O15	0.04	0.28	#######	0.39	69.87
D_0__Bacteria;D_1__Proteobacteria;Other;Other;Other;Other	0.04	0.28	#######	0.39	70.26
D_0__Eukaryota;D_1__SAR;D_2__Stramenopiles;D_3__MAST-4;D_4__uncultured marine eukaryote;D_5__	0.04	0.28	#######	0.39	70.65
D_0__Bacteria;D_1__Cyanobacteria;D_2__Chloroplast;D_3__Virgulinella fragilis;D_4__;D_5__	0.03	0.26	#######	0.36	71.02
D_0__Bacteria;D_1__Cyanobacteria;D_2__Chloroplast;D_3__uncultured organism;D_4__;D_5__	0.03	0.26	#######	0.36	71.38
D_0__Bacteria;D_1__Deferribacteres;D_2__Deferribacteres;D_3__Deferribacterales;D_4__SAR406 clade(Marine group A);D_5__uncultured bacterium	0.04	0.26	#######	0.36	71.75
D_0__Bacteria;D_1__Proteobacteria;D_2__Alphaproteobacteria;D_3__SAR11 clade;D_4__Surface 1;D_5__marine metagenome	0.04	0.26	#######	0.36	72.11
D_0__Bacteria;D_1__Proteobacteria;D_2__Gammaproteobacteria;D_3__KI89A clade;D_4__uncultured gamma proteobacterium HF0070_08D07;D_5__	0.04	0.26	#######	0.36	72.47
D_0__Bacteria;D_1__Proteobacteria;D_2__Gammaproteobacteria;D_3__Oceanospirillales;D_4__OM182 clade;D_5__uncultured bacterium	0.03	0.26	#######	0.36	72.84
D_0__Eukaryota;D_1__SAR;D_2__Alveolata;D_3__Dinoflagellata;D_4__Dinophyceae;D_5__B7	0.03	0.26	#######	0.36	73.2
D_0__Archaea;D_1__Euryarchaeota;D_2__Thermoplasmata;D_3__Thermoplasmatales;D_4__Marine Group II;D_5__uncultured marine archaeon	0.03	0.24	#######	0.33	73.53
D_0__Bacteria;D_1__Deferribacteres;D_2__Deferribacteres;D_3__Deferribacterales;D_4__SAR406 clade(Marine group A);D_5__unidentified marine bacterioplankton	0.03	0.24	#######	0.33	73.87
D_0__Bacteria;D_1__Proteobacteria;D_2__Alphaproteobacteria;D_3__OCS116 clade;D_4__marine metagenome;D_5__	0.03	0.24	#######	0.33	74.2
D_0__Bacteria;D_1__Proteobacteria;D_2__Betaproteobacteria;D_3__Burkholderiales;D_4__Alcaligenaceae;D_5__MWH-UniP1 aquatic group	0.04	0.24	#######	0.33	74.53
D_0__Bacteria;D_1__Proteobacteria;D_2__Gammaproteobacteria;D_3__Order Incertae Sedis;D_4__Family Incertae Sedis;D_5__Marinicella	0.03	0.24	#######	0.33	74.86
D_0__Eukaryota;D_1__Opisthokonta;D_2__Holozoa;D_3__Metazoa;D_4__Animalia;Other	0.03	0.24	#######	0.33	75.2
D_0__Eukaryota;D_1__SAR;D_2__Alveolata;D_3__Ciliophora;D_4__Intramacronucleata;D_5__Spirotrichea	0.04	0.24	#######	0.33	75.53
D_0__Eukaryota;D_1__SAR;D_2__Alveolata;D_3__SCM37C52;D_4__uncultured eukaryote;D_5__	0.03	0.24	#######	0.33	75.86
D_0__Eukaryota;D_1__SAR;D_2__Stramenopiles;D_3__MAST-3;D_4__MAST-3A;D_5__uncultured eukaryote	0.04	0.24	#######	0.33	76.19
D_0__Bacteria;D_1__Chloroflexi;D_2__SAR202 clade;D_3__unidentified marine bacterioplankton;D_4__;D_5__	0.03	0.21	#######	0.3	76.49
D_0__Bacteria;D_1__Proteobacteria;D_2__Deltaproteobacteria;D_3__Bdellovibrionales;D_4__Bacteriovoracaceae;D_5__uncultured	0.03	0.21	#######	0.3	76.79
D_0__Bacteria;D_1__Proteobacteria;D_2__Deltaproteobacteria;D_3__Desulfuromonadales;D_4__GR-WP33-58;D_5__uncultured marine microorganism	0.03	0.21	#######	0.3	77.08
D_0__Bacteria;D_1__Proteobacteria;D_2__Gammaproteobacteria;D_3__KI89A clade;D_4__uncultured marine microorganism;D_5__	0.03	0.21	#######	0.3	77.38
D_0__Bacteria;D_1__Verrucomicrobia;D_2__Opitutae;D_3__MB11C04 marine group;D_4__uncultured Verrucomicrobia bacterium;D_5__	0.03	0.21	#######	0.3	77.68
D_0__Eukaryota;D_1__DH147-EKD23;D_2__uncultured ciliate;D_3__;D_4__;D_5__	0.02	0.21	#######	0.3	77.98
D_0__Eukaryota;D_1__Haptophyta;D_2__Prymnesiophyceae;D_3__Prymnesiales;D_4__Prymnesium;D_5__uncultured eukaryote	0.03	0.21	#######	0.3	78.27
D_0__Eukaryota;D_1__SAR;D_2__Alveolata;D_3__Protalveolata;D_4__Syndiniales;D_5__Duboscquella	0.03	0.21	#######	0.3	78.57
Unknown;Other;Other;Other;Other;Other	0.03	0.21	#######	0.3	78.87
D_0__Bacteria;D_1__Actinobacteria;D_2__Acidimicrobiia;D_3__Acidimicrobiales;D_4__Acidimicrobiaceae;D_5__Ilumatobacter	0.03	0.18	#######	0.26	79.13
D_0__Bacteria;D_1__Bacteroidetes;D_2__Flavobacteriia;D_3__Flavobacteriales;D_4__NS9 marine group;D_5__uncultured Flavobacteriales bacterium	0.02	0.18	#######	0.26	79.38
D_0__Bacteria;D_1__Bacteroidetes;D_2__Flavobacteriia;D_3__Flavobacteriales;D_4__NS9 marine group;Other	0.03	0.18	#######	0.26	79.64
D_0__Bacteria;D_1__Cyanobacteria;D_2__Chloroplast;D_3__uncultured marine bacterium;D_4__;D_5__	0.02	0.18	#######	0.26	79.9
D_0__Bacteria;D_1__Cyanobacteria;D_2__ML635J-21;D_3__uncultured bacterium;D_4__;D_5__	0.03	0.18	#######	0.26	80.16
Groups Bay of Bengal & Mid Southern Ocean
Average dissimilarity = 31.84
	Group Bay of Bengal	Group Mid Southern Ocean
Species	Av.Abund	Av.Abund	Av.Diss
D_0__Bacteria;D_1__Cyanobacteria;D_2__Cyanobacteria;D_3__SubsectionI;D_4__FamilyI;D_5__Synechococcus	0.23	0.09	0.68
D_0__Bacteria;D_1__Cyanobacteria;D_2__Cyanobacteria;D_3__SubsectionI;D_4__FamilyI;D_5__Prochlorococcus	0.5	0.61	0.55
D_0__Eukaryota;D_1__Opisthokonta;D_2__Holozoa;D_3__Metazoa;D_4__Animalia;D_5__Arthropoda	0.21	0.2	0.38
D_0__Bacteria;D_1__Proteobacteria;D_2__Alphaproteobacteria;D_3__SAR11 clade;D_4__Surface 1;D_5__uncultured marine microorganism	0.14	0.21	0.31
D_0__Archaea;D_1__Euryarchaeota;D_2__Thermoplasmata;D_3__Thermoplasmatales;D_4__Marine Group II;D_5__marine metagenome	0.14	0.07	0.31
D_0__Bacteria;D_1__Cyanobacteria;D_2__Chloroplast;D_3__Ostreococcus tauri;D_4__;D_5__	0.06	0	0.29
D_0__Bacteria;D_1__Proteobacteria;D_2__Alphaproteobacteria;D_3__SAR11 clade;D_4__Surface 1;D_5__uncultured Candidatus Pelagibacter sp.	0.31	0.27	0.23
D_0__Bacteria;D_1__Cyanobacteria;D_2__Chloroplast;D_3__Phalacroma mitra;D_4__;D_5__	0.12	0.07	0.22
D_0__Eukaryota;D_1__SAR;D_2__Alveolata;D_3__Protalveolata;D_4__Syndiniales;D_5__Syndiniales Group II	0.1	0.06	0.22
D_0__Bacteria;D_1__Proteobacteria;D_2__Gammaproteobacteria;D_3__Alteromonadales;D_4__Alteromonadaceae;D_5__Alteromonas	0.08	0.06	0.21
D_0__Bacteria;D_1__Proteobacteria;D_2__Deltaproteobacteria;D_3__SAR324 clade(Marine group B);D_4__unidentified marine bacterioplankton;D_5__	0.09	0.05	0.2
D_0__Bacteria;D_1__Proteobacteria;D_2__Deltaproteobacteria;D_3__SAR324 clade(Marine group B);D_4__uncultured delta proteobacterium HF0070_07E19;D_5__	0.03	0.07	0.2
D_0__Bacteria;D_1__Proteobacteria;D_2__Alphaproteobacteria;D_3__SAR11 clade;D_4__uncultured marine microorganism;D_5__	0.03	0.07	0.19
D_0__Bacteria;D_1__Cyanobacteria;D_2__Chloroplast;Other;Other;Other	0.12	0.09	0.18
D_0__Bacteria;D_1__Proteobacteria;D_2__Gammaproteobacteria;D_3__Oceanospirillales;D_4__SAR86 clade;D_5__uncultured marine microorganism	0.11	0.15	0.18
D_0__Bacteria;D_1__Planctomycetes;D_2__Phycisphaerae;D_3__Phycisphaerales;D_4__Phycisphaeraceae;D_5__Urania-1B-19 marine sediment group	0.05	0.01	0.18
D_0__Bacteria;D_1__Proteobacteria;D_2__Gammaproteobacteria;D_3__Alteromonadales;D_4__Alteromonadaceae;D_5__SAR92 clade	0.02	0.05	0.17
D_0__Bacteria;D_1__Proteobacteria;D_2__Deltaproteobacteria;D_3__Bdellovibrionales;D_4__Bacteriovoracaceae;D_5__uncultured	0.03	0	0.16
D_0__Archaea;D_1__Euryarchaeota;D_2__Thermoplasmata;D_3__Thermoplasmatales;D_4__Marine Group II;D_5__uncultured marine group II euryarchaeote HF70_51B02	0.06	0.03	0.16
D_0__Bacteria;D_1__Cyanobacteria;D_2__Chloroplast;D_3__uncultured prymnesiophyte C8704;D_4__;D_5__	0.06	0.03	0.15
D_0__Bacteria;D_1__Actinobacteria;D_2__Acidimicrobiia;D_3__Acidimicrobiales;D_4__OM1 clade;D_5__Candidatus Actinomarina	0.11	0.08	0.15
D_0__Bacteria;D_1__Proteobacteria;D_2__Deltaproteobacteria;D_3__Bdellovibrionales;D_4__Bdellovibrionaceae;D_5__OM27 clade	0.08	0.05	0.15
D_0__Bacteria;D_1__Proteobacteria;D_2__Alphaproteobacteria;D_3__Rhodobacterales;D_4__Rhodobacteraceae;D_5__Thalassobius	0.03	0	0.15
D_0__Bacteria;D_1__Bacteroidetes;D_2__Flavobacteriia;D_3__Flavobacteriales;D_4__NS9 marine group;D_5__uncultured Bacteroidetes/Chlorobi group bacterium	0.02	0.05	0.15
D_0__Bacteria;D_1__Proteobacteria;D_2__Alphaproteobacteria;D_3__SAR11 clade;D_4__Surface 1;Other	0.06	0.09	0.14
D_0__Bacteria;D_1__Proteobacteria;D_2__Alphaproteobacteria;D_3__SAR11 clade;D_4__Surface 4;D_5__uncultured bacterium	0.06	0.09	0.14
D_0__Bacteria;D_1__Proteobacteria;D_2__Gammaproteobacteria;D_3__Oceanospirillales;D_4__SAR86 clade;D_5__uncultured bacterium	0.16	0.14	0.14
D_0__Eukaryota;D_1__Opisthokonta;D_2__Holozoa;D_3__Metazoa;D_4__Animalia;D_5__Platyhelminthes	0.03	0	0.14
D_0__Bacteria;D_1__Proteobacteria;D_2__Alphaproteobacteria;D_3__Rhodobacterales;D_4__Rhodobacteraceae;D_5__Tropicibacter	0.07	0.04	0.14
D_0__Bacteria;D_1__Proteobacteria;D_2__Alphaproteobacteria;D_3__Rickettsiales;D_4__SAR116 clade;D_5__unidentified marine bacterioplankton	0.03	0	0.14
D_0__Bacteria;D_1__Cyanobacteria;D_2__Chloroplast;D_3__Braarudosphaera bigelowii;D_4__;D_5__	0	0.03	0.14
D_0__Archaea;D_1__Euryarchaeota;D_2__Thermoplasmata;D_3__Thermoplasmatales;D_4__Marine Group II;D_5__uncultured marine group II euryarchaeote HF10_61D03	0.04	0.01	0.13
D_0__Bacteria;D_1__Proteobacteria;D_2__Alphaproteobacteria;D_3__SAR11 clade;D_4__Surface 1;D_5__marine metagenome	0.05	0.08	0.13
D_0__Bacteria;D_1__Chloroflexi;D_2__SAR202 clade;D_3__uncultured Chloroflexi bacterium;D_4__;D_5__	0.01	0.04	0.13
D_0__Bacteria;D_1__Proteobacteria;D_2__Gammaproteobacteria;D_3__KI89A clade;D_4__uncultured marine microorganism;D_5__	0	0.03	0.13
D_0__Eukaryota;D_1__Opisthokonta;D_2__Holozoa;D_3__Metazoa;D_4__Animalia;D_5__Ctenophora	0.03	0	0.13
D_0__Bacteria;D_1__Planctomycetes;D_2__Planctomycetacia;D_3__Planctomycetales;D_4__Planctomycetaceae;D_5__Pirellula	0.03	0.03	0.13
D_0__Eukaryota;D_1__SAR;D_2__Alveolata;D_3__Protalveolata;D_4__Syndiniales;D_5__Amoebophrya	0.05	0.02	0.13
D_0__Bacteria;D_1__Proteobacteria;D_2__Gammaproteobacteria;D_3__Oceanospirillales;D_4__SAR86 clade;D_5__uncultured gamma proteobacterium HF0010_11K06	0.09	0.08	0.13
D_0__Bacteria;D_1__Proteobacteria;D_2__Gammaproteobacteria;D_3__Oceanospirillales;D_4__OM182 clade;D_5__uncultured gamma proteobacterium	0.01	0.03	0.13
D_0__Eukaryota;D_1__SAR;D_2__Alveolata;D_3__Dinoflagellata;D_4__Dinophyceae;D_5__Gymnodiniphycidae	0.11	0.11	0.13
D_0__Bacteria;D_1__Proteobacteria;D_2__Alphaproteobacteria;D_3__Rhodobacterales;D_4__Rhodobacteraceae;D_5__Roseobacter clade OCT lineage	0	0.03	0.12
D_0__Bacteria;D_1__Proteobacteria;D_2__Gammaproteobacteria;D_3__KI89A clade;D_4__uncultured bacterium;D_5__	0.01	0.04	0.12
D_0__Bacteria;D_1__Bacteroidetes;D_2__Flavobacteriia;D_3__Flavobacteriales;D_4__Flavobacteriaceae;D_5__Formosa	0.01	0.03	0.12
D_0__Bacteria;D_1__Proteobacteria;D_2__Deltaproteobacteria;D_3__Myxococcales;D_4__uncultured;Other	0.03	0.01	0.12
D_0__Bacteria;D_1__Proteobacteria;D_2__Alphaproteobacteria;D_3__Rickettsiales;D_4__mitochondria;Other	0.12	0.1	0.12
D_0__Bacteria;D_1__Proteobacteria;D_2__Alphaproteobacteria;D_3__Rickettsiales;D_4__S25-593;D_5__uncultured bacterium	0.07	0.04	0.12
D_0__Bacteria;D_1__Bacteroidetes;D_2__Flavobacteriia;D_3__Flavobacteriales;D_4__NS9 marine group;D_5__unidentified marine bacterioplankton	0.05	0.02	0.12
D_0__Bacteria;D_1__Proteobacteria;D_2__Alphaproteobacteria;D_3__SAR11 clade;D_4__Surface 2;D_5__unidentified marine bacterioplankton	0.06	0.07	0.12
D_0__Bacteria;D_1__Bacteroidetes;D_2__Flavobacteriia;D_3__Flavobacteriales;D_4__NS9 marine group;D_5__uncultured Flavobacterium sp.	0.05	0.02	0.12
D_0__Bacteria;D_1__Cyanobacteria;D_2__Cyanobacteria;D_3__SubsectionI;D_4__FamilyI;D_5__marine group	0	0.02	0.12
D_0__Bacteria;D_1__Proteobacteria;D_2__Alphaproteobacteria;D_3__Rhodobacterales;D_4__Rhodobacteraceae;D_5__Shimia	0.03	0.01	0.12
D_0__Eukaryota;D_1__SAR;D_2__Stramenopiles;D_3__MAST-3;D_4__MAST-3A;D_5__uncultured eukaryote	0.03	0.02	0.11
D_0__Bacteria;D_1__Proteobacteria;D_2__Alphaproteobacteria;D_3__SAR11 clade;D_4__Surface 2;D_5__uncultured bacterium	0.13	0.12	0.11
D_0__Bacteria;D_1__Proteobacteria;D_2__Alphaproteobacteria;D_3__Rhodospirillales;D_4__Rhodospirillaceae;D_5__uncultured	0.02	0.04	0.11
D_0__Bacteria;D_1__Cyanobacteria;D_2__Chloroplast;D_3__uncultured marine eukaryote;D_4__;D_5__	0.03	0.05	0.11
D_0__Bacteria;D_1__Deferribacteres;D_2__Deferribacteres;D_3__Deferribacterales;D_4__SAR406 clade(Marine group A);D_5__Marinimicrobia bacterium JGI OTU-2	0	0.03	0.11
D_0__Eukaryota;D_1__SAR;D_2__Alveolata;D_3__Protalveolata;D_4__Syndiniales;D_5__Syndiniales Group I	0.08	0.07	0.11
D_0__Archaea;D_1__Euryarchaeota;D_2__Thermoplasmata;D_3__Thermoplasmatales;D_4__Marine Group III;D_5__uncultured marine group III euryarchaeote	0.07	0.05	0.11
D_0__Eukaryota;D_1__Opisthokonta;D_2__Holozoa;D_3__Metazoa;D_4__Animalia;D_5__Cnidaria	0.02	0.01	0.11
D_0__Bacteria;D_1__Cyanobacteria;D_2__Chloroplast;D_3__uncultured bacterium;D_4__;D_5__	0.06	0.04	0.11
D_0__Bacteria;D_1__Proteobacteria;D_2__Gammaproteobacteria;D_3__Alteromonadales;D_4__Pseudoalteromonadaceae;D_5__Pseudoalteromonas	0.02	0.04	0.11
D_0__Bacteria;Other;Other;Other;Other;Other	0.07	0.07	0.1
D_0__Bacteria;D_1__Proteobacteria;D_2__Betaproteobacteria;D_3__Hydrogenophilales;D_4__Hydrogenophilaceae;Other	0	0.02	0.1
D_0__Bacteria;D_1__Bacteroidetes;D_2__Flavobacteriia;D_3__Flavobacteriales;D_4__Cryomorphaceae;D_5__Owenweeksia	0.04	0.06	0.1
D_0__Bacteria;D_1__Cyanobacteria;D_2__Chloroplast;D_3__Micromonas pusilla;D_4__;D_5__	0.02	0	0.1
D_0__Bacteria;D_1__Bacteroidetes;D_2__Flavobacteriia;D_3__Flavobacteriales;D_4__Flavobacteriaceae;D_5__NS5 marine group	0.07	0.06	0.1
D_0__Bacteria;D_1__Lentisphaerae;D_2__R76-B128;D_3__unidentified marine bacterioplankton;D_4__;D_5__	0.02	0.04	0.1
D_0__Bacteria;D_1__Proteobacteria;D_2__Deltaproteobacteria;D_3__Desulfuromonadales;D_4__GR-WP33-58;D_5__uncultured marine microorganism	0.03	0.01	0.1
D_0__Bacteria;D_1__Proteobacteria;D_2__Gammaproteobacteria;D_3__Oceanospirillales;D_4__SAR86 clade;Other	0.09	0.07	0.1
D_0__Bacteria;D_1__Bacteroidetes;D_2__Flavobacteriia;D_3__Flavobacteriales;D_4__Flavobacteriaceae;D_5__NS4 marine group	0.07	0.08	0.09
D_0__Bacteria;D_1__Verrucomicrobia;D_2__Opitutae;D_3__Puniceicoccales;D_4__Puniceicoccaceae;D_5__marine group	0.02	0.03	0.09
D_0__Eukaryota;D_1__SAR;D_2__Rhizaria;D_3__Retaria;D_4__RAD B;D_5__uncultured Rhizaria	0.02	0.01	0.09
D_0__Eukaryota;D_1__Opisthokonta;D_2__Holozoa;D_3__Metazoa;D_4__Animalia;D_5__Urochordata	0.03	0.01	0.09
D_0__Bacteria;D_1__Deferribacteres;D_2__Deferribacteres;D_3__Deferribacterales;D_4__SAR406 clade(Marine group A);D_5__marine metagenome	0.08	0.08	0.09
D_0__Bacteria;D_1__Cyanobacteria;D_2__Chloroplast;D_3__marine metagenome;D_4__;D_5__	0.05	0.06	0.09
D_0__Bacteria;D_1__Proteobacteria;D_2__Alphaproteobacteria;D_3__SAR11 clade;D_4__Surface 1;D_5__uncultured bacterium	0.03	0.05	0.09
D_0__Eukaryota;D_1__SAR;D_2__Alveolata;D_3__Dinoflagellata;D_4__Incertae Sedis;D_5__Haplozoon	0.02	0.01	0.09
D_0__Bacteria;D_1__Cyanobacteria;D_2__Chloroplast;D_3__Emiliania huxleyi;D_4__;D_5__	0	0.02	0.09
D_0__Bacteria;D_1__Bacteroidetes;D_2__Flavobacteriia;D_3__Flavobacteriales;D_4__Flavobacteriaceae;D_5__NS2b marine group	0.1	0.09	0.09
D_0__Bacteria;D_1__Proteobacteria;D_2__Gammaproteobacteria;D_3__Oceanospirillales;D_4__OM182 clade;D_5__uncultured bacterium	0.03	0.02	0.09
D_0__Bacteria;D_1__Cyanobacteria;D_2__Chloroplast;D_3__unidentified rhodophyte PRD01a010B;D_4__;D_5__	0.05	0.06	0.09
D_0__Bacteria;D_1__Deferribacteres;D_2__Deferribacteres;D_3__Deferribacterales;D_4__SAR406 clade(Marine group A);D_5__unidentified marine bacterioplankton	0.07	0.06	0.09
D_0__Bacteria;D_1__Deferribacteres;D_2__Deferribacteres;D_3__Deferribacterales;D_4__PAUC34f;D_5__uncultured bacterium HF0130_06E03	0.01	0.03	0.09
D_0__Bacteria;D_1__Proteobacteria;D_2__Gammaproteobacteria;D_3__Alteromonadales;D_4__Alteromonadaceae;Other	0	0.02	0.09
D_0__Bacteria;D_1__Proteobacteria;D_2__Alphaproteobacteria;D_3__Rhodobacterales;D_4__Rhodobacteraceae;D_5__uncultured	0.13	0.13	0.09
D_0__Bacteria;D_1__Proteobacteria;D_2__Deltaproteobacteria;D_3__Desulfuromonadales;D_4__GR-WP33-58;D_5__uncultured delta proteobacterium HF0010_08B07	0.03	0.02	0.09
D_0__Bacteria;D_1__Deferribacteres;D_2__Deferribacteres;D_3__Deferribacterales;D_4__SAR406 clade(Marine group A);D_5__uncultured Marinimicrobia bacterium	0.01	0.03	0.09
D_0__Bacteria;D_1__Bacteroidetes;D_2__Cytophagia;D_3__Cytophagales;D_4__Flammeovirgaceae;D_5__Marinoscillum	0.04	0.06	0.09
D_0__Bacteria;D_1__Proteobacteria;D_2__Gammaproteobacteria;D_3__Pseudomonadales;D_4__Pseudomonadaceae;D_5__Pseudomonas	0.03	0.02	0.08
D_0__Bacteria;D_1__Proteobacteria;D_2__Gammaproteobacteria;D_3__KI89A clade;D_4__uncultured gamma proteobacterium HF0070_08D07;D_5__	0.04	0.05	0.08
D_0__Bacteria;D_1__Deferribacteres;D_2__Deferribacteres;D_3__Deferribacterales;D_4__SAR406 clade(Marine group A);Other	0.06	0.07	0.08
D_0__Bacteria;D_1__Proteobacteria;D_2__Gammaproteobacteria;D_3__Xanthomonadales;D_4__JTB255 marine benthic group;D_5__uncultured bacterium	0.02	0	0.08
D_0__Archaea;D_1__Euryarchaeota;D_2__Thermoplasmata;D_3__Thermoplasmatales;D_4__Marine Group II;D_5__uncultured marine archaeon	0.03	0.02	0.08
D_0__Bacteria;D_1__Proteobacteria;D_2__Alphaproteobacteria;D_3__SAR11 clade;Other;Other	0.02	0.03	0.08
D_0__Bacteria;D_1__Proteobacteria;D_2__Alphaproteobacteria;D_3__OCS116 clade;D_4__marine metagenome;D_5__	0.05	0.04	0.08
D_0__Bacteria;D_1__Proteobacteria;D_2__Alphaproteobacteria;D_3__SAR11 clade;D_4__Surface 4;Other	0	0.02	0.08
D_0__Bacteria;D_1__Proteobacteria;D_2__Gammaproteobacteria;D_3__Oceanospirillales;D_4__Litoricolaceae;D_5__Litoricola	0.05	0.03	0.08
D_0__Bacteria;D_1__Verrucomicrobia;D_2__Opitutae;D_3__Puniceicoccales;D_4__Puniceicoccaceae;D_5__Pelagicoccus	0	0.02	0.08
D_0__Bacteria;D_1__Cyanobacteria;D_2__Chloroplast;D_3__Prasinoderma coloniale;D_4__;D_5__	0.02	0	0.08
D_0__Bacteria;D_1__Cyanobacteria;D_2__Chloroplast;D_3__uncultured diatom;D_4__;D_5__	0.03	0.02	0.08
D_0__Bacteria;D_1__Chloroflexi;D_2__SAR202 clade;D_3__unidentified marine bacterioplankton;D_4__;D_5__	0.03	0.04	0.08
D_0__Eukaryota;Other;Other;Other;Other;Other	0.06	0.07	0.08
D_0__Bacteria;D_1__Proteobacteria;D_2__Alphaproteobacteria;D_3__Rhodobacterales;D_4__Rhodobacteraceae;Other	0.03	0.04	0.08
D_0__Bacteria;D_1__Proteobacteria;D_2__Deltaproteobacteria;D_3__Desulfuromonadales;D_4__GR-WP33-58;Other	0.03	0.02	0.08
D_0__Eukaryota;D_1__SAR;D_2__Alveolata;Other;Other;Other	0.05	0.05	0.08
D_0__Eukaryota;D_1__Opisthokonta;D_2__Holozoa;D_3__Metazoa;D_4__Animalia;Other	0.04	0.03	0.08
D_0__Bacteria;D_1__Verrucomicrobia;D_2__Opitutae;D_3__Puniceicoccales;D_4__Puniceicoccaceae;D_5__Coraliomargarita	0	0.02	0.07
D_0__Bacteria;D_1__Proteobacteria;D_2__Gammaproteobacteria;D_3__Alteromonadales;D_4__Alteromonadaceae;D_5__Aestuariibacter	0.04	0.03	0.07
D_0__Bacteria;D_1__Proteobacteria;D_2__Deltaproteobacteria;D_3__Desulfuromonadales;D_4__GR-WP33-58;D_5__uncultured bacterium	0.02	0	0.07
D_0__Eukaryota;D_1__SAR;D_2__Stramenopiles;D_3__uncultured stramenopile;D_4__;D_5__	0.02	0	0.07
D_0__Bacteria;D_1__Proteobacteria;D_2__Gammaproteobacteria;D_3__Oceanospirillales;D_4__SAR86 clade;D_5__unidentified marine bacterioplankton	0.09	0.09	0.07
D_0__Bacteria;D_1__Proteobacteria;D_2__Gammaproteobacteria;D_3__Oceanospirillales;D_4__SAR86 clade;D_5__uncultured gamma proteobacterium CHAB-I-7	0.04	0.05	0.07
D_0__Eukaryota;D_1__SAR;D_2__Stramenopiles;D_3__Ochrophyta;D_4__Diatomea;D_5__Coscinodiscophytina	0.02	0	0.07
D_0__Bacteria;D_1__Planctomycetes;D_2__Planctomycetacia;D_3__Planctomycetales;D_4__Planctomycetaceae;D_5__uncultured	0.02	0	0.07
D_0__Bacteria;D_1__Spirochaetae;D_2__Spirochaetes;D_3__FGL12-B44;D_4__uncultured Firmicutes bacterium;D_5__	0.02	0	0.07
D_0__Bacteria;D_1__Deferribacteres;D_2__Deferribacteres;D_3__Deferribacterales;D_4__SAR406 clade(Marine group A);D_5__uncultured bacterium	0.07	0.06	0.07
D_0__Bacteria;D_1__Deferribacteres;D_2__Deferribacteres;D_3__Deferribacterales;D_4__SAR406 clade(Marine group A);D_5__uncultured Fibrobacteres/Acidobacteria group bacterium	0.02	0.03	0.07
D_0__Bacteria;D_1__Proteobacteria;D_2__Alphaproteobacteria;D_3__Rickettsiales;D_4__mitochondria;D_5__uncultured bacterium	0.1	0.11	0.07
D_0__Bacteria;D_1__Proteobacteria;D_2__Gammaproteobacteria;D_3__Oceanospirillales;D_4__OM182 clade;Other	0.03	0.03	0.07
D_0__Bacteria;D_1__Cyanobacteria;D_2__Chloroplast;D_3__Virgulinella fragilis;D_4__;D_5__	0.03	0.02	0.07
D_0__Bacteria;D_1__Bacteroidetes;D_2__Flavobacteriia;D_3__Flavobacteriales;Other;Other	0.01	0.02	0.07
D_0__Bacteria;D_1__Bacteroidetes;D_2__Flavobacteriia;D_3__Flavobacteriales;D_4__NS9 marine group;D_5__uncultured Flavobacteriales bacterium	0.02	0.01	0.07
D_0__Bacteria;D_1__Bacteroidetes;D_2__Flavobacteriia;D_3__Flavobacteriales;D_4__NS7 marine group;D_5__uncultured bacterium	0.01	0.02	0.07
D_0__Bacteria;D_1__Cyanobacteria;D_2__Chloroplast;D_3__Prymnesium polylepis;D_4__;D_5__	0.02	0.04	0.07
D_0__Eukaryota;D_1__SAR;D_2__Stramenopiles;D_3__Ochrophyta;D_4__Diatomea;D_5__Bacillariophytina	0.02	0.01	0.07
D_0__Eukaryota;D_1__Archaeplastida;D_2__Chloroplastida;D_3__Chlorophyta;D_4__Mamiellophyceae;D_5__uncultured Chlorophyta	0.01	0	0.07
D_0__Bacteria;D_1__Proteobacteria;D_2__Alphaproteobacteria;D_3__SAR11 clade;D_4__Surface 3;D_5__uncultured bacterium	0.05	0.06	0.07
D_0__Bacteria;D_1__Deferribacteres;D_2__Deferribacteres;D_3__Deferribacterales;D_4__SAR406 clade(Marine group A);D_5__uncultured delta proteobacterium	0	0.02	0.07
D_0__Bacteria;D_1__Proteobacteria;D_2__Gammaproteobacteria;D_3__Alteromonadales;D_4__Alteromonadaceae;D_5__Marinobacter	0.03	0.02	0.07
D_0__Archaea;D_1__Euryarchaeota;D_2__Thermoplasmata;D_3__Thermoplasmatales;D_4__Marine Group II;D_5__uncultured marine group II euryarchaeote HF130_17D07	0.02	0.01	0.07
D_0__Bacteria;D_1__Proteobacteria;D_2__Gammaproteobacteria;D_3__Vibrionales;D_4__Vibrionaceae;D_5__uncultured	0.02	0.03	0.07
D_0__Eukaryota;D_1__Centrohelida;D_2__H26-1;D_3__uncultured eukaryote;D_4__;D_5__	0	0.02	0.07
D_0__Archaea;D_1__Euryarchaeota;D_2__Thermoplasmata;D_3__Thermoplasmatales;D_4__Marine Group II;D_5__uncultured bacterium	0.05	0.04	0.07
D_0__Bacteria;D_1__Cyanobacteria;D_2__Chloroplast;D_3__Bathycoccus prasinos;D_4__;D_5__	0.02	0.02	0.07
D_0__Bacteria;D_1__Planctomycetes;D_2__Planctomycetacia;D_3__Planctomycetales;D_4__Planctomycetaceae;D_5__Rhodopirellula	0.02	0.01	0.07
D_0__Eukaryota;D_1__SAR;D_2__Alveolata;D_3__Ciliophora;D_4__Intramacronucleata;D_5__Spirotrichea	0.04	0.03	0.07
D_0__Bacteria;D_1__Proteobacteria;D_2__Gammaproteobacteria;D_3__Pseudomonadales;D_4__Moraxellaceae;D_5__Acinetobacter	0.01	0.01	0.07
D_0__Bacteria;D_1__Proteobacteria;D_2__Deltaproteobacteria;Other;Other;Other	0.02	0.01	0.07
D_0__Bacteria;D_1__Proteobacteria;D_2__Alphaproteobacteria;D_3__Rhodospirillales;D_4__Rhodospirillaceae;D_5__AEGEAN-169 marine group	0.03	0.03	0.07
D_0__Bacteria;D_1__Deferribacteres;D_2__Deferribacteres;D_3__Deferribacterales;D_4__PAUC34f;D_5__uncultured Deferribacteres bacterium	0	0.01	0.07
D_0__Eukaryota;D_1__SAR;D_2__Alveolata;D_3__Dinoflagellata;D_4__Dinophyceae;D_5__Peridiniphycidae	0.04	0.04	0.06
D_0__Bacteria;D_1__Proteobacteria;D_2__Deltaproteobacteria;D_3__SAR324 clade(Marine group B);D_4__uncultured marine bacterium;D_5__	0	0.01	0.06
D_0__Bacteria;D_1__Cyanobacteria;D_2__Chloroplast;D_3__uncultured prymnesiophyte C5574;D_4__;D_5__	0.02	0	0.06
D_0__Bacteria;D_1__Deferribacteres;D_2__Deferribacteres;D_3__Deferribacterales;D_4__SAR406 clade(Marine group A);D_5__uncultured marine bacterium	0	0.01	0.06
D_0__Bacteria;D_1__Proteobacteria;D_2__Alphaproteobacteria;D_3__Rickettsiales;D_4__S25-593;D_5__unidentified marine bacterioplankton	0.06	0.05	0.06
D_0__Eukaryota;D_1__SAR;D_2__Stramenopiles;D_3__MAST-7;Other;Other	0.02	0.01	0.06
D_0__Bacteria;D_1__Proteobacteria;D_2__Alphaproteobacteria;D_3__Rhodospirillales;D_4__Rhodospirillaceae;Other	0.01	0.02	0.06
D_0__Eukaryota;D_1__Opisthokonta;D_2__Holozoa;D_3__Metazoa;D_4__Animalia;D_5__Annelida	0.01	0.01	0.06
D_0__Eukaryota;D_1__Opisthokonta;D_2__Holozoa;D_3__Choanomonada;D_4__Acanthoecida;D_5__Stephanoecidae	0.02	0.01	0.06
D_0__Bacteria;D_1__Chlamydiae;D_2__Chlamydiae;D_3__Chlamydiales;D_4__Simkaniaceae;D_5__uncultured	0.01	0.02	0.06
D_0__Eukaryota;D_1__Cryptophyceae;D_2__P1-31;D_3__uncultured eukaryote;D_4__;D_5__	0.01	0	0.06
D_0__Eukaryota;D_1__SAR;D_2__Alveolata;D_3__Ciliophora;D_4__Intramacronucleata;D_5__Conthreep	0.01	0.01	0.06
D_0__Bacteria;D_1__Bacteroidetes;D_2__Flavobacteriia;D_3__Flavobacteriales;D_4__Flavobacteriaceae;Other	0.01	0.02	0.06
D_0__Bacteria;D_1__Proteobacteria;D_2__Gammaproteobacteria;D_3__Alteromonadales;D_4__Idiomarinaceae;D_5__Idiomarina	0.02	0	0.06
D_0__Bacteria;D_1__Planctomycetes;D_2__Planctomycetacia;D_3__Planctomycetales;D_4__Planctomycetaceae;D_5__Blastopirellula	0.02	0.01	0.06
D_0__Eukaryota;D_1__Picozoa;D_2__Picomonadea;D_3__Picomonadida;Other;Other	0.02	0.01	0.06
D_0__Eukaryota;D_1__SAR;D_2__Alveolata;D_3__SCM37C52;D_4__uncultured eukaryote;D_5__	0.01	0.02	0.06
D_0__Bacteria;D_1__Proteobacteria;D_2__Gammaproteobacteria;Other;Other;Other	0.03	0.04	0.06
D_0__Bacteria;D_1__Proteobacteria;D_2__Alphaproteobacteria;D_3__Rickettsiales;D_4__SAR116 clade;D_5__uncultured bacterium	0.09	0.09	0.06
D_0__Bacteria;D_1__Proteobacteria;D_2__Alphaproteobacteria;D_3__Rhodospirillales;D_4__Rhodospirillaceae;D_5__Magnetospira	0.01	0.02	0.06
D_0__Bacteria;D_1__Actinobacteria;D_2__Acidimicrobiia;D_3__Acidimicrobiales;D_4__Sva0996 marine group;D_5__uncultured Gram-positive bacterium	0	0.01	0.06
D_0__Bacteria;D_1__Proteobacteria;D_2__Gammaproteobacteria;D_3__Oceanospirillales;D_4__SAR86 clade;D_5__uncultured gamma proteobacterium HF0070_03O15	0.03	0.03	0.06
D_0__Bacteria;D_1__Proteobacteria;D_2__Gammaproteobacteria;D_3__Vibrionales;D_4__Vibrionaceae;D_5__Vibrio	0.03	0.02	0.06
D_0__Bacteria;D_1__Lentisphaerae;D_2__R76-B128;D_3__uncultured bacterium;D_4__;D_5__	0.02	0.01	0.06
D_0__Bacteria;D_1__Proteobacteria;D_2__Alphaproteobacteria;Other;Other;Other	0.01	0	0.06
D_0__Bacteria;D_1__Proteobacteria;D_2__Gammaproteobacteria;D_3__Legionellales;D_4__Coxiellaceae;D_5__Coxiella	0.03	0.04	0.06
D_0__Bacteria;D_1__Bacteroidetes;D_2__Flavobacteriia;D_3__Flavobacteriales;D_4__NS9 marine group;D_5__uncultured Sphingobacteriales bacterium HF0130_33B19	0.01	0.01	0.06
D_0__Eukaryota;D_1__SAR;D_2__Alveolata;D_3__Protalveolata;D_4__Syndiniales;D_5__Syndiniales Group V	0.02	0.01	0.06
D_0__Eukaryota;D_1__SAR;D_2__Alveolata;D_3__Dinoflagellata;D_4__Dinophyceae;D_5__Incertae Sedis	0.01	0.01	0.06
D_0__Eukaryota;D_1__Cryptophyceae;D_2__Kathablepharidae;D_3__Leucocryptos;D_4__uncultured katablepharid;D_5__	0.01	0.02	0.06
D_0__Bacteria;D_1__Cyanobacteria;D_2__ML635J-21;D_3__uncultured bacterium;D_4__;D_5__	0.02	0.02	0.06
D_0__Eukaryota;D_1__SAR;D_2__Alveolata;D_3__Dinoflagellata;D_4__Dinophyceae;Other	0.04	0.04	0.06
D_0__Eukaryota;D_1__Archaeplastida;D_2__Chloroplastida;D_3__Chlorophyta;D_4__Mamiellophyceae;D_5__Bathycoccus	0.02	0.01	0.06
D_0__Eukaryota;D_1__SAR;D_2__Alveolata;D_3__Dinoflagellata;D_4__Dinophyceae;D_5__B7	0.02	0.03	0.06
D_0__Eukaryota;D_1__SAR;Other;Other;Other;Other	0.03	0.03	0.06
D_0__Bacteria;D_1__Bacteroidetes;D_2__Flavobacteriia;D_3__Flavobacteriales;D_4__NS9 marine group;D_5__uncultured bacterium	0.05	0.04	0.06
D_0__Bacteria;D_1__Proteobacteria;D_2__Gammaproteobacteria;D_3__Oceanospirillales;D_4__Halomonadaceae;D_5__Halomonas	0.01	0.01	0.06
D_0__Eukaryota;D_1__SAR;D_2__Alveolata;D_3__Protalveolata;D_4__Syndiniales;D_5__Syndiniales Group III	0.03	0.02	0.06
D_0__Eukaryota;D_1__SAR;D_2__Alveolata;D_3__OLI11255;D_4__uncultured eukaryote;D_5__	0.03	0.04	0.06
D_0__Bacteria;D_1__Proteobacteria;D_2__Alphaproteobacteria;D_3__SAR11 clade;D_4__Surface 2;D_5__uncultured marine bacterium	0	0.01	0.06
D_0__Bacteria;D_1__Proteobacteria;D_2__Alphaproteobacteria;D_3__Rhodobacterales;D_4__Rhodobacteraceae;D_5__Sulfitobacter	0.01	0.01	0.06
D_0__Eukaryota;D_1__SAR;D_2__Rhizaria;D_3__Retaria;D_4__RAD B;D_5__uncultured Polycystinea	0.01	0.01	0.06
D_0__Bacteria;D_1__Deferribacteres;D_2__Deferribacteres;D_3__Deferribacterales;D_4__SAR406 clade(Marine group A);D_5__uncultured marine microorganism	0.01	0.02	0.06
D_0__Bacteria;D_1__Proteobacteria;D_2__Alphaproteobacteria;D_3__OCS116 clade;D_4__uncultured marine bacterium;D_5__	0.02	0.01	0.06
D_0__Bacteria;D_1__Cyanobacteria;D_2__Chloroplast;D_3__uncultured marine bacterium;D_4__;D_5__	0.01	0.02	0.06
D_0__Bacteria;D_1__Cyanobacteria;D_2__Cyanobacteria;D_3__SubsectionIII;D_4__FamilyI;D_5__Trichodesmium	0.01	0.01	0.06
D_0__Bacteria;D_1__Bacteroidetes;D_2__Flavobacteriia;D_3__Flavobacteriales;D_4__NS9 marine group;D_5__uncultured Flavobacteriia bacterium	0.04	0.04	0.06
D_0__Bacteria;D_1__Proteobacteria;D_2__Betaproteobacteria;D_3__Burkholderiales;D_4__Comamonadaceae;D_5__Pelomonas	0	0.01	0.05
D_0__Bacteria;D_1__Cyanobacteria;D_2__Chloroplast;D_3__uncultured phototrophic eukaryote;D_4__;D_5__	0.01	0.01	0.05
D_0__Eukaryota;D_1__SAR;D_2__Stramenopiles;D_3__MAST-4;D_4__uncultured marine eukaryote;D_5__	0.03	0.03	0.05
D_0__Bacteria;D_1__Proteobacteria;D_2__Alphaproteobacteria;D_3__Sphingomonadales;D_4__Erythrobacteraceae;D_5__Erythrobacter	0.01	0.01	0.05
D_0__Eukaryota;D_1__SAR;D_2__Rhizaria;D_3__Retaria;D_4__Acantharia;D_5__Arthracanthida	0.02	0.01	0.05
D_0__Bacteria;D_1__Bacteroidetes;D_2__Flavobacteriia;D_3__Flavobacteriales;D_4__NS7 marine group;D_5__uncultured Bacteroidetes bacterium	0	0.01	0.05
D_0__Bacteria;D_1__Proteobacteria;D_2__Alphaproteobacteria;D_3__Rickettsiales;Other;Other	0.01	0.02	0.05
D_0__Bacteria;D_1__Proteobacteria;D_2__Gammaproteobacteria;D_3__Oceanospirillales;D_4__Oceanospirillaceae;D_5__Pseudospirillum	0.04	0.04	0.05
D_0__Bacteria;D_1__Proteobacteria;D_2__Gammaproteobacteria;D_3__Alteromonadales;D_4__Alteromonadaceae;D_5__Luminiphilus	0.01	0.01	0.05
D_0__Eukaryota;D_1__SAR;D_2__Rhizaria;D_3__Retaria;D_4__Acantharia;D_5__Chaunocanthida	0	0.01	0.05
Unknown;Other;Other;Other;Other;Other	0.03	0.02	0.05
D_0__Bacteria;D_1__Proteobacteria;D_2__Alphaproteobacteria;D_3__Rickettsiales;D_4__mitochondria;D_5__Proteobacteria bacterium JGI 0000113-D06	0.02	0.02	0.05
D_0__Bacteria;D_1__Proteobacteria;D_2__Deltaproteobacteria;D_3__Myxococcales;D_4__0319-6G20;D_5__uncultured sediment bacterium	0.02	0.02	0.05
D_0__Eukaryota;D_1__SAR;D_2__Stramenopiles;D_3__Ochrophyta;D_4__Chrysophyceae;D_5__E222	0.01	0.01	0.05
D_0__Bacteria;D_1__Bacteroidetes;D_2__Flavobacteriia;D_3__Flavobacteriales;D_4__NS9 marine group;Other	0.03	0.03	0.05
D_0__Bacteria;D_1__Lentisphaerae;D_2__Lentisphaeria;D_3__Lentisphaerales;D_4__Lentisphaeraceae;D_5__Lentisphaera	0.01	0.01	0.05
D_0__Bacteria;D_1__Bacteroidetes;D_2__Flavobacteriia;D_3__Flavobacteriales;D_4__Cryomorphaceae;D_5__Fluviicola	0.01	0.01	0.05
D_0__Bacteria;D_1__Proteobacteria;D_2__Alphaproteobacteria;D_3__SAR11 clade;D_4__Surface 2;D_5__uncultured alpha proteobacterium	0	0.01	0.05
D_0__Eukaryota;D_1__SAR;D_2__Rhizaria;D_3__Retaria;D_4__RAD A;D_5__uncultured eukaryote	0.01	0.02	0.05
D_0__Eukaryota;D_1__DH147-EKD23;D_2__uncultured ciliate;D_3__;D_4__;D_5__	0.01	0.01	0.05
D_0__Bacteria;D_1__Proteobacteria;D_2__Gammaproteobacteria;D_3__Order Incertae Sedis;D_4__Family Incertae Sedis;D_5__Marinicella	0.04	0.04	0.05
D_0__Bacteria;D_1__Actinobacteria;D_2__Acidimicrobiia;D_3__Acidimicrobiales;D_4__Acidimicrobiaceae;D_5__Ilumatobacter	0.01	0.01	0.05
D_0__Bacteria;D_1__Proteobacteria;D_2__Gammaproteobacteria;D_3__Vibrionales;D_4__Vibrionaceae;D_5__Photobacterium	0.01	0	0.05
D_0__Bacteria;D_1__Planctomycetes;D_2__OM190;D_3__unidentified marine bacterioplankton;D_4__;D_5__	0.02	0.01	0.05
D_0__Bacteria;D_1__Proteobacteria;D_2__Alphaproteobacteria;D_3__SAR11 clade;D_4__Deep 1;Other	0.01	0.02	0.05
D_0__Eukaryota;D_1__Haptophyta;Other;Other;Other;Other	0.01	0.01	0.05
D_0__Bacteria;D_1__Proteobacteria;D_2__Alphaproteobacteria;D_3__Rhizobiales;D_4__Phyllobacteriaceae;D_5__Phyllobacterium	0.01	0.02	0.05
D_0__Bacteria;D_1__Proteobacteria;D_2__Alphaproteobacteria;D_3__Rhodospirillales;D_4__Rhodospirillaceae;D_5__Thalassospira	0.01	0.01	0.05
D_0__Bacteria;D_1__Bacteroidetes;D_2__Sphingobacteriia;D_3__Sphingobacteriales;D_4__Saprospiraceae;D_5__Aureispira	0.02	0.01	0.05
D_0__Bacteria;D_1__Actinobacteria;D_2__Acidimicrobiia;D_3__Acidimicrobiales;D_4__Sva0996 marine group;D_5__uncultured actinobacterium HF0070_17F14	0.01	0.01	0.05
D_0__Bacteria;D_1__Deferribacteres;D_2__Deferribacteres;D_3__Deferribacterales;D_4__SAR406 clade(Marine group A);D_5__uncultured eubacterium OCS146	0.01	0.01	0.05
D_0__Bacteria;D_1__Cyanobacteria;D_2__Chloroplast;D_3__environmental clone OCS31;D_4__;D_5__	0.01	0.01	0.05
D_0__Bacteria;D_1__Proteobacteria;D_2__Alphaproteobacteria;D_3__SAR11 clade;D_4__Surface 4;D_5__uncultured alpha proteobacterium	0	0.01	0.05
D_0__Bacteria;D_1__Proteobacteria;D_2__Alphaproteobacteria;D_3__Rickettsiales;D_4__SAR116 clade;D_5__uncultured marine microorganism	0.01	0.01	0.05
D_0__Bacteria;D_1__Planctomycetes;D_2__Phycisphaerae;D_3__Phycisphaerales;D_4__Phycisphaeraceae;D_5__FS140-16B-02 marine group	0.01	0	0.05
D_0__Eukaryota;D_1__SAR;D_2__Stramenopiles;D_3__MAST-4;D_4__uncultured eukaryote;D_5__	0.01	0	0.05
D_0__Bacteria;D_1__Proteobacteria;D_2__Alphaproteobacteria;D_3__Rickettsiales;D_4__SAR116 clade;D_5__uncultured SAR116 cluster alpha proteobacterium	0.05	0.05	0.05
D_0__Eukaryota;D_1__SAR;D_2__Stramenopiles;D_3__MAST-1;D_4__MAST-1D;D_5__uncultured stramenopile	0.02	0.02	0.05
D_0__Bacteria;D_1__Proteobacteria;D_2__Gammaproteobacteria;D_3__E01-9C-26 marine group;D_4__unidentified marine bacterioplankton;D_5__	0	0.01	0.05
D_0__Eukaryota;D_1__SAR;D_2__Stramenopiles;D_3__MAST-1;D_4__MAST-1C;D_5__uncultured eukaryote	0.01	0.01	0.05
D_0__Bacteria;D_1__Bacteroidetes;D_2__Flavobacteriia;D_3__Flavobacteriales;D_4__Flavobacteriaceae;D_5__uncultured	0	0.01	0.05
D_0__Bacteria;D_1__Proteobacteria;D_2__Betaproteobacteria;D_3__Hydrogenophilales;D_4__Hydrogenophilaceae;D_5__Thiobacillus	0.02	0.02	0.05
D_0__Bacteria;D_1__Proteobacteria;D_2__Alphaproteobacteria;D_3__Rickettsiales;D_4__SAR116 clade;D_5__alpha proteobacterium SCGC AAA015-N04	0.01	0.02	0.05
D_0__Eukaryota;D_1__Haptophyta;D_2__Prymnesiophyceae;D_3__Prymnesiales;D_4__Prymnesium;D_5__uncultured eukaryote	0.02	0.01	0.05
D_0__Bacteria;D_1__Bacteroidetes;D_2__Flavobacteriia;D_3__Flavobacteriales;D_4__NS9 marine group;D_5__uncultured marine bacterium	0	0.01	0.05
D_0__Bacteria;D_1__Proteobacteria;D_2__Alphaproteobacteria;D_3__Rhodospirillales;D_4__Rhodospirillaceae;D_5__OM75 clade	0.03	0.03	0.05
D_0__Bacteria;D_1__Bacteroidetes;D_2__Flavobacteriia;D_3__Flavobacteriales;D_4__Cryomorphaceae;D_5__NS10 marine group	0.01	0.01	0.05
D_0__Bacteria;D_1__Cyanobacteria;D_2__ML635J-21;Other;Other;Other	0	0.01	0.05
D_0__Eukaryota;D_1__Haptophyta;D_2__Prymnesiophyceae;D_3__Phaeocystis;D_4__uncultured haptophyte;D_5__	0.01	0.01	0.05
D_0__Bacteria;D_1__Verrucomicrobia;D_2__Arctic97B-4 marine group;D_3__uncultured marine microorganism;D_4__;D_5__	0.01	0	0.05
D_0__Bacteria;D_1__Proteobacteria;D_2__Alphaproteobacteria;D_3__Rickettsiales;D_4__SAR116 clade;Other	0	0.01	0.05
D_0__Bacteria;D_1__Proteobacteria;D_2__Gammaproteobacteria;D_3__Thiotrichales;D_4__Thiotrichales Incertae Sedis;D_5__Candidatus Endoecteinascidia	0	0.01	0.05
D_0__Bacteria;D_1__Proteobacteria;D_2__Gammaproteobacteria;D_3__Legionellales;D_4__Legionellaceae;D_5__uncultured	0	0.01	0.05
D_0__Eukaryota;D_1__SAR;D_2__Alveolata;D_3__Dinoflagellata;D_4__Dinophyceae;D_5__SL163A10	0.01	0.02	0.05
D_0__Bacteria;D_1__Proteobacteria;D_2__Alphaproteobacteria;D_3__Rickettsiales;D_4__mitochondria;D_5__Nannochloropsis granulata	0.01	0	0.05
D_0__Bacteria;D_1__Proteobacteria;D_2__Gammaproteobacteria;D_3__Oceanospirillales;D_4__SAR86 clade;D_5__uncultured Oceanospirillales bacterium	0	0.01	0.05
D_0__Eukaryota;D_1__SAR;D_2__Alveolata;D_3__Dinoflagellata;D_4__Incertae Sedis;D_5__Blastodinium	0.01	0.01	0.05
D_0__Bacteria;D_1__Proteobacteria;D_2__Deltaproteobacteria;D_3__Myxococcales;D_4__uncultured;D_5__uncultured Polyangiaceae bacterium	0.01	0	0.05
D_0__Bacteria;D_1__Proteobacteria;D_2__Gammaproteobacteria;D_3__Alteromonadales;D_4__Alteromonadaceae;D_5__Umboniibacter	0	0.01	0.05
D_0__Eukaryota;D_1__Haptophyta;D_2__Prymnesiophyceae;D_3__Prymnesiales;D_4__AI5F14RJ2A07;D_5__uncultured eukaryote	0.03	0.02	0.05
D_0__Bacteria;D_1__Cyanobacteria;D_2__Cyanobacteria;D_3__SubsectionI;D_4__FamilyI;Other	0.01	0.02	0.05
D_0__Eukaryota;D_1__SAR;D_2__Alveolata;D_3__Protalveolata;D_4__Syndiniales;D_5__uncultured Duboscquella	0.01	0.01	0.05
D_0__Bacteria;D_1__Proteobacteria;D_2__Alphaproteobacteria;D_3__SAR11 clade;D_4__uncultured alpha proteobacterium MB21A02;D_5__	0	0.01	0.04
D_0__Bacteria;D_1__Proteobacteria;D_2__Deltaproteobacteria;D_3__Desulfuromonadales;D_4__GR-WP33-58;D_5__uncultured delta proteobacterium DeepAnt-32C6	0.01	0.01	0.04
D_0__Eukaryota;D_1__SAR;D_2__Stramenopiles;D_3__MAST-8;D_4__uncultured stramenopile;D_5__	0.01	0.01	0.04
D_0__Bacteria;D_1__Planctomycetes;D_2__BD7-11;D_3__uncultured marine bacterium;D_4__;D_5__	0.01	0	0.04
D_0__Bacteria;D_1__Proteobacteria;D_2__Alphaproteobacteria;D_3__SAR11 clade;D_4__Surface 2;Other	0.05	0.06	0.04
D_0__Bacteria;D_1__Proteobacteria;D_2__Gammaproteobacteria;D_3__Oceanospirillales;D_4__Alcanivoracaceae;D_5__Alcanivorax	0.01	0.01	0.04
D_0__Bacteria;D_1__Proteobacteria;D_2__Deltaproteobacteria;D_3__Desulfuromonadales;Other;Other	0.01	0.01	0.04
D_0__Bacteria;D_1__Verrucomicrobia;D_2__Verrucomicrobiae;D_3__Verrucomicrobiales;D_4__DEV007;Other	0.01	0	0.04
D_0__Bacteria;D_1__Cyanobacteria;D_2__Chloroplast;D_3__uncultured organism;D_4__;D_5__	0.03	0.02	0.04
D_0__Bacteria;D_1__Proteobacteria;D_2__Gammaproteobacteria;D_3__Salinisphaerales;D_4__Salinisphaeraceae;D_5__ZD0417 marine group	0.02	0.02	0.04
D_0__Eukaryota;D_1__Opisthokonta;Other;Other;Other;Other	0.02	0.02	0.04
D_0__Bacteria;D_1__Cyanobacteria;D_2__Chloroplast;D_3__uncultured prymnesiophyte C19847;D_4__;D_5__	0.01	0	0.04
D_0__Bacteria;D_1__Proteobacteria;D_2__Deltaproteobacteria;D_3__Myxococcales;D_4__0319-6G20;Other	0.01	0.02	0.04
D_0__Bacteria;D_1__Actinobacteria;D_2__Actinobacteria;D_3__PeM15;D_4__uncultured actinobacterium;D_5__	0.01	0.01	0.04
D_0__Bacteria;D_1__Bacteroidetes;D_2__Flavobacteriia;D_3__Flavobacteriales;D_4__NS7 marine group;D_5__uncultured Flavobacteriia bacterium	0.04	0.04	0.04
D_0__Bacteria;D_1__Proteobacteria;D_2__Betaproteobacteria;D_3__Burkholderiales;D_4__Alcaligenaceae;D_5__MWH-UniP1 aquatic group	0.04	0.03	0.04
D_0__Eukaryota;D_1__SAR;D_2__Alveolata;D_3__Protalveolata;D_4__Syndiniales;D_5__Duboscquella	0.02	0.01	0.04
D_0__Eukaryota;D_1__SAR;D_2__Alveolata;D_3__Dinoflagellata;D_4__SCM15C8;D_5__Karlodinium veneficum	0.03	0.02	0.04
D_0__Bacteria;D_1__Proteobacteria;D_2__Alphaproteobacteria;D_3__Rhodobacterales;D_4__Rhodobacteraceae;D_5__Labrenzia	0.01	0	0.04
D_0__Bacteria;D_1__Proteobacteria;D_2__Alphaproteobacteria;D_3__Rickettsiales;D_4__SAR116 clade;D_5__uncultured alpha proteobacterium HF0070_34E11	0.03	0.03	0.04
D_0__Bacteria;D_1__Cyanobacteria;D_2__Chloroplast;D_3__Ochrosphaera neapolitana;D_4__;D_5__	0	0.01	0.04
D_0__Eukaryota;D_1__Incertae Sedis;D_2__Telonema;D_3__uncultured eukaryote;D_4__;D_5__	0.03	0.03	0.04
D_0__Bacteria;D_1__Bacteroidetes;D_2__Flavobacteriia;D_3__Flavobacteriales;D_4__Flavobacteriaceae;D_5__Leeuwenhoekiella	0	0.01	0.04
D_0__Bacteria;D_1__Cyanobacteria;D_2__Chloroplast;D_3__uncultured marine rappemonad;D_4__;D_5__	0	0.01	0.04
D_0__Eukaryota;D_1__Haptophyta;D_2__Prymnesiophyceae;D_3__Prymnesiales;D_4__Braarudosphaera;D_5__Braarudosphaera bigelowii	0.01	0.01	0.04
D_0__Archaea;D_1__Euryarchaeota;D_2__Halobacteria;D_3__Halobacteriales;D_4__Deep Sea Hydrothermal Vent Gp 6(DHVEG-6);D_5__uncultured euryarchaeote	0.01	0	0.04
D_0__Bacteria;D_1__Actinobacteria;D_2__Acidimicrobiia;D_3__Acidimicrobiales;D_4__Sva0996 marine group;D_5__unidentified marine bacterioplankton	0.02	0.01	0.04
D_0__Bacteria;D_1__Planctomycetes;D_2__Phycisphaerae;D_3__Phycisphaerales;D_4__Phycisphaeraceae;D_5__CL500-3	0.03	0.03	0.04
D_0__Bacteria;D_1__Proteobacteria;D_2__Gammaproteobacteria;D_3__Legionellales;Other;Other	0.01	0.01	0.04
D_0__Eukaryota;D_1__SAR;D_2__Stramenopiles;D_3__MAST-4;D_4__uncultured stramenopile;D_5__	0	0.01	0.04
D_0__Bacteria;D_1__Proteobacteria;D_2__Gammaproteobacteria;D_3__Alteromonadales;Other;Other	0.01	0	0.04
D_0__Eukaryota;D_1__SAR;D_2__Stramenopiles;D_3__MAST-3;D_4__MAST-3F;D_5__uncultured stramenopile	0.01	0.01	0.04
D_0__Eukaryota;D_1__Archaeplastida;D_2__Chloroplastida;D_3__Chlorophyta;D_4__Clade IX;D_5__uncultured eukaryote	0	0.01	0.04
D_0__Eukaryota;D_1__Picozoa;D_2__Picomonadea;D_3__Picomonadida;D_4__uncultured biliphyte;D_5__	0.01	0	0.04
D_0__Bacteria;D_1__Proteobacteria;D_2__Alphaproteobacteria;D_3__SAR11 clade;D_4__uncultured bacterium;D_5__	0.02	0.02	0.04
D_0__Bacteria;D_1__Verrucomicrobia;D_2__OPB35 soil group;D_3__bacterium SH5-3;D_4__;D_5__	0.01	0	0.04
D_0__Bacteria;D_1__Proteobacteria;D_2__Alphaproteobacteria;D_3__SAR11 clade;D_4__Surface 1;D_5__unidentified marine bacterioplankton	0.02	0.02	0.04
D_0__Bacteria;D_1__Proteobacteria;D_2__Deltaproteobacteria;D_3__Myxococcales;D_4__uncultured;D_5__uncultured myxobacterium HF0200_05J13	0.01	0	0.04
D_0__Bacteria;D_1__Proteobacteria;D_2__Alphaproteobacteria;D_3__Rhizobiales;D_4__Bradyrhizobiaceae;D_5__Afipia	0	0.01	0.04
D_0__Bacteria;D_1__Proteobacteria;D_2__Deltaproteobacteria;D_3__Desulfuromonadales;D_4__GR-WP33-58;D_5__uncultured delta proteobacterium DeepAnt-1F12	0.02	0.01	0.04
D_0__Bacteria;D_1__Proteobacteria;D_2__Alphaproteobacteria;D_3__Rhodospirillales;D_4__Rhodospirillaceae;D_5__Defluviicoccus	0.05	0.06	0.04
D_0__Bacteria;D_1__Verrucomicrobia;D_2__Arctic97B-4 marine group;D_3__uncultured marine bacterium;D_4__;D_5__	0.01	0.01	0.04
D_0__Bacteria;D_1__Proteobacteria;D_2__Deltaproteobacteria;D_3__SAR324 clade(Marine group B);D_4__marine metagenome;D_5__	0.02	0.02	0.04
D_0__Bacteria;D_1__Bacteroidetes;D_2__Cytophagia;D_3__Cytophagales;D_4__Flammeovirgaceae;Other	0.01	0	0.04
D_0__Bacteria;D_1__Planctomycetes;D_2__vadinHA49;D_3__uncultured Planctomycetales bacterium;D_4__;D_5__	0.01	0	0.04
D_0__Bacteria;D_1__Proteobacteria;D_2__Alphaproteobacteria;D_3__SAR11 clade;D_4__marine metagenome;D_5__	0	0.01	0.04
D_0__Eukaryota;D_1__Archaeplastida;D_2__Chloroplastida;D_3__Chlorophyta;Other;Other	0.01	0.01	0.04
D_0__Bacteria;D_1__Proteobacteria;D_2__Deltaproteobacteria;D_3__Myxococcales;D_4__0319-6G20;D_5__uncultured bacterium	0.01	0	0.04
D_0__Eukaryota;D_1__SAR;D_2__Alveolata;D_3__Dinoflagellata;D_4__SCM28C5;D_5__uncultured marine alveolate	0	0.01	0.04
D_0__Eukaryota;D_1__SAR;D_2__Stramenopiles;D_3__Bicosoecida;D_4__Caecitellus;D_5__Caecitellus parvulus	0	0.01	0.04
D_0__Eukaryota;D_1__SAR;D_2__Alveolata;D_3__Dinoflagellata;D_4__Dinophyceae;D_5__Dinophysiales	0.01	0.02	0.04
D_0__Archaea;D_1__Thaumarchaeota;D_2__Marine Group I;D_3__marine metagenome;D_4__;D_5__	0.01	0	0.04
D_0__Bacteria;D_1__Bacteroidetes;D_2__Flavobacteriia;D_3__Flavobacteriales;D_4__Flavobacteriaceae;D_5__Salegentibacter	0.01	0	0.04
D_0__Eukaryota;D_1__SAR;D_2__Stramenopiles;D_3__Ochrophyta;D_4__Pelagophyceae;D_5__Pelagomonadales	0.01	0.01	0.04
D_0__Bacteria;D_1__Proteobacteria;D_2__Alphaproteobacteria;D_3__Rickettsiales;D_4__SAR116 clade;D_5__marine metagenome	0.01	0.01	0.04
D_0__Eukaryota;D_1__SAR;D_2__Stramenopiles;D_3__MAST-3;D_4__MAST-3D;D_5__uncultured stramenopile	0.01	0	0.04
D_0__Eukaryota;D_1__Opisthokonta;D_2__Holozoa;D_3__Metazoa;D_4__Animalia;D_5__Mollusca	0.01	0	0.04
D_0__Eukaryota;D_1__SAR;D_2__Stramenopiles;D_3__MAST-3;D_4__MAST-3E;D_5__uncultured stramenopile	0.01	0.02	0.04
D_0__Bacteria;D_1__Proteobacteria;D_2__Alphaproteobacteria;D_3__Rhodobacterales;D_4__Rhodobacteraceae;D_5__Roseovarius	0.01	0.01	0.04
D_0__Bacteria;D_1__Proteobacteria;D_2__Gammaproteobacteria;D_3__Thiotrichales;D_4__Thiotrichaceae;D_5__Thiothrix	0.03	0.03	0.04
D_0__Eukaryota;D_1__SAR;D_2__Rhizaria;D_3__Retaria;D_4__RAD B;D_5__uncultured marine Polycystinea	0	0.01	0.04
D_0__Bacteria;D_1__Proteobacteria;D_2__Gammaproteobacteria;D_3__Alteromonadales;D_4__Alteromonadaceae;D_5__Haliea	0	0.01	0.04
D_0__Eukaryota;D_1__SAR;D_2__Alveolata;D_3__Dinoflagellata;Other;Other	0	0.01	0.04
D_0__Bacteria;D_1__Proteobacteria;D_2__Gammaproteobacteria;D_3__KI89A clade;D_4__uncultured marine bacterium;D_5__	0	0.01	0.04
D_0__Eukaryota;D_1__SAR;D_2__Alveolata;D_3__Protalveolata;D_4__Syndiniales;Other	0.01	0.01	0.04
D_0__Bacteria;D_1__Proteobacteria;D_2__Gammaproteobacteria;D_3__Oceanospirillales;D_4__Oceanospirillaceae;D_5__Marinomonas	0	0.01	0.04
D_0__Bacteria;D_1__Proteobacteria;D_2__Deltaproteobacteria;D_3__Myxococcales;D_4__0319-6G20;D_5__uncultured proteobacterium	0	0.01	0.04
D_0__Bacteria;D_1__Proteobacteria;D_2__Gammaproteobacteria;D_3__Xanthomonadales;D_4__Xanthomonadaceae;D_5__Stenotrophomonas	0	0.01	0.04
D_0__Eukaryota;D_1__SAR;D_2__Rhizaria;D_3__Cercozoa;D_4__Chlorarachniophyta;D_5__NOR26	0	0.01	0.04
D_0__Bacteria;D_1__Chlamydiae;D_2__Chlamydiae;D_3__Chlamydiales;D_4__Simkaniaceae;Other	0	0.01	0.04
	Group Bay of Bengal	Group Mid Southern Ocean
Species	Av.Abund	Av.Abund	Diss/SD
D_0__Bacteria;D_1__Cyanobacteria;D_2__Cyanobacteria;D_3__SubsectionI;D_4__FamilyI;D_5__Synechococcus	0.23	0.09	2.17
D_0__Bacteria;D_1__Cyanobacteria;D_2__Cyanobacteria;D_3__SubsectionI;D_4__FamilyI;D_5__Prochlorococcus	0.5	0.61	1.69
D_0__Eukaryota;D_1__Opisthokonta;D_2__Holozoa;D_3__Metazoa;D_4__Animalia;D_5__Arthropoda	0.21	0.2	1.39
D_0__Bacteria;D_1__Proteobacteria;D_2__Alphaproteobacteria;D_3__SAR11 clade;D_4__Surface 1;D_5__uncultured marine microorganism	0.14	0.21	1.3
D_0__Archaea;D_1__Euryarchaeota;D_2__Thermoplasmata;D_3__Thermoplasmatales;D_4__Marine Group II;D_5__marine metagenome	0.14	0.07	2.95
D_0__Bacteria;D_1__Cyanobacteria;D_2__Chloroplast;D_3__Ostreococcus tauri;D_4__;D_5__	0.06	0	1.11
D_0__Bacteria;D_1__Proteobacteria;D_2__Alphaproteobacteria;D_3__SAR11 clade;D_4__Surface 1;D_5__uncultured Candidatus Pelagibacter sp.	0.31	0.27	1.29
D_0__Bacteria;D_1__Cyanobacteria;D_2__Chloroplast;D_3__Phalacroma mitra;D_4__;D_5__	0.12	0.07	1.29
D_0__Eukaryota;D_1__SAR;D_2__Alveolata;D_3__Protalveolata;D_4__Syndiniales;D_5__Syndiniales Group II	0.1	0.06	2.14
D_0__Bacteria;D_1__Proteobacteria;D_2__Gammaproteobacteria;D_3__Alteromonadales;D_4__Alteromonadaceae;D_5__Alteromonas	0.08	0.06	1.41
D_0__Bacteria;D_1__Proteobacteria;D_2__Deltaproteobacteria;D_3__SAR324 clade(Marine group B);D_4__unidentified marine bacterioplankton;D_5__	0.09	0.05	2.63
D_0__Bacteria;D_1__Proteobacteria;D_2__Deltaproteobacteria;D_3__SAR324 clade(Marine group B);D_4__uncultured delta proteobacterium HF0070_07E19;D_5__	0.03	0.07	2.14
D_0__Bacteria;D_1__Proteobacteria;D_2__Alphaproteobacteria;D_3__SAR11 clade;D_4__uncultured marine microorganism;D_5__	0.03	0.07	1.36
D_0__Bacteria;D_1__Cyanobacteria;D_2__Chloroplast;Other;Other;Other	0.12	0.09	1.56
D_0__Bacteria;D_1__Proteobacteria;D_2__Gammaproteobacteria;D_3__Oceanospirillales;D_4__SAR86 clade;D_5__uncultured marine microorganism	0.11	0.15	1.64
D_0__Bacteria;D_1__Planctomycetes;D_2__Phycisphaerae;D_3__Phycisphaerales;D_4__Phycisphaeraceae;D_5__Urania-1B-19 marine sediment group	0.05	0.01	2.65
D_0__Bacteria;D_1__Proteobacteria;D_2__Gammaproteobacteria;D_3__Alteromonadales;D_4__Alteromonadaceae;D_5__SAR92 clade	0.02	0.05	1.65
D_0__Bacteria;D_1__Proteobacteria;D_2__Deltaproteobacteria;D_3__Bdellovibrionales;D_4__Bacteriovoracaceae;D_5__uncultured	0.03	0	3.42
D_0__Archaea;D_1__Euryarchaeota;D_2__Thermoplasmata;D_3__Thermoplasmatales;D_4__Marine Group II;D_5__uncultured marine group II euryarchaeote HF70_51B02	0.06	0.03	1.92
D_0__Bacteria;D_1__Cyanobacteria;D_2__Chloroplast;D_3__uncultured prymnesiophyte C8704;D_4__;D_5__	0.06	0.03	1.16
D_0__Bacteria;D_1__Actinobacteria;D_2__Acidimicrobiia;D_3__Acidimicrobiales;D_4__OM1 clade;D_5__Candidatus Actinomarina	0.11	0.08	1.35
D_0__Bacteria;D_1__Proteobacteria;D_2__Deltaproteobacteria;D_3__Bdellovibrionales;D_4__Bdellovibrionaceae;D_5__OM27 clade	0.08	0.05	1.82
D_0__Bacteria;D_1__Proteobacteria;D_2__Alphaproteobacteria;D_3__Rhodobacterales;D_4__Rhodobacteraceae;D_5__Thalassobius	0.03	0	1.23
D_0__Bacteria;D_1__Bacteroidetes;D_2__Flavobacteriia;D_3__Flavobacteriales;D_4__NS9 marine group;D_5__uncultured Bacteroidetes/Chlorobi group bacterium	0.02	0.05	1.34
D_0__Bacteria;D_1__Proteobacteria;D_2__Alphaproteobacteria;D_3__SAR11 clade;D_4__Surface 1;Other	0.06	0.09	2.18
D_0__Bacteria;D_1__Proteobacteria;D_2__Alphaproteobacteria;D_3__SAR11 clade;D_4__Surface 4;D_5__uncultured bacterium	0.06	0.09	1.75
D_0__Bacteria;D_1__Proteobacteria;D_2__Gammaproteobacteria;D_3__Oceanospirillales;D_4__SAR86 clade;D_5__uncultured bacterium	0.16	0.14	1.57
D_0__Eukaryota;D_1__Opisthokonta;D_2__Holozoa;D_3__Metazoa;D_4__Animalia;D_5__Platyhelminthes	0.03	0	1.09
D_0__Bacteria;D_1__Proteobacteria;D_2__Alphaproteobacteria;D_3__Rhodobacterales;D_4__Rhodobacteraceae;D_5__Tropicibacter	0.07	0.04	1.38
D_0__Bacteria;D_1__Proteobacteria;D_2__Alphaproteobacteria;D_3__Rickettsiales;D_4__SAR116 clade;D_5__unidentified marine bacterioplankton	0.03	0	3.3
D_0__Bacteria;D_1__Cyanobacteria;D_2__Chloroplast;D_3__Braarudosphaera bigelowii;D_4__;D_5__	0	0.03	1.39
D_0__Archaea;D_1__Euryarchaeota;D_2__Thermoplasmata;D_3__Thermoplasmatales;D_4__Marine Group II;D_5__uncultured marine group II euryarchaeote HF10_61D03	0.04	0.01	2.45
D_0__Bacteria;D_1__Proteobacteria;D_2__Alphaproteobacteria;D_3__SAR11 clade;D_4__Surface 1;D_5__marine metagenome	0.05	0.08	1.72
D_0__Bacteria;D_1__Chloroflexi;D_2__SAR202 clade;D_3__uncultured Chloroflexi bacterium;D_4__;D_5__	0.01	0.04	2.12
D_0__Bacteria;D_1__Proteobacteria;D_2__Gammaproteobacteria;D_3__KI89A clade;D_4__uncultured marine microorganism;D_5__	0	0.03	2.49
D_0__Eukaryota;D_1__Opisthokonta;D_2__Holozoa;D_3__Metazoa;D_4__Animalia;D_5__Ctenophora	0.03	0	0.47
D_0__Bacteria;D_1__Planctomycetes;D_2__Planctomycetacia;D_3__Planctomycetales;D_4__Planctomycetaceae;D_5__Pirellula	0.03	0.03	2.02
D_0__Eukaryota;D_1__SAR;D_2__Alveolata;D_3__Protalveolata;D_4__Syndiniales;D_5__Amoebophrya	0.05	0.02	1.55
D_0__Bacteria;D_1__Proteobacteria;D_2__Gammaproteobacteria;D_3__Oceanospirillales;D_4__SAR86 clade;D_5__uncultured gamma proteobacterium HF0010_11K06	0.09	0.08	2.12
D_0__Bacteria;D_1__Proteobacteria;D_2__Gammaproteobacteria;D_3__Oceanospirillales;D_4__OM182 clade;D_5__uncultured gamma proteobacterium	0.01	0.03	2.02
D_0__Eukaryota;D_1__SAR;D_2__Alveolata;D_3__Dinoflagellata;D_4__Dinophyceae;D_5__Gymnodiniphycidae	0.11	0.11	1.43
D_0__Bacteria;D_1__Proteobacteria;D_2__Alphaproteobacteria;D_3__Rhodobacterales;D_4__Rhodobacteraceae;D_5__Roseobacter clade OCT lineage	0	0.03	1
D_0__Bacteria;D_1__Proteobacteria;D_2__Gammaproteobacteria;D_3__KI89A clade;D_4__uncultured bacterium;D_5__	0.01	0.04	1.76
D_0__Bacteria;D_1__Bacteroidetes;D_2__Flavobacteriia;D_3__Flavobacteriales;D_4__Flavobacteriaceae;D_5__Formosa	0.01	0.03	1.53
D_0__Bacteria;D_1__Proteobacteria;D_2__Deltaproteobacteria;D_3__Myxococcales;D_4__uncultured;Other	0.03	0.01	2.28
D_0__Bacteria;D_1__Proteobacteria;D_2__Alphaproteobacteria;D_3__Rickettsiales;D_4__mitochondria;Other	0.12	0.1	1.21
D_0__Bacteria;D_1__Proteobacteria;D_2__Alphaproteobacteria;D_3__Rickettsiales;D_4__S25-593;D_5__uncultured bacterium	0.07	0.04	2.35
D_0__Bacteria;D_1__Bacteroidetes;D_2__Flavobacteriia;D_3__Flavobacteriales;D_4__NS9 marine group;D_5__unidentified marine bacterioplankton	0.05	0.02	1.27
D_0__Bacteria;D_1__Proteobacteria;D_2__Alphaproteobacteria;D_3__SAR11 clade;D_4__Surface 2;D_5__unidentified marine bacterioplankton	0.06	0.07	1.41
D_0__Bacteria;D_1__Bacteroidetes;D_2__Flavobacteriia;D_3__Flavobacteriales;D_4__NS9 marine group;D_5__uncultured Flavobacterium sp.	0.05	0.02	1.64
D_0__Bacteria;D_1__Cyanobacteria;D_2__Cyanobacteria;D_3__SubsectionI;D_4__FamilyI;D_5__marine group	0	0.02	1.11
D_0__Bacteria;D_1__Proteobacteria;D_2__Alphaproteobacteria;D_3__Rhodobacterales;D_4__Rhodobacteraceae;D_5__Shimia	0.03	0.01	0.77
D_0__Eukaryota;D_1__SAR;D_2__Stramenopiles;D_3__MAST-3;D_4__MAST-3A;D_5__uncultured eukaryote	0.03	0.02	1.51
D_0__Bacteria;D_1__Proteobacteria;D_2__Alphaproteobacteria;D_3__SAR11 clade;D_4__Surface 2;D_5__uncultured bacterium	0.13	0.12	2
D_0__Bacteria;D_1__Proteobacteria;D_2__Alphaproteobacteria;D_3__Rhodospirillales;D_4__Rhodospirillaceae;D_5__uncultured	0.02	0.04	1.59
D_0__Bacteria;D_1__Cyanobacteria;D_2__Chloroplast;D_3__uncultured marine eukaryote;D_4__;D_5__	0.03	0.05	1.47
D_0__Bacteria;D_1__Deferribacteres;D_2__Deferribacteres;D_3__Deferribacterales;D_4__SAR406 clade(Marine group A);D_5__Marinimicrobia bacterium JGI OTU-2	0	0.03	3.21
D_0__Eukaryota;D_1__SAR;D_2__Alveolata;D_3__Protalveolata;D_4__Syndiniales;D_5__Syndiniales Group I	0.08	0.07	1.6
D_0__Archaea;D_1__Euryarchaeota;D_2__Thermoplasmata;D_3__Thermoplasmatales;D_4__Marine Group III;D_5__uncultured marine group III euryarchaeote	0.07	0.05	1.6
D_0__Eukaryota;D_1__Opisthokonta;D_2__Holozoa;D_3__Metazoa;D_4__Animalia;D_5__Cnidaria	0.02	0.01	1.29
D_0__Bacteria;D_1__Cyanobacteria;D_2__Chloroplast;D_3__uncultured bacterium;D_4__;D_5__	0.06	0.04	1.37
D_0__Bacteria;D_1__Proteobacteria;D_2__Gammaproteobacteria;D_3__Alteromonadales;D_4__Pseudoalteromonadaceae;D_5__Pseudoalteromonas	0.02	0.04	1.74
D_0__Bacteria;Other;Other;Other;Other;Other	0.07	0.07	0.98
D_0__Bacteria;D_1__Proteobacteria;D_2__Betaproteobacteria;D_3__Hydrogenophilales;D_4__Hydrogenophilaceae;Other	0	0.02	6.65
D_0__Bacteria;D_1__Bacteroidetes;D_2__Flavobacteriia;D_3__Flavobacteriales;D_4__Cryomorphaceae;D_5__Owenweeksia	0.04	0.06	1.66
D_0__Bacteria;D_1__Cyanobacteria;D_2__Chloroplast;D_3__Micromonas pusilla;D_4__;D_5__	0.02	0	1.32
D_0__Bacteria;D_1__Bacteroidetes;D_2__Flavobacteriia;D_3__Flavobacteriales;D_4__Flavobacteriaceae;D_5__NS5 marine group	0.07	0.06	1.25
D_0__Bacteria;D_1__Lentisphaerae;D_2__R76-B128;D_3__unidentified marine bacterioplankton;D_4__;D_5__	0.02	0.04	1.43
D_0__Bacteria;D_1__Proteobacteria;D_2__Deltaproteobacteria;D_3__Desulfuromonadales;D_4__GR-WP33-58;D_5__uncultured marine microorganism	0.03	0.01	1.56
D_0__Bacteria;D_1__Proteobacteria;D_2__Gammaproteobacteria;D_3__Oceanospirillales;D_4__SAR86 clade;Other	0.09	0.07	1.27
D_0__Bacteria;D_1__Bacteroidetes;D_2__Flavobacteriia;D_3__Flavobacteriales;D_4__Flavobacteriaceae;D_5__NS4 marine group	0.07	0.08	1.34
D_0__Bacteria;D_1__Verrucomicrobia;D_2__Opitutae;D_3__Puniceicoccales;D_4__Puniceicoccaceae;D_5__marine group	0.02	0.03	1.42
D_0__Eukaryota;D_1__SAR;D_2__Rhizaria;D_3__Retaria;D_4__RAD B;D_5__uncultured Rhizaria	0.02	0.01	1.48
D_0__Eukaryota;D_1__Opisthokonta;D_2__Holozoa;D_3__Metazoa;D_4__Animalia;D_5__Urochordata	0.03	0.01	1.52
D_0__Bacteria;D_1__Deferribacteres;D_2__Deferribacteres;D_3__Deferribacterales;D_4__SAR406 clade(Marine group A);D_5__marine metagenome	0.08	0.08	1.4
D_0__Bacteria;D_1__Cyanobacteria;D_2__Chloroplast;D_3__marine metagenome;D_4__;D_5__	0.05	0.06	1.3
D_0__Bacteria;D_1__Proteobacteria;D_2__Alphaproteobacteria;D_3__SAR11 clade;D_4__Surface 1;D_5__uncultured bacterium	0.03	0.05	2.13
D_0__Eukaryota;D_1__SAR;D_2__Alveolata;D_3__Dinoflagellata;D_4__Incertae Sedis;D_5__Haplozoon	0.02	0.01	1.38
D_0__Bacteria;D_1__Cyanobacteria;D_2__Chloroplast;D_3__Emiliania huxleyi;D_4__;D_5__	0	0.02	1.99
D_0__Bacteria;D_1__Bacteroidetes;D_2__Flavobacteriia;D_3__Flavobacteriales;D_4__Flavobacteriaceae;D_5__NS2b marine group	0.1	0.09	1.37
D_0__Bacteria;D_1__Proteobacteria;D_2__Gammaproteobacteria;D_3__Oceanospirillales;D_4__OM182 clade;D_5__uncultured bacterium	0.03	0.02	1.24
D_0__Bacteria;D_1__Cyanobacteria;D_2__Chloroplast;D_3__unidentified rhodophyte PRD01a010B;D_4__;D_5__	0.05	0.06	1.16
D_0__Bacteria;D_1__Deferribacteres;D_2__Deferribacteres;D_3__Deferribacterales;D_4__SAR406 clade(Marine group A);D_5__unidentified marine bacterioplankton	0.07	0.06	0.97
D_0__Bacteria;D_1__Deferribacteres;D_2__Deferribacteres;D_3__Deferribacterales;D_4__PAUC34f;D_5__uncultured bacterium HF0130_06E03	0.01	0.03	1.66
D_0__Bacteria;D_1__Proteobacteria;D_2__Gammaproteobacteria;D_3__Alteromonadales;D_4__Alteromonadaceae;Other	0	0.02	1.39
D_0__Bacteria;D_1__Proteobacteria;D_2__Alphaproteobacteria;D_3__Rhodobacterales;D_4__Rhodobacteraceae;D_5__uncultured	0.13	0.13	1.39
D_0__Bacteria;D_1__Proteobacteria;D_2__Deltaproteobacteria;D_3__Desulfuromonadales;D_4__GR-WP33-58;D_5__uncultured delta proteobacterium HF0010_08B07	0.03	0.02	1.7
D_0__Bacteria;D_1__Deferribacteres;D_2__Deferribacteres;D_3__Deferribacterales;D_4__SAR406 clade(Marine group A);D_5__uncultured Marinimicrobia bacterium	0.01	0.03	1.03
D_0__Bacteria;D_1__Bacteroidetes;D_2__Cytophagia;D_3__Cytophagales;D_4__Flammeovirgaceae;D_5__Marinoscillum	0.04	0.06	1.17
D_0__Bacteria;D_1__Proteobacteria;D_2__Gammaproteobacteria;D_3__Pseudomonadales;D_4__Pseudomonadaceae;D_5__Pseudomonas	0.03	0.02	1.41
D_0__Bacteria;D_1__Proteobacteria;D_2__Gammaproteobacteria;D_3__KI89A clade;D_4__uncultured gamma proteobacterium HF0070_08D07;D_5__	0.04	0.05	1.43
D_0__Bacteria;D_1__Deferribacteres;D_2__Deferribacteres;D_3__Deferribacterales;D_4__SAR406 clade(Marine group A);Other	0.06	0.07	1.4
D_0__Bacteria;D_1__Proteobacteria;D_2__Gammaproteobacteria;D_3__Xanthomonadales;D_4__JTB255 marine benthic group;D_5__uncultured bacterium	0.02	0	1.46
D_0__Archaea;D_1__Euryarchaeota;D_2__Thermoplasmata;D_3__Thermoplasmatales;D_4__Marine Group II;D_5__uncultured marine archaeon	0.03	0.02	2.61
D_0__Bacteria;D_1__Proteobacteria;D_2__Alphaproteobacteria;D_3__SAR11 clade;Other;Other	0.02	0.03	1.73
D_0__Bacteria;D_1__Proteobacteria;D_2__Alphaproteobacteria;D_3__OCS116 clade;D_4__marine metagenome;D_5__	0.05	0.04	1.01
D_0__Bacteria;D_1__Proteobacteria;D_2__Alphaproteobacteria;D_3__SAR11 clade;D_4__Surface 4;Other	0	0.02	1.03
D_0__Bacteria;D_1__Proteobacteria;D_2__Gammaproteobacteria;D_3__Oceanospirillales;D_4__Litoricolaceae;D_5__Litoricola	0.05	0.03	1.77
D_0__Bacteria;D_1__Verrucomicrobia;D_2__Opitutae;D_3__Puniceicoccales;D_4__Puniceicoccaceae;D_5__Pelagicoccus	0	0.02	1.89
D_0__Bacteria;D_1__Cyanobacteria;D_2__Chloroplast;D_3__Prasinoderma coloniale;D_4__;D_5__	0.02	0	0.85
D_0__Bacteria;D_1__Cyanobacteria;D_2__Chloroplast;D_3__uncultured diatom;D_4__;D_5__	0.03	0.02	1.72
D_0__Bacteria;D_1__Chloroflexi;D_2__SAR202 clade;D_3__unidentified marine bacterioplankton;D_4__;D_5__	0.03	0.04	1.2
D_0__Eukaryota;Other;Other;Other;Other;Other	0.06	0.07	1.35
D_0__Bacteria;D_1__Proteobacteria;D_2__Alphaproteobacteria;D_3__Rhodobacterales;D_4__Rhodobacteraceae;Other	0.03	0.04	1.31
D_0__Bacteria;D_1__Proteobacteria;D_2__Deltaproteobacteria;D_3__Desulfuromonadales;D_4__GR-WP33-58;Other	0.03	0.02	1.35
D_0__Eukaryota;D_1__SAR;D_2__Alveolata;Other;Other;Other	0.05	0.05	2.13
D_0__Eukaryota;D_1__Opisthokonta;D_2__Holozoa;D_3__Metazoa;D_4__Animalia;Other	0.04	0.03	1.61
D_0__Bacteria;D_1__Verrucomicrobia;D_2__Opitutae;D_3__Puniceicoccales;D_4__Puniceicoccaceae;D_5__Coraliomargarita	0	0.02	1.07
D_0__Bacteria;D_1__Proteobacteria;D_2__Gammaproteobacteria;D_3__Alteromonadales;D_4__Alteromonadaceae;D_5__Aestuariibacter	0.04	0.03	1.47
D_0__Bacteria;D_1__Proteobacteria;D_2__Deltaproteobacteria;D_3__Desulfuromonadales;D_4__GR-WP33-58;D_5__uncultured bacterium	0.02	0	1.62
D_0__Eukaryota;D_1__SAR;D_2__Stramenopiles;D_3__uncultured stramenopile;D_4__;D_5__	0.02	0	1.96
D_0__Bacteria;D_1__Proteobacteria;D_2__Gammaproteobacteria;D_3__Oceanospirillales;D_4__SAR86 clade;D_5__unidentified marine bacterioplankton	0.09	0.09	1.56
D_0__Bacteria;D_1__Proteobacteria;D_2__Gammaproteobacteria;D_3__Oceanospirillales;D_4__SAR86 clade;D_5__uncultured gamma proteobacterium CHAB-I-7	0.04	0.05	1.3
D_0__Eukaryota;D_1__SAR;D_2__Stramenopiles;D_3__Ochrophyta;D_4__Diatomea;D_5__Coscinodiscophytina	0.02	0	1.79
D_0__Bacteria;D_1__Planctomycetes;D_2__Planctomycetacia;D_3__Planctomycetales;D_4__Planctomycetaceae;D_5__uncultured	0.02	0	1.67
D_0__Bacteria;D_1__Spirochaetae;D_2__Spirochaetes;D_3__FGL12-B44;D_4__uncultured Firmicutes bacterium;D_5__	0.02	0	1.41
D_0__Bacteria;D_1__Deferribacteres;D_2__Deferribacteres;D_3__Deferribacterales;D_4__SAR406 clade(Marine group A);D_5__uncultured bacterium	0.07	0.06	1.23
D_0__Bacteria;D_1__Deferribacteres;D_2__Deferribacteres;D_3__Deferribacterales;D_4__SAR406 clade(Marine group A);D_5__uncultured Fibrobacteres/Acidobacteria group bacterium	0.02	0.03	1.31
D_0__Bacteria;D_1__Proteobacteria;D_2__Alphaproteobacteria;D_3__Rickettsiales;D_4__mitochondria;D_5__uncultured bacterium	0.1	0.11	1.35
D_0__Bacteria;D_1__Proteobacteria;D_2__Gammaproteobacteria;D_3__Oceanospirillales;D_4__OM182 clade;Other	0.03	0.03	1.3
D_0__Bacteria;D_1__Cyanobacteria;D_2__Chloroplast;D_3__Virgulinella fragilis;D_4__;D_5__	0.03	0.02	1.22
D_0__Bacteria;D_1__Bacteroidetes;D_2__Flavobacteriia;D_3__Flavobacteriales;Other;Other	0.01	0.02	1.59
D_0__Bacteria;D_1__Bacteroidetes;D_2__Flavobacteriia;D_3__Flavobacteriales;D_4__NS9 marine group;D_5__uncultured Flavobacteriales bacterium	0.02	0.01	1.28
D_0__Bacteria;D_1__Bacteroidetes;D_2__Flavobacteriia;D_3__Flavobacteriales;D_4__NS7 marine group;D_5__uncultured bacterium	0.01	0.02	1.82
D_0__Bacteria;D_1__Cyanobacteria;D_2__Chloroplast;D_3__Prymnesium polylepis;D_4__;D_5__	0.02	0.04	1.18
D_0__Eukaryota;D_1__SAR;D_2__Stramenopiles;D_3__Ochrophyta;D_4__Diatomea;D_5__Bacillariophytina	0.02	0.01	1.71
D_0__Eukaryota;D_1__Archaeplastida;D_2__Chloroplastida;D_3__Chlorophyta;D_4__Mamiellophyceae;D_5__uncultured Chlorophyta	0.01	0	1.02
D_0__Bacteria;D_1__Proteobacteria;D_2__Alphaproteobacteria;D_3__SAR11 clade;D_4__Surface 3;D_5__uncultured bacterium	0.05	0.06	1.54
D_0__Bacteria;D_1__Deferribacteres;D_2__Deferribacteres;D_3__Deferribacterales;D_4__SAR406 clade(Marine group A);D_5__uncultured delta proteobacterium	0	0.02	1.39
D_0__Bacteria;D_1__Proteobacteria;D_2__Gammaproteobacteria;D_3__Alteromonadales;D_4__Alteromonadaceae;D_5__Marinobacter	0.03	0.02	1.11
D_0__Archaea;D_1__Euryarchaeota;D_2__Thermoplasmata;D_3__Thermoplasmatales;D_4__Marine Group II;D_5__uncultured marine group II euryarchaeote HF130_17D07	0.02	0.01	1.31
D_0__Bacteria;D_1__Proteobacteria;D_2__Gammaproteobacteria;D_3__Vibrionales;D_4__Vibrionaceae;D_5__uncultured	0.02	0.03	1.39
D_0__Eukaryota;D_1__Centrohelida;D_2__H26-1;D_3__uncultured eukaryote;D_4__;D_5__	0	0.02	1.99
D_0__Archaea;D_1__Euryarchaeota;D_2__Thermoplasmata;D_3__Thermoplasmatales;D_4__Marine Group II;D_5__uncultured bacterium	0.05	0.04	1.37
D_0__Bacteria;D_1__Cyanobacteria;D_2__Chloroplast;D_3__Bathycoccus prasinos;D_4__;D_5__	0.02	0.02	1.23
D_0__Bacteria;D_1__Planctomycetes;D_2__Planctomycetacia;D_3__Planctomycetales;D_4__Planctomycetaceae;D_5__Rhodopirellula	0.02	0.01	1.64
D_0__Eukaryota;D_1__SAR;D_2__Alveolata;D_3__Ciliophora;D_4__Intramacronucleata;D_5__Spirotrichea	0.04	0.03	1.51
D_0__Bacteria;D_1__Proteobacteria;D_2__Gammaproteobacteria;D_3__Pseudomonadales;D_4__Moraxellaceae;D_5__Acinetobacter	0.01	0.01	1.35
D_0__Bacteria;D_1__Proteobacteria;D_2__Deltaproteobacteria;Other;Other;Other	0.02	0.01	1.31
D_0__Bacteria;D_1__Proteobacteria;D_2__Alphaproteobacteria;D_3__Rhodospirillales;D_4__Rhodospirillaceae;D_5__AEGEAN-169 marine group	0.03	0.03	1.62
D_0__Bacteria;D_1__Deferribacteres;D_2__Deferribacteres;D_3__Deferribacterales;D_4__PAUC34f;D_5__uncultured Deferribacteres bacterium	0	0.01	5.17
D_0__Eukaryota;D_1__SAR;D_2__Alveolata;D_3__Dinoflagellata;D_4__Dinophyceae;D_5__Peridiniphycidae	0.04	0.04	1.38
D_0__Bacteria;D_1__Proteobacteria;D_2__Deltaproteobacteria;D_3__SAR324 clade(Marine group B);D_4__uncultured marine bacterium;D_5__	0	0.01	1.32
D_0__Bacteria;D_1__Cyanobacteria;D_2__Chloroplast;D_3__uncultured prymnesiophyte C5574;D_4__;D_5__	0.02	0	1.49
D_0__Bacteria;D_1__Deferribacteres;D_2__Deferribacteres;D_3__Deferribacterales;D_4__SAR406 clade(Marine group A);D_5__uncultured marine bacterium	0	0.01	1.34
D_0__Bacteria;D_1__Proteobacteria;D_2__Alphaproteobacteria;D_3__Rickettsiales;D_4__S25-593;D_5__unidentified marine bacterioplankton	0.06	0.05	1.34
D_0__Eukaryota;D_1__SAR;D_2__Stramenopiles;D_3__MAST-7;Other;Other	0.02	0.01	1.44
D_0__Bacteria;D_1__Proteobacteria;D_2__Alphaproteobacteria;D_3__Rhodospirillales;D_4__Rhodospirillaceae;Other	0.01	0.02	1.27
D_0__Eukaryota;D_1__Opisthokonta;D_2__Holozoa;D_3__Metazoa;D_4__Animalia;D_5__Annelida	0.01	0.01	1.41
D_0__Eukaryota;D_1__Opisthokonta;D_2__Holozoa;D_3__Choanomonada;D_4__Acanthoecida;D_5__Stephanoecidae	0.02	0.01	1.56
D_0__Bacteria;D_1__Chlamydiae;D_2__Chlamydiae;D_3__Chlamydiales;D_4__Simkaniaceae;D_5__uncultured	0.01	0.02	1.8
D_0__Eukaryota;D_1__Cryptophyceae;D_2__P1-31;D_3__uncultured eukaryote;D_4__;D_5__	0.01	0	1.39
D_0__Eukaryota;D_1__SAR;D_2__Alveolata;D_3__Ciliophora;D_4__Intramacronucleata;D_5__Conthreep	0.01	0.01	1.7
D_0__Bacteria;D_1__Bacteroidetes;D_2__Flavobacteriia;D_3__Flavobacteriales;D_4__Flavobacteriaceae;Other	0.01	0.02	1.5
D_0__Bacteria;D_1__Proteobacteria;D_2__Gammaproteobacteria;D_3__Alteromonadales;D_4__Idiomarinaceae;D_5__Idiomarina	0.02	0	1.27
D_0__Bacteria;D_1__Planctomycetes;D_2__Planctomycetacia;D_3__Planctomycetales;D_4__Planctomycetaceae;D_5__Blastopirellula	0.02	0.01	1.35
D_0__Eukaryota;D_1__Picozoa;D_2__Picomonadea;D_3__Picomonadida;Other;Other	0.02	0.01	1.4
D_0__Eukaryota;D_1__SAR;D_2__Alveolata;D_3__SCM37C52;D_4__uncultured eukaryote;D_5__	0.01	0.02	1.38
D_0__Bacteria;D_1__Proteobacteria;D_2__Gammaproteobacteria;Other;Other;Other	0.03	0.04	1.43
D_0__Bacteria;D_1__Proteobacteria;D_2__Alphaproteobacteria;D_3__Rickettsiales;D_4__SAR116 clade;D_5__uncultured bacterium	0.09	0.09	1.37
D_0__Bacteria;D_1__Proteobacteria;D_2__Alphaproteobacteria;D_3__Rhodospirillales;D_4__Rhodospirillaceae;D_5__Magnetospira	0.01	0.02	1.87
D_0__Bacteria;D_1__Actinobacteria;D_2__Acidimicrobiia;D_3__Acidimicrobiales;D_4__Sva0996 marine group;D_5__uncultured Gram-positive bacterium	0	0.01	1.37
D_0__Bacteria;D_1__Proteobacteria;D_2__Gammaproteobacteria;D_3__Oceanospirillales;D_4__SAR86 clade;D_5__uncultured gamma proteobacterium HF0070_03O15	0.03	0.03	1.28
D_0__Bacteria;D_1__Proteobacteria;D_2__Gammaproteobacteria;D_3__Vibrionales;D_4__Vibrionaceae;D_5__Vibrio	0.03	0.02	1.28
D_0__Bacteria;D_1__Lentisphaerae;D_2__R76-B128;D_3__uncultured bacterium;D_4__;D_5__	0.02	0.01	1.42
D_0__Bacteria;D_1__Proteobacteria;D_2__Alphaproteobacteria;Other;Other;Other	0.01	0	1.64
D_0__Bacteria;D_1__Proteobacteria;D_2__Gammaproteobacteria;D_3__Legionellales;D_4__Coxiellaceae;D_5__Coxiella	0.03	0.04	1.37
D_0__Bacteria;D_1__Bacteroidetes;D_2__Flavobacteriia;D_3__Flavobacteriales;D_4__NS9 marine group;D_5__uncultured Sphingobacteriales bacterium HF0130_33B19	0.01	0.01	1.25
D_0__Eukaryota;D_1__SAR;D_2__Alveolata;D_3__Protalveolata;D_4__Syndiniales;D_5__Syndiniales Group V	0.02	0.01	1.3
D_0__Eukaryota;D_1__SAR;D_2__Alveolata;D_3__Dinoflagellata;D_4__Dinophyceae;D_5__Incertae Sedis	0.01	0.01	1.32
D_0__Eukaryota;D_1__Cryptophyceae;D_2__Kathablepharidae;D_3__Leucocryptos;D_4__uncultured katablepharid;D_5__	0.01	0.02	1.54
D_0__Bacteria;D_1__Cyanobacteria;D_2__ML635J-21;D_3__uncultured bacterium;D_4__;D_5__	0.02	0.02	1.31
D_0__Eukaryota;D_1__SAR;D_2__Alveolata;D_3__Dinoflagellata;D_4__Dinophyceae;Other	0.04	0.04	1.44
D_0__Eukaryota;D_1__Archaeplastida;D_2__Chloroplastida;D_3__Chlorophyta;D_4__Mamiellophyceae;D_5__Bathycoccus	0.02	0.01	1.27
D_0__Eukaryota;D_1__SAR;D_2__Alveolata;D_3__Dinoflagellata;D_4__Dinophyceae;D_5__B7	0.02	0.03	1.3
D_0__Eukaryota;D_1__SAR;Other;Other;Other;Other	0.03	0.03	1.6
D_0__Bacteria;D_1__Bacteroidetes;D_2__Flavobacteriia;D_3__Flavobacteriales;D_4__NS9 marine group;D_5__uncultured bacterium	0.05	0.04	1.14
D_0__Bacteria;D_1__Proteobacteria;D_2__Gammaproteobacteria;D_3__Oceanospirillales;D_4__Halomonadaceae;D_5__Halomonas	0.01	0.01	1.26
D_0__Eukaryota;D_1__SAR;D_2__Alveolata;D_3__Protalveolata;D_4__Syndiniales;D_5__Syndiniales Group III	0.03	0.02	1.45
D_0__Eukaryota;D_1__SAR;D_2__Alveolata;D_3__OLI11255;D_4__uncultured eukaryote;D_5__	0.03	0.04	1.34
D_0__Bacteria;D_1__Proteobacteria;D_2__Alphaproteobacteria;D_3__SAR11 clade;D_4__Surface 2;D_5__uncultured marine bacterium	0	0.01	1.22
D_0__Bacteria;D_1__Proteobacteria;D_2__Alphaproteobacteria;D_3__Rhodobacterales;D_4__Rhodobacteraceae;D_5__Sulfitobacter	0.01	0.01	1.3
D_0__Eukaryota;D_1__SAR;D_2__Rhizaria;D_3__Retaria;D_4__RAD B;D_5__uncultured Polycystinea	0.01	0.01	1.36
D_0__Bacteria;D_1__Deferribacteres;D_2__Deferribacteres;D_3__Deferribacterales;D_4__SAR406 clade(Marine group A);D_5__uncultured marine microorganism	0.01	0.02	1.34
D_0__Bacteria;D_1__Proteobacteria;D_2__Alphaproteobacteria;D_3__OCS116 clade;D_4__uncultured marine bacterium;D_5__	0.02	0.01	1.35
D_0__Bacteria;D_1__Cyanobacteria;D_2__Chloroplast;D_3__uncultured marine bacterium;D_4__;D_5__	0.01	0.02	1.47
D_0__Bacteria;D_1__Cyanobacteria;D_2__Cyanobacteria;D_3__SubsectionIII;D_4__FamilyI;D_5__Trichodesmium	0.01	0.01	1.15
D_0__Bacteria;D_1__Bacteroidetes;D_2__Flavobacteriia;D_3__Flavobacteriales;D_4__NS9 marine group;D_5__uncultured Flavobacteriia bacterium	0.04	0.04	1.32
D_0__Bacteria;D_1__Proteobacteria;D_2__Betaproteobacteria;D_3__Burkholderiales;D_4__Comamonadaceae;D_5__Pelomonas	0	0.01	1.39
D_0__Bacteria;D_1__Cyanobacteria;D_2__Chloroplast;D_3__uncultured phototrophic eukaryote;D_4__;D_5__	0.01	0.01	1.2
D_0__Eukaryota;D_1__SAR;D_2__Stramenopiles;D_3__MAST-4;D_4__uncultured marine eukaryote;D_5__	0.03	0.03	1.25
D_0__Bacteria;D_1__Proteobacteria;D_2__Alphaproteobacteria;D_3__Sphingomonadales;D_4__Erythrobacteraceae;D_5__Erythrobacter	0.01	0.01	1.27
D_0__Eukaryota;D_1__SAR;D_2__Rhizaria;D_3__Retaria;D_4__Acantharia;D_5__Arthracanthida	0.02	0.01	1.57
D_0__Bacteria;D_1__Bacteroidetes;D_2__Flavobacteriia;D_3__Flavobacteriales;D_4__NS7 marine group;D_5__uncultured Bacteroidetes bacterium	0	0.01	2.04
D_0__Bacteria;D_1__Proteobacteria;D_2__Alphaproteobacteria;D_3__Rickettsiales;Other;Other	0.01	0.02	1.75
D_0__Bacteria;D_1__Proteobacteria;D_2__Gammaproteobacteria;D_3__Oceanospirillales;D_4__Oceanospirillaceae;D_5__Pseudospirillum	0.04	0.04	1.26
D_0__Bacteria;D_1__Proteobacteria;D_2__Gammaproteobacteria;D_3__Alteromonadales;D_4__Alteromonadaceae;D_5__Luminiphilus	0.01	0.01	1.18
D_0__Eukaryota;D_1__SAR;D_2__Rhizaria;D_3__Retaria;D_4__Acantharia;D_5__Chaunocanthida	0	0.01	1.26
Unknown;Other;Other;Other;Other;Other	0.03	0.02	1.01
D_0__Bacteria;D_1__Proteobacteria;D_2__Alphaproteobacteria;D_3__Rickettsiales;D_4__mitochondria;D_5__Proteobacteria bacterium JGI 0000113-D06	0.02	0.02	1.22
D_0__Bacteria;D_1__Proteobacteria;D_2__Deltaproteobacteria;D_3__Myxococcales;D_4__0319-6G20;D_5__uncultured sediment bacterium	0.02	0.02	1.39
D_0__Eukaryota;D_1__SAR;D_2__Stramenopiles;D_3__Ochrophyta;D_4__Chrysophyceae;D_5__E222	0.01	0.01	1.18
D_0__Bacteria;D_1__Bacteroidetes;D_2__Flavobacteriia;D_3__Flavobacteriales;D_4__NS9 marine group;Other	0.03	0.03	1.32
D_0__Bacteria;D_1__Lentisphaerae;D_2__Lentisphaeria;D_3__Lentisphaerales;D_4__Lentisphaeraceae;D_5__Lentisphaera	0.01	0.01	1.28
D_0__Bacteria;D_1__Bacteroidetes;D_2__Flavobacteriia;D_3__Flavobacteriales;D_4__Cryomorphaceae;D_5__Fluviicola	0.01	0.01	1.29
D_0__Bacteria;D_1__Proteobacteria;D_2__Alphaproteobacteria;D_3__SAR11 clade;D_4__Surface 2;D_5__uncultured alpha proteobacterium	0	0.01	0.76
D_0__Eukaryota;D_1__SAR;D_2__Rhizaria;D_3__Retaria;D_4__RAD A;D_5__uncultured eukaryote	0.01	0.02	1.19
D_0__Eukaryota;D_1__DH147-EKD23;D_2__uncultured ciliate;D_3__;D_4__;D_5__	0.01	0.01	1.34
D_0__Bacteria;D_1__Proteobacteria;D_2__Gammaproteobacteria;D_3__Order Incertae Sedis;D_4__Family Incertae Sedis;D_5__Marinicella	0.04	0.04	1.52
D_0__Bacteria;D_1__Actinobacteria;D_2__Acidimicrobiia;D_3__Acidimicrobiales;D_4__Acidimicrobiaceae;D_5__Ilumatobacter	0.01	0.01	1.08
D_0__Bacteria;D_1__Proteobacteria;D_2__Gammaproteobacteria;D_3__Vibrionales;D_4__Vibrionaceae;D_5__Photobacterium	0.01	0	1.19
D_0__Bacteria;D_1__Planctomycetes;D_2__OM190;D_3__unidentified marine bacterioplankton;D_4__;D_5__	0.02	0.01	1.31
D_0__Bacteria;D_1__Proteobacteria;D_2__Alphaproteobacteria;D_3__SAR11 clade;D_4__Deep 1;Other	0.01	0.02	1.47
D_0__Eukaryota;D_1__Haptophyta;Other;Other;Other;Other	0.01	0.01	1.37
D_0__Bacteria;D_1__Proteobacteria;D_2__Alphaproteobacteria;D_3__Rhizobiales;D_4__Phyllobacteriaceae;D_5__Phyllobacterium	0.01	0.02	1.25
D_0__Bacteria;D_1__Proteobacteria;D_2__Alphaproteobacteria;D_3__Rhodospirillales;D_4__Rhodospirillaceae;D_5__Thalassospira	0.01	0.01	1.31
D_0__Bacteria;D_1__Bacteroidetes;D_2__Sphingobacteriia;D_3__Sphingobacteriales;D_4__Saprospiraceae;D_5__Aureispira	0.02	0.01	1.31
D_0__Bacteria;D_1__Actinobacteria;D_2__Acidimicrobiia;D_3__Acidimicrobiales;D_4__Sva0996 marine group;D_5__uncultured actinobacterium HF0070_17F14	0.01	0.01	1.41
D_0__Bacteria;D_1__Deferribacteres;D_2__Deferribacteres;D_3__Deferribacterales;D_4__SAR406 clade(Marine group A);D_5__uncultured eubacterium OCS146	0.01	0.01	1.22
D_0__Bacteria;D_1__Cyanobacteria;D_2__Chloroplast;D_3__environmental clone OCS31;D_4__;D_5__	0.01	0.01	0.94
D_0__Bacteria;D_1__Proteobacteria;D_2__Alphaproteobacteria;D_3__SAR11 clade;D_4__Surface 4;D_5__uncultured alpha proteobacterium	0	0.01	0.69
D_0__Bacteria;D_1__Proteobacteria;D_2__Alphaproteobacteria;D_3__Rickettsiales;D_4__SAR116 clade;D_5__uncultured marine microorganism	0.01	0.01	1.28
D_0__Bacteria;D_1__Planctomycetes;D_2__Phycisphaerae;D_3__Phycisphaerales;D_4__Phycisphaeraceae;D_5__FS140-16B-02 marine group	0.01	0	1.21
D_0__Eukaryota;D_1__SAR;D_2__Stramenopiles;D_3__MAST-4;D_4__uncultured eukaryote;D_5__	0.01	0	1.25
D_0__Bacteria;D_1__Proteobacteria;D_2__Alphaproteobacteria;D_3__Rickettsiales;D_4__SAR116 clade;D_5__uncultured SAR116 cluster alpha proteobacterium	0.05	0.05	1.51
D_0__Eukaryota;D_1__SAR;D_2__Stramenopiles;D_3__MAST-1;D_4__MAST-1D;D_5__uncultured stramenopile	0.02	0.02	1.28
D_0__Bacteria;D_1__Proteobacteria;D_2__Gammaproteobacteria;D_3__E01-9C-26 marine group;D_4__unidentified marine bacterioplankton;D_5__	0	0.01	1.77
D_0__Eukaryota;D_1__SAR;D_2__Stramenopiles;D_3__MAST-1;D_4__MAST-1C;D_5__uncultured eukaryote	0.01	0.01	1.46
D_0__Bacteria;D_1__Bacteroidetes;D_2__Flavobacteriia;D_3__Flavobacteriales;D_4__Flavobacteriaceae;D_5__uncultured	0	0.01	1.24
D_0__Bacteria;D_1__Proteobacteria;D_2__Betaproteobacteria;D_3__Hydrogenophilales;D_4__Hydrogenophilaceae;D_5__Thiobacillus	0.02	0.02	1.39
D_0__Bacteria;D_1__Proteobacteria;D_2__Alphaproteobacteria;D_3__Rickettsiales;D_4__SAR116 clade;D_5__alpha proteobacterium SCGC AAA015-N04	0.01	0.02	1.43
D_0__Eukaryota;D_1__Haptophyta;D_2__Prymnesiophyceae;D_3__Prymnesiales;D_4__Prymnesium;D_5__uncultured eukaryote	0.02	0.01	1.38
D_0__Bacteria;D_1__Bacteroidetes;D_2__Flavobacteriia;D_3__Flavobacteriales;D_4__NS9 marine group;D_5__uncultured marine bacterium	0	0.01	1.33
D_0__Bacteria;D_1__Proteobacteria;D_2__Alphaproteobacteria;D_3__Rhodospirillales;D_4__Rhodospirillaceae;D_5__OM75 clade	0.03	0.03	1.68
D_0__Bacteria;D_1__Bacteroidetes;D_2__Flavobacteriia;D_3__Flavobacteriales;D_4__Cryomorphaceae;D_5__NS10 marine group	0.01	0.01	1.08
D_0__Bacteria;D_1__Cyanobacteria;D_2__ML635J-21;Other;Other;Other	0	0.01	1.05
D_0__Eukaryota;D_1__Haptophyta;D_2__Prymnesiophyceae;D_3__Phaeocystis;D_4__uncultured haptophyte;D_5__	0.01	0.01	1.23
D_0__Bacteria;D_1__Verrucomicrobia;D_2__Arctic97B-4 marine group;D_3__uncultured marine microorganism;D_4__;D_5__	0.01	0	1.34
D_0__Bacteria;D_1__Proteobacteria;D_2__Alphaproteobacteria;D_3__Rickettsiales;D_4__SAR116 clade;Other	0	0.01	1.96
D_0__Bacteria;D_1__Proteobacteria;D_2__Gammaproteobacteria;D_3__Thiotrichales;D_4__Thiotrichales Incertae Sedis;D_5__Candidatus Endoecteinascidia	0	0.01	1.02
D_0__Bacteria;D_1__Proteobacteria;D_2__Gammaproteobacteria;D_3__Legionellales;D_4__Legionellaceae;D_5__uncultured	0	0.01	1.31
D_0__Eukaryota;D_1__SAR;D_2__Alveolata;D_3__Dinoflagellata;D_4__Dinophyceae;D_5__SL163A10	0.01	0.02	1.43
D_0__Bacteria;D_1__Proteobacteria;D_2__Alphaproteobacteria;D_3__Rickettsiales;D_4__mitochondria;D_5__Nannochloropsis granulata	0.01	0	1.05
D_0__Bacteria;D_1__Proteobacteria;D_2__Gammaproteobacteria;D_3__Oceanospirillales;D_4__SAR86 clade;D_5__uncultured Oceanospirillales bacterium	0	0.01	1.32
D_0__Eukaryota;D_1__SAR;D_2__Alveolata;D_3__Dinoflagellata;D_4__Incertae Sedis;D_5__Blastodinium	0.01	0.01	1.31
D_0__Bacteria;D_1__Proteobacteria;D_2__Deltaproteobacteria;D_3__Myxococcales;D_4__uncultured;D_5__uncultured Polyangiaceae bacterium	0.01	0	0.87
D_0__Bacteria;D_1__Proteobacteria;D_2__Gammaproteobacteria;D_3__Alteromonadales;D_4__Alteromonadaceae;D_5__Umboniibacter	0	0.01	1.34
D_0__Eukaryota;D_1__Haptophyta;D_2__Prymnesiophyceae;D_3__Prymnesiales;D_4__AI5F14RJ2A07;D_5__uncultured eukaryote	0.03	0.02	1.44
D_0__Bacteria;D_1__Cyanobacteria;D_2__Cyanobacteria;D_3__SubsectionI;D_4__FamilyI;Other	0.01	0.02	1.21
D_0__Eukaryota;D_1__SAR;D_2__Alveolata;D_3__Protalveolata;D_4__Syndiniales;D_5__uncultured Duboscquella	0.01	0.01	1.12
D_0__Bacteria;D_1__Proteobacteria;D_2__Alphaproteobacteria;D_3__SAR11 clade;D_4__uncultured alpha proteobacterium MB21A02;D_5__	0	0.01	1.29
D_0__Bacteria;D_1__Proteobacteria;D_2__Deltaproteobacteria;D_3__Desulfuromonadales;D_4__GR-WP33-58;D_5__uncultured delta proteobacterium DeepAnt-32C6	0.01	0.01	1.03
D_0__Eukaryota;D_1__SAR;D_2__Stramenopiles;D_3__MAST-8;D_4__uncultured stramenopile;D_5__	0.01	0.01	1.24
D_0__Bacteria;D_1__Planctomycetes;D_2__BD7-11;D_3__uncultured marine bacterium;D_4__;D_5__	0.01	0	1.41
D_0__Bacteria;D_1__Proteobacteria;D_2__Alphaproteobacteria;D_3__SAR11 clade;D_4__Surface 2;Other	0.05	0.06	1.17
D_0__Bacteria;D_1__Proteobacteria;D_2__Gammaproteobacteria;D_3__Oceanospirillales;D_4__Alcanivoracaceae;D_5__Alcanivorax	0.01	0.01	1.13
D_0__Bacteria;D_1__Proteobacteria;D_2__Deltaproteobacteria;D_3__Desulfuromonadales;Other;Other	0.01	0.01	1.06
D_0__Bacteria;D_1__Verrucomicrobia;D_2__Verrucomicrobiae;D_3__Verrucomicrobiales;D_4__DEV007;Other	0.01	0	1.05
D_0__Bacteria;D_1__Cyanobacteria;D_2__Chloroplast;D_3__uncultured organism;D_4__;D_5__	0.03	0.02	1.24
D_0__Bacteria;D_1__Proteobacteria;D_2__Gammaproteobacteria;D_3__Salinisphaerales;D_4__Salinisphaeraceae;D_5__ZD0417 marine group	0.02	0.02	1.35
D_0__Eukaryota;D_1__Opisthokonta;Other;Other;Other;Other	0.02	0.02	1.92
D_0__Bacteria;D_1__Cyanobacteria;D_2__Chloroplast;D_3__uncultured prymnesiophyte C19847;D_4__;D_5__	0.01	0	1.27
D_0__Bacteria;D_1__Proteobacteria;D_2__Deltaproteobacteria;D_3__Myxococcales;D_4__0319-6G20;Other	0.01	0.02	1.24
D_0__Bacteria;D_1__Actinobacteria;D_2__Actinobacteria;D_3__PeM15;D_4__uncultured actinobacterium;D_5__	0.01	0.01	1.49
D_0__Bacteria;D_1__Bacteroidetes;D_2__Flavobacteriia;D_3__Flavobacteriales;D_4__NS7 marine group;D_5__uncultured Flavobacteriia bacterium	0.04	0.04	1.34
D_0__Bacteria;D_1__Proteobacteria;D_2__Betaproteobacteria;D_3__Burkholderiales;D_4__Alcaligenaceae;D_5__MWH-UniP1 aquatic group	0.04	0.03	1.61
D_0__Eukaryota;D_1__SAR;D_2__Alveolata;D_3__Protalveolata;D_4__Syndiniales;D_5__Duboscquella	0.02	0.01	0.94
D_0__Eukaryota;D_1__SAR;D_2__Alveolata;D_3__Dinoflagellata;D_4__SCM15C8;D_5__Karlodinium veneficum	0.03	0.02	1.46
D_0__Bacteria;D_1__Proteobacteria;D_2__Alphaproteobacteria;D_3__Rhodobacterales;D_4__Rhodobacteraceae;D_5__Labrenzia	0.01	0	0.9
D_0__Bacteria;D_1__Proteobacteria;D_2__Alphaproteobacteria;D_3__Rickettsiales;D_4__SAR116 clade;D_5__uncultured alpha proteobacterium HF0070_34E11	0.03	0.03	1.46
D_0__Bacteria;D_1__Cyanobacteria;D_2__Chloroplast;D_3__Ochrosphaera neapolitana;D_4__;D_5__	0	0.01	1.26
D_0__Eukaryota;D_1__Incertae Sedis;D_2__Telonema;D_3__uncultured eukaryote;D_4__;D_5__	0.03	0.03	1.29
D_0__Bacteria;D_1__Bacteroidetes;D_2__Flavobacteriia;D_3__Flavobacteriales;D_4__Flavobacteriaceae;D_5__Leeuwenhoekiella	0	0.01	1.22
D_0__Bacteria;D_1__Cyanobacteria;D_2__Chloroplast;D_3__uncultured marine rappemonad;D_4__;D_5__	0	0.01	1.42
D_0__Eukaryota;D_1__Haptophyta;D_2__Prymnesiophyceae;D_3__Prymnesiales;D_4__Braarudosphaera;D_5__Braarudosphaera bigelowii	0.01	0.01	1.25
D_0__Archaea;D_1__Euryarchaeota;D_2__Halobacteria;D_3__Halobacteriales;D_4__Deep Sea Hydrothermal Vent Gp 6(DHVEG-6);D_5__uncultured euryarchaeote	0.01	0	1.28
D_0__Bacteria;D_1__Actinobacteria;D_2__Acidimicrobiia;D_3__Acidimicrobiales;D_4__Sva0996 marine group;D_5__unidentified marine bacterioplankton	0.02	0.01	1.66
D_0__Bacteria;D_1__Planctomycetes;D_2__Phycisphaerae;D_3__Phycisphaerales;D_4__Phycisphaeraceae;D_5__CL500-3	0.03	0.03	1.48
D_0__Bacteria;D_1__Proteobacteria;D_2__Gammaproteobacteria;D_3__Legionellales;Other;Other	0.01	0.01	1.16
D_0__Eukaryota;D_1__SAR;D_2__Stramenopiles;D_3__MAST-4;D_4__uncultured stramenopile;D_5__	0	0.01	1.2
D_0__Bacteria;D_1__Proteobacteria;D_2__Gammaproteobacteria;D_3__Alteromonadales;Other;Other	0.01	0	1.11
D_0__Eukaryota;D_1__SAR;D_2__Stramenopiles;D_3__MAST-3;D_4__MAST-3F;D_5__uncultured stramenopile	0.01	0.01	1.2
D_0__Eukaryota;D_1__Archaeplastida;D_2__Chloroplastida;D_3__Chlorophyta;D_4__Clade IX;D_5__uncultured eukaryote	0	0.01	1.23
D_0__Eukaryota;D_1__Picozoa;D_2__Picomonadea;D_3__Picomonadida;D_4__uncultured biliphyte;D_5__	0.01	0	1.16
D_0__Bacteria;D_1__Proteobacteria;D_2__Alphaproteobacteria;D_3__SAR11 clade;D_4__uncultured bacterium;D_5__	0.02	0.02	1.14
D_0__Bacteria;D_1__Verrucomicrobia;D_2__OPB35 soil group;D_3__bacterium SH5-3;D_4__;D_5__	0.01	0	1.13
D_0__Bacteria;D_1__Proteobacteria;D_2__Alphaproteobacteria;D_3__SAR11 clade;D_4__Surface 1;D_5__unidentified marine bacterioplankton	0.02	0.02	1.22
D_0__Bacteria;D_1__Proteobacteria;D_2__Deltaproteobacteria;D_3__Myxococcales;D_4__uncultured;D_5__uncultured myxobacterium HF0200_05J13	0.01	0	1.26
D_0__Bacteria;D_1__Proteobacteria;D_2__Alphaproteobacteria;D_3__Rhizobiales;D_4__Bradyrhizobiaceae;D_5__Afipia	0	0.01	0.93
D_0__Bacteria;D_1__Proteobacteria;D_2__Deltaproteobacteria;D_3__Desulfuromonadales;D_4__GR-WP33-58;D_5__uncultured delta proteobacterium DeepAnt-1F12	0.02	0.01	1.23
D_0__Bacteria;D_1__Proteobacteria;D_2__Alphaproteobacteria;D_3__Rhodospirillales;D_4__Rhodospirillaceae;D_5__Defluviicoccus	0.05	0.06	1.43
D_0__Bacteria;D_1__Verrucomicrobia;D_2__Arctic97B-4 marine group;D_3__uncultured marine bacterium;D_4__;D_5__	0.01	0.01	0.98
D_0__Bacteria;D_1__Proteobacteria;D_2__Deltaproteobacteria;D_3__SAR324 clade(Marine group B);D_4__marine metagenome;D_5__	0.02	0.02	1.1
D_0__Bacteria;D_1__Bacteroidetes;D_2__Cytophagia;D_3__Cytophagales;D_4__Flammeovirgaceae;Other	0.01	0	1.23
D_0__Bacteria;D_1__Planctomycetes;D_2__vadinHA49;D_3__uncultured Planctomycetales bacterium;D_4__;D_5__	0.01	0	1.09
D_0__Bacteria;D_1__Proteobacteria;D_2__Alphaproteobacteria;D_3__SAR11 clade;D_4__marine metagenome;D_5__	0	0.01	1.41
D_0__Eukaryota;D_1__Archaeplastida;D_2__Chloroplastida;D_3__Chlorophyta;Other;Other	0.01	0.01	1.23
D_0__Bacteria;D_1__Proteobacteria;D_2__Deltaproteobacteria;D_3__Myxococcales;D_4__0319-6G20;D_5__uncultured bacterium	0.01	0	1.15
D_0__Eukaryota;D_1__SAR;D_2__Alveolata;D_3__Dinoflagellata;D_4__SCM28C5;D_5__uncultured marine alveolate	0	0.01	1.39
D_0__Eukaryota;D_1__SAR;D_2__Stramenopiles;D_3__Bicosoecida;D_4__Caecitellus;D_5__Caecitellus parvulus	0	0.01	1.39
D_0__Eukaryota;D_1__SAR;D_2__Alveolata;D_3__Dinoflagellata;D_4__Dinophyceae;D_5__Dinophysiales	0.01	0.02	1
D_0__Archaea;D_1__Thaumarchaeota;D_2__Marine Group I;D_3__marine metagenome;D_4__;D_5__	0.01	0	0.75
D_0__Bacteria;D_1__Bacteroidetes;D_2__Flavobacteriia;D_3__Flavobacteriales;D_4__Flavobacteriaceae;D_5__Salegentibacter	0.01	0	1.07
D_0__Eukaryota;D_1__SAR;D_2__Stramenopiles;D_3__Ochrophyta;D_4__Pelagophyceae;D_5__Pelagomonadales	0.01	0.01	1.1
D_0__Bacteria;D_1__Proteobacteria;D_2__Alphaproteobacteria;D_3__Rickettsiales;D_4__SAR116 clade;D_5__marine metagenome	0.01	0.01	1.16
D_0__Eukaryota;D_1__SAR;D_2__Stramenopiles;D_3__MAST-3;D_4__MAST-3D;D_5__uncultured stramenopile	0.01	0	1.05
D_0__Eukaryota;D_1__Opisthokonta;D_2__Holozoa;D_3__Metazoa;D_4__Animalia;D_5__Mollusca	0.01	0	0.76
D_0__Eukaryota;D_1__SAR;D_2__Stramenopiles;D_3__MAST-3;D_4__MAST-3E;D_5__uncultured stramenopile	0.01	0.02	1.28
D_0__Bacteria;D_1__Proteobacteria;D_2__Alphaproteobacteria;D_3__Rhodobacterales;D_4__Rhodobacteraceae;D_5__Roseovarius	0.01	0.01	1.11
D_0__Bacteria;D_1__Proteobacteria;D_2__Gammaproteobacteria;D_3__Thiotrichales;D_4__Thiotrichaceae;D_5__Thiothrix	0.03	0.03	1.14
D_0__Eukaryota;D_1__SAR;D_2__Rhizaria;D_3__Retaria;D_4__RAD B;D_5__uncultured marine Polycystinea	0	0.01	1.29
D_0__Bacteria;D_1__Proteobacteria;D_2__Gammaproteobacteria;D_3__Alteromonadales;D_4__Alteromonadaceae;D_5__Haliea	0	0.01	1.29
D_0__Eukaryota;D_1__SAR;D_2__Alveolata;D_3__Dinoflagellata;Other;Other	0	0.01	1.22
D_0__Bacteria;D_1__Proteobacteria;D_2__Gammaproteobacteria;D_3__KI89A clade;D_4__uncultured marine bacterium;D_5__	0	0.01	1.3
D_0__Eukaryota;D_1__SAR;D_2__Alveolata;D_3__Protalveolata;D_4__Syndiniales;Other	0.01	0.01	1.17
D_0__Bacteria;D_1__Proteobacteria;D_2__Gammaproteobacteria;D_3__Oceanospirillales;D_4__Oceanospirillaceae;D_5__Marinomonas	0	0.01	1.3
D_0__Bacteria;D_1__Proteobacteria;D_2__Deltaproteobacteria;D_3__Myxococcales;D_4__0319-6G20;D_5__uncultured proteobacterium	0	0.01	1.29
D_0__Bacteria;D_1__Proteobacteria;D_2__Gammaproteobacteria;D_3__Xanthomonadales;D_4__Xanthomonadaceae;D_5__Stenotrophomonas	0	0.01	1.29
D_0__Eukaryota;D_1__SAR;D_2__Rhizaria;D_3__Cercozoa;D_4__Chlorarachniophyta;D_5__NOR26	0	0.01	1.29
D_0__Bacteria;D_1__Chlamydiae;D_2__Chlamydiae;D_3__Chlamydiales;D_4__Simkaniaceae;Other	0	0.01	1.29
	Group Bay of Bengal	Group Mid Southern Ocean
Species	Av.Abund	Av.Abund	Contrib%
D_0__Bacteria;D_1__Cyanobacteria;D_2__Cyanobacteria;D_3__SubsectionI;D_4__FamilyI;D_5__Synechococcus	0.23	0.09	2.15
D_0__Bacteria;D_1__Cyanobacteria;D_2__Cyanobacteria;D_3__SubsectionI;D_4__FamilyI;D_5__Prochlorococcus	0.5	0.61	1.74
D_0__Eukaryota;D_1__Opisthokonta;D_2__Holozoa;D_3__Metazoa;D_4__Animalia;D_5__Arthropoda	0.21	0.2	1.19
D_0__Bacteria;D_1__Proteobacteria;D_2__Alphaproteobacteria;D_3__SAR11 clade;D_4__Surface 1;D_5__uncultured marine microorganism	0.14	0.21	0.98
D_0__Archaea;D_1__Euryarchaeota;D_2__Thermoplasmata;D_3__Thermoplasmatales;D_4__Marine Group II;D_5__marine metagenome	0.14	0.07	0.97
D_0__Bacteria;D_1__Cyanobacteria;D_2__Chloroplast;D_3__Ostreococcus tauri;D_4__;D_5__	0.06	0	0.9
D_0__Bacteria;D_1__Proteobacteria;D_2__Alphaproteobacteria;D_3__SAR11 clade;D_4__Surface 1;D_5__uncultured Candidatus Pelagibacter sp.	0.31	0.27	0.73
D_0__Bacteria;D_1__Cyanobacteria;D_2__Chloroplast;D_3__Phalacroma mitra;D_4__;D_5__	0.12	0.07	0.68
D_0__Eukaryota;D_1__SAR;D_2__Alveolata;D_3__Protalveolata;D_4__Syndiniales;D_5__Syndiniales Group II	0.1	0.06	0.68
D_0__Bacteria;D_1__Proteobacteria;D_2__Gammaproteobacteria;D_3__Alteromonadales;D_4__Alteromonadaceae;D_5__Alteromonas	0.08	0.06	0.65
D_0__Bacteria;D_1__Proteobacteria;D_2__Deltaproteobacteria;D_3__SAR324 clade(Marine group B);D_4__unidentified marine bacterioplankton;D_5__	0.09	0.05	0.64
D_0__Bacteria;D_1__Proteobacteria;D_2__Deltaproteobacteria;D_3__SAR324 clade(Marine group B);D_4__uncultured delta proteobacterium HF0070_07E19;D_5__	0.03	0.07	0.62
D_0__Bacteria;D_1__Proteobacteria;D_2__Alphaproteobacteria;D_3__SAR11 clade;D_4__uncultured marine microorganism;D_5__	0.03	0.07	0.59
D_0__Bacteria;D_1__Cyanobacteria;D_2__Chloroplast;Other;Other;Other	0.12	0.09	0.55
D_0__Bacteria;D_1__Proteobacteria;D_2__Gammaproteobacteria;D_3__Oceanospirillales;D_4__SAR86 clade;D_5__uncultured marine microorganism	0.11	0.15	0.55
D_0__Bacteria;D_1__Planctomycetes;D_2__Phycisphaerae;D_3__Phycisphaerales;D_4__Phycisphaeraceae;D_5__Urania-1B-19 marine sediment group	0.05	0.01	0.55
D_0__Bacteria;D_1__Proteobacteria;D_2__Gammaproteobacteria;D_3__Alteromonadales;D_4__Alteromonadaceae;D_5__SAR92 clade	0.02	0.05	0.52
D_0__Bacteria;D_1__Proteobacteria;D_2__Deltaproteobacteria;D_3__Bdellovibrionales;D_4__Bacteriovoracaceae;D_5__uncultured	0.03	0	0.51
D_0__Archaea;D_1__Euryarchaeota;D_2__Thermoplasmata;D_3__Thermoplasmatales;D_4__Marine Group II;D_5__uncultured marine group II euryarchaeote HF70_51B02	0.06	0.03	0.5
D_0__Bacteria;D_1__Cyanobacteria;D_2__Chloroplast;D_3__uncultured prymnesiophyte C8704;D_4__;D_5__	0.06	0.03	0.49
D_0__Bacteria;D_1__Actinobacteria;D_2__Acidimicrobiia;D_3__Acidimicrobiales;D_4__OM1 clade;D_5__Candidatus Actinomarina	0.11	0.08	0.48
D_0__Bacteria;D_1__Proteobacteria;D_2__Deltaproteobacteria;D_3__Bdellovibrionales;D_4__Bdellovibrionaceae;D_5__OM27 clade	0.08	0.05	0.47
D_0__Bacteria;D_1__Proteobacteria;D_2__Alphaproteobacteria;D_3__Rhodobacterales;D_4__Rhodobacteraceae;D_5__Thalassobius	0.03	0	0.47
D_0__Bacteria;D_1__Bacteroidetes;D_2__Flavobacteriia;D_3__Flavobacteriales;D_4__NS9 marine group;D_5__uncultured Bacteroidetes/Chlorobi group bacterium	0.02	0.05	0.46
D_0__Bacteria;D_1__Proteobacteria;D_2__Alphaproteobacteria;D_3__SAR11 clade;D_4__Surface 1;Other	0.06	0.09	0.45
D_0__Bacteria;D_1__Proteobacteria;D_2__Alphaproteobacteria;D_3__SAR11 clade;D_4__Surface 4;D_5__uncultured bacterium	0.06	0.09	0.44
D_0__Bacteria;D_1__Proteobacteria;D_2__Gammaproteobacteria;D_3__Oceanospirillales;D_4__SAR86 clade;D_5__uncultured bacterium	0.16	0.14	0.44
D_0__Eukaryota;D_1__Opisthokonta;D_2__Holozoa;D_3__Metazoa;D_4__Animalia;D_5__Platyhelminthes	0.03	0	0.44
D_0__Bacteria;D_1__Proteobacteria;D_2__Alphaproteobacteria;D_3__Rhodobacterales;D_4__Rhodobacteraceae;D_5__Tropicibacter	0.07	0.04	0.44
D_0__Bacteria;D_1__Proteobacteria;D_2__Alphaproteobacteria;D_3__Rickettsiales;D_4__SAR116 clade;D_5__unidentified marine bacterioplankton	0.03	0	0.43
D_0__Bacteria;D_1__Cyanobacteria;D_2__Chloroplast;D_3__Braarudosphaera bigelowii;D_4__;D_5__	0	0.03	0.43
D_0__Archaea;D_1__Euryarchaeota;D_2__Thermoplasmata;D_3__Thermoplasmatales;D_4__Marine Group II;D_5__uncultured marine group II euryarchaeote HF10_61D03	0.04	0.01	0.42
D_0__Bacteria;D_1__Proteobacteria;D_2__Alphaproteobacteria;D_3__SAR11 clade;D_4__Surface 1;D_5__marine metagenome	0.05	0.08	0.42
D_0__Bacteria;D_1__Chloroflexi;D_2__SAR202 clade;D_3__uncultured Chloroflexi bacterium;D_4__;D_5__	0.01	0.04	0.42
D_0__Bacteria;D_1__Proteobacteria;D_2__Gammaproteobacteria;D_3__KI89A clade;D_4__uncultured marine microorganism;D_5__	0	0.03	0.41
D_0__Eukaryota;D_1__Opisthokonta;D_2__Holozoa;D_3__Metazoa;D_4__Animalia;D_5__Ctenophora	0.03	0	0.41
D_0__Bacteria;D_1__Planctomycetes;D_2__Planctomycetacia;D_3__Planctomycetales;D_4__Planctomycetaceae;D_5__Pirellula	0.03	0.03	0.41
D_0__Eukaryota;D_1__SAR;D_2__Alveolata;D_3__Protalveolata;D_4__Syndiniales;D_5__Amoebophrya	0.05	0.02	0.41
D_0__Bacteria;D_1__Proteobacteria;D_2__Gammaproteobacteria;D_3__Oceanospirillales;D_4__SAR86 clade;D_5__uncultured gamma proteobacterium HF0010_11K06	0.09	0.08	0.41
D_0__Bacteria;D_1__Proteobacteria;D_2__Gammaproteobacteria;D_3__Oceanospirillales;D_4__OM182 clade;D_5__uncultured gamma proteobacterium	0.01	0.03	0.4
D_0__Eukaryota;D_1__SAR;D_2__Alveolata;D_3__Dinoflagellata;D_4__Dinophyceae;D_5__Gymnodiniphycidae	0.11	0.11	0.4
D_0__Bacteria;D_1__Proteobacteria;D_2__Alphaproteobacteria;D_3__Rhodobacterales;D_4__Rhodobacteraceae;D_5__Roseobacter clade OCT lineage	0	0.03	0.39
D_0__Bacteria;D_1__Proteobacteria;D_2__Gammaproteobacteria;D_3__KI89A clade;D_4__uncultured bacterium;D_5__	0.01	0.04	0.39
D_0__Bacteria;D_1__Bacteroidetes;D_2__Flavobacteriia;D_3__Flavobacteriales;D_4__Flavobacteriaceae;D_5__Formosa	0.01	0.03	0.39
D_0__Bacteria;D_1__Proteobacteria;D_2__Deltaproteobacteria;D_3__Myxococcales;D_4__uncultured;Other	0.03	0.01	0.39
D_0__Bacteria;D_1__Proteobacteria;D_2__Alphaproteobacteria;D_3__Rickettsiales;D_4__mitochondria;Other	0.12	0.1	0.39
D_0__Bacteria;D_1__Proteobacteria;D_2__Alphaproteobacteria;D_3__Rickettsiales;D_4__S25-593;D_5__uncultured bacterium	0.07	0.04	0.39
D_0__Bacteria;D_1__Bacteroidetes;D_2__Flavobacteriia;D_3__Flavobacteriales;D_4__NS9 marine group;D_5__unidentified marine bacterioplankton	0.05	0.02	0.38
D_0__Bacteria;D_1__Proteobacteria;D_2__Alphaproteobacteria;D_3__SAR11 clade;D_4__Surface 2;D_5__unidentified marine bacterioplankton	0.06	0.07	0.38
D_0__Bacteria;D_1__Bacteroidetes;D_2__Flavobacteriia;D_3__Flavobacteriales;D_4__NS9 marine group;D_5__uncultured Flavobacterium sp.	0.05	0.02	0.38
D_0__Bacteria;D_1__Cyanobacteria;D_2__Cyanobacteria;D_3__SubsectionI;D_4__FamilyI;D_5__marine group	0	0.02	0.37
D_0__Bacteria;D_1__Proteobacteria;D_2__Alphaproteobacteria;D_3__Rhodobacterales;D_4__Rhodobacteraceae;D_5__Shimia	0.03	0.01	0.37
D_0__Eukaryota;D_1__SAR;D_2__Stramenopiles;D_3__MAST-3;D_4__MAST-3A;D_5__uncultured eukaryote	0.03	0.02	0.36
D_0__Bacteria;D_1__Proteobacteria;D_2__Alphaproteobacteria;D_3__SAR11 clade;D_4__Surface 2;D_5__uncultured bacterium	0.13	0.12	0.35
D_0__Bacteria;D_1__Proteobacteria;D_2__Alphaproteobacteria;D_3__Rhodospirillales;D_4__Rhodospirillaceae;D_5__uncultured	0.02	0.04	0.35
D_0__Bacteria;D_1__Cyanobacteria;D_2__Chloroplast;D_3__uncultured marine eukaryote;D_4__;D_5__	0.03	0.05	0.34
D_0__Bacteria;D_1__Deferribacteres;D_2__Deferribacteres;D_3__Deferribacterales;D_4__SAR406 clade(Marine group A);D_5__Marinimicrobia bacterium JGI OTU-2	0	0.03	0.34
D_0__Eukaryota;D_1__SAR;D_2__Alveolata;D_3__Protalveolata;D_4__Syndiniales;D_5__Syndiniales Group I	0.08	0.07	0.34
D_0__Archaea;D_1__Euryarchaeota;D_2__Thermoplasmata;D_3__Thermoplasmatales;D_4__Marine Group III;D_5__uncultured marine group III euryarchaeote	0.07	0.05	0.34
D_0__Eukaryota;D_1__Opisthokonta;D_2__Holozoa;D_3__Metazoa;D_4__Animalia;D_5__Cnidaria	0.02	0.01	0.34
D_0__Bacteria;D_1__Cyanobacteria;D_2__Chloroplast;D_3__uncultured bacterium;D_4__;D_5__	0.06	0.04	0.33
D_0__Bacteria;D_1__Proteobacteria;D_2__Gammaproteobacteria;D_3__Alteromonadales;D_4__Pseudoalteromonadaceae;D_5__Pseudoalteromonas	0.02	0.04	0.33
D_0__Bacteria;Other;Other;Other;Other;Other	0.07	0.07	0.33
D_0__Bacteria;D_1__Proteobacteria;D_2__Betaproteobacteria;D_3__Hydrogenophilales;D_4__Hydrogenophilaceae;Other	0	0.02	0.32
D_0__Bacteria;D_1__Bacteroidetes;D_2__Flavobacteriia;D_3__Flavobacteriales;D_4__Cryomorphaceae;D_5__Owenweeksia	0.04	0.06	0.32
D_0__Bacteria;D_1__Cyanobacteria;D_2__Chloroplast;D_3__Micromonas pusilla;D_4__;D_5__	0.02	0	0.32
D_0__Bacteria;D_1__Bacteroidetes;D_2__Flavobacteriia;D_3__Flavobacteriales;D_4__Flavobacteriaceae;D_5__NS5 marine group	0.07	0.06	0.31
D_0__Bacteria;D_1__Lentisphaerae;D_2__R76-B128;D_3__unidentified marine bacterioplankton;D_4__;D_5__	0.02	0.04	0.31
D_0__Bacteria;D_1__Proteobacteria;D_2__Deltaproteobacteria;D_3__Desulfuromonadales;D_4__GR-WP33-58;D_5__uncultured marine microorganism	0.03	0.01	0.31
D_0__Bacteria;D_1__Proteobacteria;D_2__Gammaproteobacteria;D_3__Oceanospirillales;D_4__SAR86 clade;Other	0.09	0.07	0.31
D_0__Bacteria;D_1__Bacteroidetes;D_2__Flavobacteriia;D_3__Flavobacteriales;D_4__Flavobacteriaceae;D_5__NS4 marine group	0.07	0.08	0.3
D_0__Bacteria;D_1__Verrucomicrobia;D_2__Opitutae;D_3__Puniceicoccales;D_4__Puniceicoccaceae;D_5__marine group	0.02	0.03	0.3
D_0__Eukaryota;D_1__SAR;D_2__Rhizaria;D_3__Retaria;D_4__RAD B;D_5__uncultured Rhizaria	0.02	0.01	0.29
D_0__Eukaryota;D_1__Opisthokonta;D_2__Holozoa;D_3__Metazoa;D_4__Animalia;D_5__Urochordata	0.03	0.01	0.29
D_0__Bacteria;D_1__Deferribacteres;D_2__Deferribacteres;D_3__Deferribacterales;D_4__SAR406 clade(Marine group A);D_5__marine metagenome	0.08	0.08	0.29
D_0__Bacteria;D_1__Cyanobacteria;D_2__Chloroplast;D_3__marine metagenome;D_4__;D_5__	0.05	0.06	0.29
D_0__Bacteria;D_1__Proteobacteria;D_2__Alphaproteobacteria;D_3__SAR11 clade;D_4__Surface 1;D_5__uncultured bacterium	0.03	0.05	0.29
D_0__Eukaryota;D_1__SAR;D_2__Alveolata;D_3__Dinoflagellata;D_4__Incertae Sedis;D_5__Haplozoon	0.02	0.01	0.29
D_0__Bacteria;D_1__Cyanobacteria;D_2__Chloroplast;D_3__Emiliania huxleyi;D_4__;D_5__	0	0.02	0.28
D_0__Bacteria;D_1__Bacteroidetes;D_2__Flavobacteriia;D_3__Flavobacteriales;D_4__Flavobacteriaceae;D_5__NS2b marine group	0.1	0.09	0.28
D_0__Bacteria;D_1__Proteobacteria;D_2__Gammaproteobacteria;D_3__Oceanospirillales;D_4__OM182 clade;D_5__uncultured bacterium	0.03	0.02	0.28
D_0__Bacteria;D_1__Cyanobacteria;D_2__Chloroplast;D_3__unidentified rhodophyte PRD01a010B;D_4__;D_5__	0.05	0.06	0.28
D_0__Bacteria;D_1__Deferribacteres;D_2__Deferribacteres;D_3__Deferribacterales;D_4__SAR406 clade(Marine group A);D_5__unidentified marine bacterioplankton	0.07	0.06	0.28
D_0__Bacteria;D_1__Deferribacteres;D_2__Deferribacteres;D_3__Deferribacterales;D_4__PAUC34f;D_5__uncultured bacterium HF0130_06E03	0.01	0.03	0.28
D_0__Bacteria;D_1__Proteobacteria;D_2__Gammaproteobacteria;D_3__Alteromonadales;D_4__Alteromonadaceae;Other	0	0.02	0.27
D_0__Bacteria;D_1__Proteobacteria;D_2__Alphaproteobacteria;D_3__Rhodobacterales;D_4__Rhodobacteraceae;D_5__uncultured	0.13	0.13	0.27
D_0__Bacteria;D_1__Proteobacteria;D_2__Deltaproteobacteria;D_3__Desulfuromonadales;D_4__GR-WP33-58;D_5__uncultured delta proteobacterium HF0010_08B07	0.03	0.02	0.27
D_0__Bacteria;D_1__Deferribacteres;D_2__Deferribacteres;D_3__Deferribacterales;D_4__SAR406 clade(Marine group A);D_5__uncultured Marinimicrobia bacterium	0.01	0.03	0.27
D_0__Bacteria;D_1__Bacteroidetes;D_2__Cytophagia;D_3__Cytophagales;D_4__Flammeovirgaceae;D_5__Marinoscillum	0.04	0.06	0.27
D_0__Bacteria;D_1__Proteobacteria;D_2__Gammaproteobacteria;D_3__Pseudomonadales;D_4__Pseudomonadaceae;D_5__Pseudomonas	0.03	0.02	0.27
D_0__Bacteria;D_1__Proteobacteria;D_2__Gammaproteobacteria;D_3__KI89A clade;D_4__uncultured gamma proteobacterium HF0070_08D07;D_5__	0.04	0.05	0.26
D_0__Bacteria;D_1__Deferribacteres;D_2__Deferribacteres;D_3__Deferribacterales;D_4__SAR406 clade(Marine group A);Other	0.06	0.07	0.26
D_0__Bacteria;D_1__Proteobacteria;D_2__Gammaproteobacteria;D_3__Xanthomonadales;D_4__JTB255 marine benthic group;D_5__uncultured bacterium	0.02	0	0.26
D_0__Archaea;D_1__Euryarchaeota;D_2__Thermoplasmata;D_3__Thermoplasmatales;D_4__Marine Group II;D_5__uncultured marine archaeon	0.03	0.02	0.25
D_0__Bacteria;D_1__Proteobacteria;D_2__Alphaproteobacteria;D_3__SAR11 clade;Other;Other	0.02	0.03	0.25
D_0__Bacteria;D_1__Proteobacteria;D_2__Alphaproteobacteria;D_3__OCS116 clade;D_4__marine metagenome;D_5__	0.05	0.04	0.25
D_0__Bacteria;D_1__Proteobacteria;D_2__Alphaproteobacteria;D_3__SAR11 clade;D_4__Surface 4;Other	0	0.02	0.25
D_0__Bacteria;D_1__Proteobacteria;D_2__Gammaproteobacteria;D_3__Oceanospirillales;D_4__Litoricolaceae;D_5__Litoricola	0.05	0.03	0.25
D_0__Bacteria;D_1__Verrucomicrobia;D_2__Opitutae;D_3__Puniceicoccales;D_4__Puniceicoccaceae;D_5__Pelagicoccus	0	0.02	0.25
D_0__Bacteria;D_1__Cyanobacteria;D_2__Chloroplast;D_3__Prasinoderma coloniale;D_4__;D_5__	0.02	0	0.24
D_0__Bacteria;D_1__Cyanobacteria;D_2__Chloroplast;D_3__uncultured diatom;D_4__;D_5__	0.03	0.02	0.24
D_0__Bacteria;D_1__Chloroflexi;D_2__SAR202 clade;D_3__unidentified marine bacterioplankton;D_4__;D_5__	0.03	0.04	0.24
D_0__Eukaryota;Other;Other;Other;Other;Other	0.06	0.07	0.24
D_0__Bacteria;D_1__Proteobacteria;D_2__Alphaproteobacteria;D_3__Rhodobacterales;D_4__Rhodobacteraceae;Other	0.03	0.04	0.24
D_0__Bacteria;D_1__Proteobacteria;D_2__Deltaproteobacteria;D_3__Desulfuromonadales;D_4__GR-WP33-58;Other	0.03	0.02	0.24
D_0__Eukaryota;D_1__SAR;D_2__Alveolata;Other;Other;Other	0.05	0.05	0.24
D_0__Eukaryota;D_1__Opisthokonta;D_2__Holozoa;D_3__Metazoa;D_4__Animalia;Other	0.04	0.03	0.24
D_0__Bacteria;D_1__Verrucomicrobia;D_2__Opitutae;D_3__Puniceicoccales;D_4__Puniceicoccaceae;D_5__Coraliomargarita	0	0.02	0.23
D_0__Bacteria;D_1__Proteobacteria;D_2__Gammaproteobacteria;D_3__Alteromonadales;D_4__Alteromonadaceae;D_5__Aestuariibacter	0.04	0.03	0.23
D_0__Bacteria;D_1__Proteobacteria;D_2__Deltaproteobacteria;D_3__Desulfuromonadales;D_4__GR-WP33-58;D_5__uncultured bacterium	0.02	0	0.23
D_0__Eukaryota;D_1__SAR;D_2__Stramenopiles;D_3__uncultured stramenopile;D_4__;D_5__	0.02	0	0.23
D_0__Bacteria;D_1__Proteobacteria;D_2__Gammaproteobacteria;D_3__Oceanospirillales;D_4__SAR86 clade;D_5__unidentified marine bacterioplankton	0.09	0.09	0.23
D_0__Bacteria;D_1__Proteobacteria;D_2__Gammaproteobacteria;D_3__Oceanospirillales;D_4__SAR86 clade;D_5__uncultured gamma proteobacterium CHAB-I-7	0.04	0.05	0.23
D_0__Eukaryota;D_1__SAR;D_2__Stramenopiles;D_3__Ochrophyta;D_4__Diatomea;D_5__Coscinodiscophytina	0.02	0	0.23
D_0__Bacteria;D_1__Planctomycetes;D_2__Planctomycetacia;D_3__Planctomycetales;D_4__Planctomycetaceae;D_5__uncultured	0.02	0	0.23
D_0__Bacteria;D_1__Spirochaetae;D_2__Spirochaetes;D_3__FGL12-B44;D_4__uncultured Firmicutes bacterium;D_5__	0.02	0	0.23
D_0__Bacteria;D_1__Deferribacteres;D_2__Deferribacteres;D_3__Deferribacterales;D_4__SAR406 clade(Marine group A);D_5__uncultured bacterium	0.07	0.06	0.23
D_0__Bacteria;D_1__Deferribacteres;D_2__Deferribacteres;D_3__Deferribacterales;D_4__SAR406 clade(Marine group A);D_5__uncultured Fibrobacteres/Acidobacteria group bacterium	0.02	0.03	0.23
D_0__Bacteria;D_1__Proteobacteria;D_2__Alphaproteobacteria;D_3__Rickettsiales;D_4__mitochondria;D_5__uncultured bacterium	0.1	0.11	0.23
D_0__Bacteria;D_1__Proteobacteria;D_2__Gammaproteobacteria;D_3__Oceanospirillales;D_4__OM182 clade;Other	0.03	0.03	0.23
D_0__Bacteria;D_1__Cyanobacteria;D_2__Chloroplast;D_3__Virgulinella fragilis;D_4__;D_5__	0.03	0.02	0.23
D_0__Bacteria;D_1__Bacteroidetes;D_2__Flavobacteriia;D_3__Flavobacteriales;Other;Other	0.01	0.02	0.23
D_0__Bacteria;D_1__Bacteroidetes;D_2__Flavobacteriia;D_3__Flavobacteriales;D_4__NS9 marine group;D_5__uncultured Flavobacteriales bacterium	0.02	0.01	0.22
D_0__Bacteria;D_1__Bacteroidetes;D_2__Flavobacteriia;D_3__Flavobacteriales;D_4__NS7 marine group;D_5__uncultured bacterium	0.01	0.02	0.22
D_0__Bacteria;D_1__Cyanobacteria;D_2__Chloroplast;D_3__Prymnesium polylepis;D_4__;D_5__	0.02	0.04	0.22
D_0__Eukaryota;D_1__SAR;D_2__Stramenopiles;D_3__Ochrophyta;D_4__Diatomea;D_5__Bacillariophytina	0.02	0.01	0.22
D_0__Eukaryota;D_1__Archaeplastida;D_2__Chloroplastida;D_3__Chlorophyta;D_4__Mamiellophyceae;D_5__uncultured Chlorophyta	0.01	0	0.22
D_0__Bacteria;D_1__Proteobacteria;D_2__Alphaproteobacteria;D_3__SAR11 clade;D_4__Surface 3;D_5__uncultured bacterium	0.05	0.06	0.22
D_0__Bacteria;D_1__Deferribacteres;D_2__Deferribacteres;D_3__Deferribacterales;D_4__SAR406 clade(Marine group A);D_5__uncultured delta proteobacterium	0	0.02	0.22
D_0__Bacteria;D_1__Proteobacteria;D_2__Gammaproteobacteria;D_3__Alteromonadales;D_4__Alteromonadaceae;D_5__Marinobacter	0.03	0.02	0.22
D_0__Archaea;D_1__Euryarchaeota;D_2__Thermoplasmata;D_3__Thermoplasmatales;D_4__Marine Group II;D_5__uncultured marine group II euryarchaeote HF130_17D07	0.02	0.01	0.21
D_0__Bacteria;D_1__Proteobacteria;D_2__Gammaproteobacteria;D_3__Vibrionales;D_4__Vibrionaceae;D_5__uncultured	0.02	0.03	0.21
D_0__Eukaryota;D_1__Centrohelida;D_2__H26-1;D_3__uncultured eukaryote;D_4__;D_5__	0	0.02	0.21
D_0__Archaea;D_1__Euryarchaeota;D_2__Thermoplasmata;D_3__Thermoplasmatales;D_4__Marine Group II;D_5__uncultured bacterium	0.05	0.04	0.21
D_0__Bacteria;D_1__Cyanobacteria;D_2__Chloroplast;D_3__Bathycoccus prasinos;D_4__;D_5__	0.02	0.02	0.21
D_0__Bacteria;D_1__Planctomycetes;D_2__Planctomycetacia;D_3__Planctomycetales;D_4__Planctomycetaceae;D_5__Rhodopirellula	0.02	0.01	0.21
D_0__Eukaryota;D_1__SAR;D_2__Alveolata;D_3__Ciliophora;D_4__Intramacronucleata;D_5__Spirotrichea	0.04	0.03	0.21
D_0__Bacteria;D_1__Proteobacteria;D_2__Gammaproteobacteria;D_3__Pseudomonadales;D_4__Moraxellaceae;D_5__Acinetobacter	0.01	0.01	0.21
D_0__Bacteria;D_1__Proteobacteria;D_2__Deltaproteobacteria;Other;Other;Other	0.02	0.01	0.21
D_0__Bacteria;D_1__Proteobacteria;D_2__Alphaproteobacteria;D_3__Rhodospirillales;D_4__Rhodospirillaceae;D_5__AEGEAN-169 marine group	0.03	0.03	0.21
D_0__Bacteria;D_1__Deferribacteres;D_2__Deferribacteres;D_3__Deferribacterales;D_4__PAUC34f;D_5__uncultured Deferribacteres bacterium	0	0.01	0.21
D_0__Eukaryota;D_1__SAR;D_2__Alveolata;D_3__Dinoflagellata;D_4__Dinophyceae;D_5__Peridiniphycidae	0.04	0.04	0.2
D_0__Bacteria;D_1__Proteobacteria;D_2__Deltaproteobacteria;D_3__SAR324 clade(Marine group B);D_4__uncultured marine bacterium;D_5__	0	0.01	0.2
D_0__Bacteria;D_1__Cyanobacteria;D_2__Chloroplast;D_3__uncultured prymnesiophyte C5574;D_4__;D_5__	0.02	0	0.2
D_0__Bacteria;D_1__Deferribacteres;D_2__Deferribacteres;D_3__Deferribacterales;D_4__SAR406 clade(Marine group A);D_5__uncultured marine bacterium	0	0.01	0.2
D_0__Bacteria;D_1__Proteobacteria;D_2__Alphaproteobacteria;D_3__Rickettsiales;D_4__S25-593;D_5__unidentified marine bacterioplankton	0.06	0.05	0.2
D_0__Eukaryota;D_1__SAR;D_2__Stramenopiles;D_3__MAST-7;Other;Other	0.02	0.01	0.2
D_0__Bacteria;D_1__Proteobacteria;D_2__Alphaproteobacteria;D_3__Rhodospirillales;D_4__Rhodospirillaceae;Other	0.01	0.02	0.2
D_0__Eukaryota;D_1__Opisthokonta;D_2__Holozoa;D_3__Metazoa;D_4__Animalia;D_5__Annelida	0.01	0.01	0.2
D_0__Eukaryota;D_1__Opisthokonta;D_2__Holozoa;D_3__Choanomonada;D_4__Acanthoecida;D_5__Stephanoecidae	0.02	0.01	0.2
D_0__Bacteria;D_1__Chlamydiae;D_2__Chlamydiae;D_3__Chlamydiales;D_4__Simkaniaceae;D_5__uncultured	0.01	0.02	0.2
D_0__Eukaryota;D_1__Cryptophyceae;D_2__P1-31;D_3__uncultured eukaryote;D_4__;D_5__	0.01	0	0.2
D_0__Eukaryota;D_1__SAR;D_2__Alveolata;D_3__Ciliophora;D_4__Intramacronucleata;D_5__Conthreep	0.01	0.01	0.2
D_0__Bacteria;D_1__Bacteroidetes;D_2__Flavobacteriia;D_3__Flavobacteriales;D_4__Flavobacteriaceae;Other	0.01	0.02	0.2
D_0__Bacteria;D_1__Proteobacteria;D_2__Gammaproteobacteria;D_3__Alteromonadales;D_4__Idiomarinaceae;D_5__Idiomarina	0.02	0	0.19
D_0__Bacteria;D_1__Planctomycetes;D_2__Planctomycetacia;D_3__Planctomycetales;D_4__Planctomycetaceae;D_5__Blastopirellula	0.02	0.01	0.19
D_0__Eukaryota;D_1__Picozoa;D_2__Picomonadea;D_3__Picomonadida;Other;Other	0.02	0.01	0.19
D_0__Eukaryota;D_1__SAR;D_2__Alveolata;D_3__SCM37C52;D_4__uncultured eukaryote;D_5__	0.01	0.02	0.19
D_0__Bacteria;D_1__Proteobacteria;D_2__Gammaproteobacteria;Other;Other;Other	0.03	0.04	0.19
D_0__Bacteria;D_1__Proteobacteria;D_2__Alphaproteobacteria;D_3__Rickettsiales;D_4__SAR116 clade;D_5__uncultured bacterium	0.09	0.09	0.19
D_0__Bacteria;D_1__Proteobacteria;D_2__Alphaproteobacteria;D_3__Rhodospirillales;D_4__Rhodospirillaceae;D_5__Magnetospira	0.01	0.02	0.19
D_0__Bacteria;D_1__Actinobacteria;D_2__Acidimicrobiia;D_3__Acidimicrobiales;D_4__Sva0996 marine group;D_5__uncultured Gram-positive bacterium	0	0.01	0.19
D_0__Bacteria;D_1__Proteobacteria;D_2__Gammaproteobacteria;D_3__Oceanospirillales;D_4__SAR86 clade;D_5__uncultured gamma proteobacterium HF0070_03O15	0.03	0.03	0.19
D_0__Bacteria;D_1__Proteobacteria;D_2__Gammaproteobacteria;D_3__Vibrionales;D_4__Vibrionaceae;D_5__Vibrio	0.03	0.02	0.19
D_0__Bacteria;D_1__Lentisphaerae;D_2__R76-B128;D_3__uncultured bacterium;D_4__;D_5__	0.02	0.01	0.19
D_0__Bacteria;D_1__Proteobacteria;D_2__Alphaproteobacteria;Other;Other;Other	0.01	0	0.19
D_0__Bacteria;D_1__Proteobacteria;D_2__Gammaproteobacteria;D_3__Legionellales;D_4__Coxiellaceae;D_5__Coxiella	0.03	0.04	0.19
D_0__Bacteria;D_1__Bacteroidetes;D_2__Flavobacteriia;D_3__Flavobacteriales;D_4__NS9 marine group;D_5__uncultured Sphingobacteriales bacterium HF0130_33B19	0.01	0.01	0.19
D_0__Eukaryota;D_1__SAR;D_2__Alveolata;D_3__Protalveolata;D_4__Syndiniales;D_5__Syndiniales Group V	0.02	0.01	0.19
D_0__Eukaryota;D_1__SAR;D_2__Alveolata;D_3__Dinoflagellata;D_4__Dinophyceae;D_5__Incertae Sedis	0.01	0.01	0.19
D_0__Eukaryota;D_1__Cryptophyceae;D_2__Kathablepharidae;D_3__Leucocryptos;D_4__uncultured katablepharid;D_5__	0.01	0.02	0.19
D_0__Bacteria;D_1__Cyanobacteria;D_2__ML635J-21;D_3__uncultured bacterium;D_4__;D_5__	0.02	0.02	0.18
D_0__Eukaryota;D_1__SAR;D_2__Alveolata;D_3__Dinoflagellata;D_4__Dinophyceae;Other	0.04	0.04	0.18
D_0__Eukaryota;D_1__Archaeplastida;D_2__Chloroplastida;D_3__Chlorophyta;D_4__Mamiellophyceae;D_5__Bathycoccus	0.02	0.01	0.18
D_0__Eukaryota;D_1__SAR;D_2__Alveolata;D_3__Dinoflagellata;D_4__Dinophyceae;D_5__B7	0.02	0.03	0.18
D_0__Eukaryota;D_1__SAR;Other;Other;Other;Other	0.03	0.03	0.18
D_0__Bacteria;D_1__Bacteroidetes;D_2__Flavobacteriia;D_3__Flavobacteriales;D_4__NS9 marine group;D_5__uncultured bacterium	0.05	0.04	0.18
D_0__Bacteria;D_1__Proteobacteria;D_2__Gammaproteobacteria;D_3__Oceanospirillales;D_4__Halomonadaceae;D_5__Halomonas	0.01	0.01	0.18
D_0__Eukaryota;D_1__SAR;D_2__Alveolata;D_3__Protalveolata;D_4__Syndiniales;D_5__Syndiniales Group III	0.03	0.02	0.18
D_0__Eukaryota;D_1__SAR;D_2__Alveolata;D_3__OLI11255;D_4__uncultured eukaryote;D_5__	0.03	0.04	0.18
D_0__Bacteria;D_1__Proteobacteria;D_2__Alphaproteobacteria;D_3__SAR11 clade;D_4__Surface 2;D_5__uncultured marine bacterium	0	0.01	0.18
D_0__Bacteria;D_1__Proteobacteria;D_2__Alphaproteobacteria;D_3__Rhodobacterales;D_4__Rhodobacteraceae;D_5__Sulfitobacter	0.01	0.01	0.18
D_0__Eukaryota;D_1__SAR;D_2__Rhizaria;D_3__Retaria;D_4__RAD B;D_5__uncultured Polycystinea	0.01	0.01	0.18
D_0__Bacteria;D_1__Deferribacteres;D_2__Deferribacteres;D_3__Deferribacterales;D_4__SAR406 clade(Marine group A);D_5__uncultured marine microorganism	0.01	0.02	0.18
D_0__Bacteria;D_1__Proteobacteria;D_2__Alphaproteobacteria;D_3__OCS116 clade;D_4__uncultured marine bacterium;D_5__	0.02	0.01	0.18
D_0__Bacteria;D_1__Cyanobacteria;D_2__Chloroplast;D_3__uncultured marine bacterium;D_4__;D_5__	0.01	0.02	0.17
D_0__Bacteria;D_1__Cyanobacteria;D_2__Cyanobacteria;D_3__SubsectionIII;D_4__FamilyI;D_5__Trichodesmium	0.01	0.01	0.17
D_0__Bacteria;D_1__Bacteroidetes;D_2__Flavobacteriia;D_3__Flavobacteriales;D_4__NS9 marine group;D_5__uncultured Flavobacteriia bacterium	0.04	0.04	0.17
D_0__Bacteria;D_1__Proteobacteria;D_2__Betaproteobacteria;D_3__Burkholderiales;D_4__Comamonadaceae;D_5__Pelomonas	0	0.01	0.17
D_0__Bacteria;D_1__Cyanobacteria;D_2__Chloroplast;D_3__uncultured phototrophic eukaryote;D_4__;D_5__	0.01	0.01	0.17
D_0__Eukaryota;D_1__SAR;D_2__Stramenopiles;D_3__MAST-4;D_4__uncultured marine eukaryote;D_5__	0.03	0.03	0.17
D_0__Bacteria;D_1__Proteobacteria;D_2__Alphaproteobacteria;D_3__Sphingomonadales;D_4__Erythrobacteraceae;D_5__Erythrobacter	0.01	0.01	0.17
D_0__Eukaryota;D_1__SAR;D_2__Rhizaria;D_3__Retaria;D_4__Acantharia;D_5__Arthracanthida	0.02	0.01	0.17
D_0__Bacteria;D_1__Bacteroidetes;D_2__Flavobacteriia;D_3__Flavobacteriales;D_4__NS7 marine group;D_5__uncultured Bacteroidetes bacterium	0	0.01	0.17
D_0__Bacteria;D_1__Proteobacteria;D_2__Alphaproteobacteria;D_3__Rickettsiales;Other;Other	0.01	0.02	0.17
D_0__Bacteria;D_1__Proteobacteria;D_2__Gammaproteobacteria;D_3__Oceanospirillales;D_4__Oceanospirillaceae;D_5__Pseudospirillum	0.04	0.04	0.17
D_0__Bacteria;D_1__Proteobacteria;D_2__Gammaproteobacteria;D_3__Alteromonadales;D_4__Alteromonadaceae;D_5__Luminiphilus	0.01	0.01	0.17
D_0__Eukaryota;D_1__SAR;D_2__Rhizaria;D_3__Retaria;D_4__Acantharia;D_5__Chaunocanthida	0	0.01	0.17
Unknown;Other;Other;Other;Other;Other	0.03	0.02	0.17
D_0__Bacteria;D_1__Proteobacteria;D_2__Alphaproteobacteria;D_3__Rickettsiales;D_4__mitochondria;D_5__Proteobacteria bacterium JGI 0000113-D06	0.02	0.02	0.16
D_0__Bacteria;D_1__Proteobacteria;D_2__Deltaproteobacteria;D_3__Myxococcales;D_4__0319-6G20;D_5__uncultured sediment bacterium	0.02	0.02	0.16
D_0__Eukaryota;D_1__SAR;D_2__Stramenopiles;D_3__Ochrophyta;D_4__Chrysophyceae;D_5__E222	0.01	0.01	0.16
D_0__Bacteria;D_1__Bacteroidetes;D_2__Flavobacteriia;D_3__Flavobacteriales;D_4__NS9 marine group;Other	0.03	0.03	0.16
D_0__Bacteria;D_1__Lentisphaerae;D_2__Lentisphaeria;D_3__Lentisphaerales;D_4__Lentisphaeraceae;D_5__Lentisphaera	0.01	0.01	0.16
D_0__Bacteria;D_1__Bacteroidetes;D_2__Flavobacteriia;D_3__Flavobacteriales;D_4__Cryomorphaceae;D_5__Fluviicola	0.01	0.01	0.16
D_0__Bacteria;D_1__Proteobacteria;D_2__Alphaproteobacteria;D_3__SAR11 clade;D_4__Surface 2;D_5__uncultured alpha proteobacterium	0	0.01	0.16
D_0__Eukaryota;D_1__SAR;D_2__Rhizaria;D_3__Retaria;D_4__RAD A;D_5__uncultured eukaryote	0.01	0.02	0.16
D_0__Eukaryota;D_1__DH147-EKD23;D_2__uncultured ciliate;D_3__;D_4__;D_5__	0.01	0.01	0.16
D_0__Bacteria;D_1__Proteobacteria;D_2__Gammaproteobacteria;D_3__Order Incertae Sedis;D_4__Family Incertae Sedis;D_5__Marinicella	0.04	0.04	0.16
D_0__Bacteria;D_1__Actinobacteria;D_2__Acidimicrobiia;D_3__Acidimicrobiales;D_4__Acidimicrobiaceae;D_5__Ilumatobacter	0.01	0.01	0.16
D_0__Bacteria;D_1__Proteobacteria;D_2__Gammaproteobacteria;D_3__Vibrionales;D_4__Vibrionaceae;D_5__Photobacterium	0.01	0	0.16
D_0__Bacteria;D_1__Planctomycetes;D_2__OM190;D_3__unidentified marine bacterioplankton;D_4__;D_5__	0.02	0.01	0.16
D_0__Bacteria;D_1__Proteobacteria;D_2__Alphaproteobacteria;D_3__SAR11 clade;D_4__Deep 1;Other	0.01	0.02	0.16
D_0__Eukaryota;D_1__Haptophyta;Other;Other;Other;Other	0.01	0.01	0.16
D_0__Bacteria;D_1__Proteobacteria;D_2__Alphaproteobacteria;D_3__Rhizobiales;D_4__Phyllobacteriaceae;D_5__Phyllobacterium	0.01	0.02	0.16
D_0__Bacteria;D_1__Proteobacteria;D_2__Alphaproteobacteria;D_3__Rhodospirillales;D_4__Rhodospirillaceae;D_5__Thalassospira	0.01	0.01	0.16
D_0__Bacteria;D_1__Bacteroidetes;D_2__Sphingobacteriia;D_3__Sphingobacteriales;D_4__Saprospiraceae;D_5__Aureispira	0.02	0.01	0.16
D_0__Bacteria;D_1__Actinobacteria;D_2__Acidimicrobiia;D_3__Acidimicrobiales;D_4__Sva0996 marine group;D_5__uncultured actinobacterium HF0070_17F14	0.01	0.01	0.16
D_0__Bacteria;D_1__Deferribacteres;D_2__Deferribacteres;D_3__Deferribacterales;D_4__SAR406 clade(Marine group A);D_5__uncultured eubacterium OCS146	0.01	0.01	0.15
D_0__Bacteria;D_1__Cyanobacteria;D_2__Chloroplast;D_3__environmental clone OCS31;D_4__;D_5__	0.01	0.01	0.15
D_0__Bacteria;D_1__Proteobacteria;D_2__Alphaproteobacteria;D_3__SAR11 clade;D_4__Surface 4;D_5__uncultured alpha proteobacterium	0	0.01	0.15
D_0__Bacteria;D_1__Proteobacteria;D_2__Alphaproteobacteria;D_3__Rickettsiales;D_4__SAR116 clade;D_5__uncultured marine microorganism	0.01	0.01	0.15
D_0__Bacteria;D_1__Planctomycetes;D_2__Phycisphaerae;D_3__Phycisphaerales;D_4__Phycisphaeraceae;D_5__FS140-16B-02 marine group	0.01	0	0.15
D_0__Eukaryota;D_1__SAR;D_2__Stramenopiles;D_3__MAST-4;D_4__uncultured eukaryote;D_5__	0.01	0	0.15
D_0__Bacteria;D_1__Proteobacteria;D_2__Alphaproteobacteria;D_3__Rickettsiales;D_4__SAR116 clade;D_5__uncultured SAR116 cluster alpha proteobacterium	0.05	0.05	0.15
D_0__Eukaryota;D_1__SAR;D_2__Stramenopiles;D_3__MAST-1;D_4__MAST-1D;D_5__uncultured stramenopile	0.02	0.02	0.15
D_0__Bacteria;D_1__Proteobacteria;D_2__Gammaproteobacteria;D_3__E01-9C-26 marine group;D_4__unidentified marine bacterioplankton;D_5__	0	0.01	0.15
D_0__Eukaryota;D_1__SAR;D_2__Stramenopiles;D_3__MAST-1;D_4__MAST-1C;D_5__uncultured eukaryote	0.01	0.01	0.15
D_0__Bacteria;D_1__Bacteroidetes;D_2__Flavobacteriia;D_3__Flavobacteriales;D_4__Flavobacteriaceae;D_5__uncultured	0	0.01	0.15
D_0__Bacteria;D_1__Proteobacteria;D_2__Betaproteobacteria;D_3__Hydrogenophilales;D_4__Hydrogenophilaceae;D_5__Thiobacillus	0.02	0.02	0.15
D_0__Bacteria;D_1__Proteobacteria;D_2__Alphaproteobacteria;D_3__Rickettsiales;D_4__SAR116 clade;D_5__alpha proteobacterium SCGC AAA015-N04	0.01	0.02	0.15
D_0__Eukaryota;D_1__Haptophyta;D_2__Prymnesiophyceae;D_3__Prymnesiales;D_4__Prymnesium;D_5__uncultured eukaryote	0.02	0.01	0.15
D_0__Bacteria;D_1__Bacteroidetes;D_2__Flavobacteriia;D_3__Flavobacteriales;D_4__NS9 marine group;D_5__uncultured marine bacterium	0	0.01	0.15
D_0__Bacteria;D_1__Proteobacteria;D_2__Alphaproteobacteria;D_3__Rhodospirillales;D_4__Rhodospirillaceae;D_5__OM75 clade	0.03	0.03	0.15
D_0__Bacteria;D_1__Bacteroidetes;D_2__Flavobacteriia;D_3__Flavobacteriales;D_4__Cryomorphaceae;D_5__NS10 marine group	0.01	0.01	0.15
D_0__Bacteria;D_1__Cyanobacteria;D_2__ML635J-21;Other;Other;Other	0	0.01	0.15
D_0__Eukaryota;D_1__Haptophyta;D_2__Prymnesiophyceae;D_3__Phaeocystis;D_4__uncultured haptophyte;D_5__	0.01	0.01	0.15
D_0__Bacteria;D_1__Verrucomicrobia;D_2__Arctic97B-4 marine group;D_3__uncultured marine microorganism;D_4__;D_5__	0.01	0	0.15
D_0__Bacteria;D_1__Proteobacteria;D_2__Alphaproteobacteria;D_3__Rickettsiales;D_4__SAR116 clade;Other	0	0.01	0.14
D_0__Bacteria;D_1__Proteobacteria;D_2__Gammaproteobacteria;D_3__Thiotrichales;D_4__Thiotrichales Incertae Sedis;D_5__Candidatus Endoecteinascidia	0	0.01	0.14
D_0__Bacteria;D_1__Proteobacteria;D_2__Gammaproteobacteria;D_3__Legionellales;D_4__Legionellaceae;D_5__uncultured	0	0.01	0.14
D_0__Eukaryota;D_1__SAR;D_2__Alveolata;D_3__Dinoflagellata;D_4__Dinophyceae;D_5__SL163A10	0.01	0.02	0.14
D_0__Bacteria;D_1__Proteobacteria;D_2__Alphaproteobacteria;D_3__Rickettsiales;D_4__mitochondria;D_5__Nannochloropsis granulata	0.01	0	0.14
D_0__Bacteria;D_1__Proteobacteria;D_2__Gammaproteobacteria;D_3__Oceanospirillales;D_4__SAR86 clade;D_5__uncultured Oceanospirillales bacterium	0	0.01	0.14
D_0__Eukaryota;D_1__SAR;D_2__Alveolata;D_3__Dinoflagellata;D_4__Incertae Sedis;D_5__Blastodinium	0.01	0.01	0.14
D_0__Bacteria;D_1__Proteobacteria;D_2__Deltaproteobacteria;D_3__Myxococcales;D_4__uncultured;D_5__uncultured Polyangiaceae bacterium	0.01	0	0.14
D_0__Bacteria;D_1__Proteobacteria;D_2__Gammaproteobacteria;D_3__Alteromonadales;D_4__Alteromonadaceae;D_5__Umboniibacter	0	0.01	0.14
D_0__Eukaryota;D_1__Haptophyta;D_2__Prymnesiophyceae;D_3__Prymnesiales;D_4__AI5F14RJ2A07;D_5__uncultured eukaryote	0.03	0.02	0.14
D_0__Bacteria;D_1__Cyanobacteria;D_2__Cyanobacteria;D_3__SubsectionI;D_4__FamilyI;Other	0.01	0.02	0.14
D_0__Eukaryota;D_1__SAR;D_2__Alveolata;D_3__Protalveolata;D_4__Syndiniales;D_5__uncultured Duboscquella	0.01	0.01	0.14
D_0__Bacteria;D_1__Proteobacteria;D_2__Alphaproteobacteria;D_3__SAR11 clade;D_4__uncultured alpha proteobacterium MB21A02;D_5__	0	0.01	0.14
D_0__Bacteria;D_1__Proteobacteria;D_2__Deltaproteobacteria;D_3__Desulfuromonadales;D_4__GR-WP33-58;D_5__uncultured delta proteobacterium DeepAnt-32C6	0.01	0.01	0.14
D_0__Eukaryota;D_1__SAR;D_2__Stramenopiles;D_3__MAST-8;D_4__uncultured stramenopile;D_5__	0.01	0.01	0.14
D_0__Bacteria;D_1__Planctomycetes;D_2__BD7-11;D_3__uncultured marine bacterium;D_4__;D_5__	0.01	0	0.14
D_0__Bacteria;D_1__Proteobacteria;D_2__Alphaproteobacteria;D_3__SAR11 clade;D_4__Surface 2;Other	0.05	0.06	0.14
D_0__Bacteria;D_1__Proteobacteria;D_2__Gammaproteobacteria;D_3__Oceanospirillales;D_4__Alcanivoracaceae;D_5__Alcanivorax	0.01	0.01	0.14
D_0__Bacteria;D_1__Proteobacteria;D_2__Deltaproteobacteria;D_3__Desulfuromonadales;Other;Other	0.01	0.01	0.14
D_0__Bacteria;D_1__Verrucomicrobia;D_2__Verrucomicrobiae;D_3__Verrucomicrobiales;D_4__DEV007;Other	0.01	0	0.14
D_0__Bacteria;D_1__Cyanobacteria;D_2__Chloroplast;D_3__uncultured organism;D_4__;D_5__	0.03	0.02	0.14
D_0__Bacteria;D_1__Proteobacteria;D_2__Gammaproteobacteria;D_3__Salinisphaerales;D_4__Salinisphaeraceae;D_5__ZD0417 marine group	0.02	0.02	0.14
D_0__Eukaryota;D_1__Opisthokonta;Other;Other;Other;Other	0.02	0.02	0.14
D_0__Bacteria;D_1__Cyanobacteria;D_2__Chloroplast;D_3__uncultured prymnesiophyte C19847;D_4__;D_5__	0.01	0	0.14
D_0__Bacteria;D_1__Proteobacteria;D_2__Deltaproteobacteria;D_3__Myxococcales;D_4__0319-6G20;Other	0.01	0.02	0.14
D_0__Bacteria;D_1__Actinobacteria;D_2__Actinobacteria;D_3__PeM15;D_4__uncultured actinobacterium;D_5__	0.01	0.01	0.14
D_0__Bacteria;D_1__Bacteroidetes;D_2__Flavobacteriia;D_3__Flavobacteriales;D_4__NS7 marine group;D_5__uncultured Flavobacteriia bacterium	0.04	0.04	0.14
D_0__Bacteria;D_1__Proteobacteria;D_2__Betaproteobacteria;D_3__Burkholderiales;D_4__Alcaligenaceae;D_5__MWH-UniP1 aquatic group	0.04	0.03	0.14
D_0__Eukaryota;D_1__SAR;D_2__Alveolata;D_3__Protalveolata;D_4__Syndiniales;D_5__Duboscquella	0.02	0.01	0.14
D_0__Eukaryota;D_1__SAR;D_2__Alveolata;D_3__Dinoflagellata;D_4__SCM15C8;D_5__Karlodinium veneficum	0.03	0.02	0.13
D_0__Bacteria;D_1__Proteobacteria;D_2__Alphaproteobacteria;D_3__Rhodobacterales;D_4__Rhodobacteraceae;D_5__Labrenzia	0.01	0	0.13
D_0__Bacteria;D_1__Proteobacteria;D_2__Alphaproteobacteria;D_3__Rickettsiales;D_4__SAR116 clade;D_5__uncultured alpha proteobacterium HF0070_34E11	0.03	0.03	0.13
D_0__Bacteria;D_1__Cyanobacteria;D_2__Chloroplast;D_3__Ochrosphaera neapolitana;D_4__;D_5__	0	0.01	0.13
D_0__Eukaryota;D_1__Incertae Sedis;D_2__Telonema;D_3__uncultured eukaryote;D_4__;D_5__	0.03	0.03	0.13
D_0__Bacteria;D_1__Bacteroidetes;D_2__Flavobacteriia;D_3__Flavobacteriales;D_4__Flavobacteriaceae;D_5__Leeuwenhoekiella	0	0.01	0.13
D_0__Bacteria;D_1__Cyanobacteria;D_2__Chloroplast;D_3__uncultured marine rappemonad;D_4__;D_5__	0	0.01	0.13
D_0__Eukaryota;D_1__Haptophyta;D_2__Prymnesiophyceae;D_3__Prymnesiales;D_4__Braarudosphaera;D_5__Braarudosphaera bigelowii	0.01	0.01	0.13
D_0__Archaea;D_1__Euryarchaeota;D_2__Halobacteria;D_3__Halobacteriales;D_4__Deep Sea Hydrothermal Vent Gp 6(DHVEG-6);D_5__uncultured euryarchaeote	0.01	0	0.13
D_0__Bacteria;D_1__Actinobacteria;D_2__Acidimicrobiia;D_3__Acidimicrobiales;D_4__Sva0996 marine group;D_5__unidentified marine bacterioplankton	0.02	0.01	0.13
D_0__Bacteria;D_1__Planctomycetes;D_2__Phycisphaerae;D_3__Phycisphaerales;D_4__Phycisphaeraceae;D_5__CL500-3	0.03	0.03	0.13
D_0__Bacteria;D_1__Proteobacteria;D_2__Gammaproteobacteria;D_3__Legionellales;Other;Other	0.01	0.01	0.13
D_0__Eukaryota;D_1__SAR;D_2__Stramenopiles;D_3__MAST-4;D_4__uncultured stramenopile;D_5__	0	0.01	0.13
D_0__Bacteria;D_1__Proteobacteria;D_2__Gammaproteobacteria;D_3__Alteromonadales;Other;Other	0.01	0	0.13
D_0__Eukaryota;D_1__SAR;D_2__Stramenopiles;D_3__MAST-3;D_4__MAST-3F;D_5__uncultured stramenopile	0.01	0.01	0.13
D_0__Eukaryota;D_1__Archaeplastida;D_2__Chloroplastida;D_3__Chlorophyta;D_4__Clade IX;D_5__uncultured eukaryote	0	0.01	0.13
D_0__Eukaryota;D_1__Picozoa;D_2__Picomonadea;D_3__Picomonadida;D_4__uncultured biliphyte;D_5__	0.01	0	0.13
D_0__Bacteria;D_1__Proteobacteria;D_2__Alphaproteobacteria;D_3__SAR11 clade;D_4__uncultured bacterium;D_5__	0.02	0.02	0.13
D_0__Bacteria;D_1__Verrucomicrobia;D_2__OPB35 soil group;D_3__bacterium SH5-3;D_4__;D_5__	0.01	0	0.13
D_0__Bacteria;D_1__Proteobacteria;D_2__Alphaproteobacteria;D_3__SAR11 clade;D_4__Surface 1;D_5__unidentified marine bacterioplankton	0.02	0.02	0.13
D_0__Bacteria;D_1__Proteobacteria;D_2__Deltaproteobacteria;D_3__Myxococcales;D_4__uncultured;D_5__uncultured myxobacterium HF0200_05J13	0.01	0	0.13
D_0__Bacteria;D_1__Proteobacteria;D_2__Alphaproteobacteria;D_3__Rhizobiales;D_4__Bradyrhizobiaceae;D_5__Afipia	0	0.01	0.13
D_0__Bacteria;D_1__Proteobacteria;D_2__Deltaproteobacteria;D_3__Desulfuromonadales;D_4__GR-WP33-58;D_5__uncultured delta proteobacterium DeepAnt-1F12	0.02	0.01	0.13
D_0__Bacteria;D_1__Proteobacteria;D_2__Alphaproteobacteria;D_3__Rhodospirillales;D_4__Rhodospirillaceae;D_5__Defluviicoccus	0.05	0.06	0.12
D_0__Bacteria;D_1__Verrucomicrobia;D_2__Arctic97B-4 marine group;D_3__uncultured marine bacterium;D_4__;D_5__	0.01	0.01	0.12
D_0__Bacteria;D_1__Proteobacteria;D_2__Deltaproteobacteria;D_3__SAR324 clade(Marine group B);D_4__marine metagenome;D_5__	0.02	0.02	0.12
D_0__Bacteria;D_1__Bacteroidetes;D_2__Cytophagia;D_3__Cytophagales;D_4__Flammeovirgaceae;Other	0.01	0	0.12
D_0__Bacteria;D_1__Planctomycetes;D_2__vadinHA49;D_3__uncultured Planctomycetales bacterium;D_4__;D_5__	0.01	0	0.12
D_0__Bacteria;D_1__Proteobacteria;D_2__Alphaproteobacteria;D_3__SAR11 clade;D_4__marine metagenome;D_5__	0	0.01	0.12
D_0__Eukaryota;D_1__Archaeplastida;D_2__Chloroplastida;D_3__Chlorophyta;Other;Other	0.01	0.01	0.12
D_0__Bacteria;D_1__Proteobacteria;D_2__Deltaproteobacteria;D_3__Myxococcales;D_4__0319-6G20;D_5__uncultured bacterium	0.01	0	0.12
D_0__Eukaryota;D_1__SAR;D_2__Alveolata;D_3__Dinoflagellata;D_4__SCM28C5;D_5__uncultured marine alveolate	0	0.01	0.12
D_0__Eukaryota;D_1__SAR;D_2__Stramenopiles;D_3__Bicosoecida;D_4__Caecitellus;D_5__Caecitellus parvulus	0	0.01	0.12
D_0__Eukaryota;D_1__SAR;D_2__Alveolata;D_3__Dinoflagellata;D_4__Dinophyceae;D_5__Dinophysiales	0.01	0.02	0.12
D_0__Archaea;D_1__Thaumarchaeota;D_2__Marine Group I;D_3__marine metagenome;D_4__;D_5__	0.01	0	0.12
D_0__Bacteria;D_1__Bacteroidetes;D_2__Flavobacteriia;D_3__Flavobacteriales;D_4__Flavobacteriaceae;D_5__Salegentibacter	0.01	0	0.12
D_0__Eukaryota;D_1__SAR;D_2__Stramenopiles;D_3__Ochrophyta;D_4__Pelagophyceae;D_5__Pelagomonadales	0.01	0.01	0.12
D_0__Bacteria;D_1__Proteobacteria;D_2__Alphaproteobacteria;D_3__Rickettsiales;D_4__SAR116 clade;D_5__marine metagenome	0.01	0.01	0.12
D_0__Eukaryota;D_1__SAR;D_2__Stramenopiles;D_3__MAST-3;D_4__MAST-3D;D_5__uncultured stramenopile	0.01	0	0.12
D_0__Eukaryota;D_1__Opisthokonta;D_2__Holozoa;D_3__Metazoa;D_4__Animalia;D_5__Mollusca	0.01	0	0.12
D_0__Eukaryota;D_1__SAR;D_2__Stramenopiles;D_3__MAST-3;D_4__MAST-3E;D_5__uncultured stramenopile	0.01	0.02	0.12
D_0__Bacteria;D_1__Proteobacteria;D_2__Alphaproteobacteria;D_3__Rhodobacterales;D_4__Rhodobacteraceae;D_5__Roseovarius	0.01	0.01	0.12
D_0__Bacteria;D_1__Proteobacteria;D_2__Gammaproteobacteria;D_3__Thiotrichales;D_4__Thiotrichaceae;D_5__Thiothrix	0.03	0.03	0.12
D_0__Eukaryota;D_1__SAR;D_2__Rhizaria;D_3__Retaria;D_4__RAD B;D_5__uncultured marine Polycystinea	0	0.01	0.12
D_0__Bacteria;D_1__Proteobacteria;D_2__Gammaproteobacteria;D_3__Alteromonadales;D_4__Alteromonadaceae;D_5__Haliea	0	0.01	0.12
D_0__Eukaryota;D_1__SAR;D_2__Alveolata;D_3__Dinoflagellata;Other;Other	0	0.01	0.12
D_0__Bacteria;D_1__Proteobacteria;D_2__Gammaproteobacteria;D_3__KI89A clade;D_4__uncultured marine bacterium;D_5__	0	0.01	0.12
D_0__Eukaryota;D_1__SAR;D_2__Alveolata;D_3__Protalveolata;D_4__Syndiniales;Other	0.01	0.01	0.12
D_0__Bacteria;D_1__Proteobacteria;D_2__Gammaproteobacteria;D_3__Oceanospirillales;D_4__Oceanospirillaceae;D_5__Marinomonas	0	0.01	0.11
D_0__Bacteria;D_1__Proteobacteria;D_2__Deltaproteobacteria;D_3__Myxococcales;D_4__0319-6G20;D_5__uncultured proteobacterium	0	0.01	0.11
D_0__Bacteria;D_1__Proteobacteria;D_2__Gammaproteobacteria;D_3__Xanthomonadales;D_4__Xanthomonadaceae;D_5__Stenotrophomonas	0	0.01	0.11
D_0__Eukaryota;D_1__SAR;D_2__Rhizaria;D_3__Cercozoa;D_4__Chlorarachniophyta;D_5__NOR26	0	0.01	0.11
D_0__Bacteria;D_1__Chlamydiae;D_2__Chlamydiae;D_3__Chlamydiales;D_4__Simkaniaceae;Other	0	0.01	0.11
	Group Bay of Bengal	Group Mid Southern Ocean
Species	Av.Abund	Av.Abund	Cum.%
D_0__Bacteria;D_1__Cyanobacteria;D_2__Cyanobacteria;D_3__SubsectionI;D_4__FamilyI;D_5__Synechococcus	0.23	0.09	2.15
D_0__Bacteria;D_1__Cyanobacteria;D_2__Cyanobacteria;D_3__SubsectionI;D_4__FamilyI;D_5__Prochlorococcus	0.5	0.61	3.89
D_0__Eukaryota;D_1__Opisthokonta;D_2__Holozoa;D_3__Metazoa;D_4__Animalia;D_5__Arthropoda	0.21	0.2	5.08
D_0__Bacteria;D_1__Proteobacteria;D_2__Alphaproteobacteria;D_3__SAR11 clade;D_4__Surface 1;D_5__uncultured marine microorganism	0.14	0.21	6.05
D_0__Archaea;D_1__Euryarchaeota;D_2__Thermoplasmata;D_3__Thermoplasmatales;D_4__Marine Group II;D_5__marine metagenome	0.14	0.07	7.02
D_0__Bacteria;D_1__Cyanobacteria;D_2__Chloroplast;D_3__Ostreococcus tauri;D_4__;D_5__	0.06	0	7.92
D_0__Bacteria;D_1__Proteobacteria;D_2__Alphaproteobacteria;D_3__SAR11 clade;D_4__Surface 1;D_5__uncultured Candidatus Pelagibacter sp.	0.31	0.27	8.65
D_0__Bacteria;D_1__Cyanobacteria;D_2__Chloroplast;D_3__Phalacroma mitra;D_4__;D_5__	0.12	0.07	9.33
D_0__Eukaryota;D_1__SAR;D_2__Alveolata;D_3__Protalveolata;D_4__Syndiniales;D_5__Syndiniales Group II	0.1	0.06	10.01
D_0__Bacteria;D_1__Proteobacteria;D_2__Gammaproteobacteria;D_3__Alteromonadales;D_4__Alteromonadaceae;D_5__Alteromonas	0.08	0.06	10.66
D_0__Bacteria;D_1__Proteobacteria;D_2__Deltaproteobacteria;D_3__SAR324 clade(Marine group B);D_4__unidentified marine bacterioplankton;D_5__	0.09	0.05	11.3
D_0__Bacteria;D_1__Proteobacteria;D_2__Deltaproteobacteria;D_3__SAR324 clade(Marine group B);D_4__uncultured delta proteobacterium HF0070_07E19;D_5__	0.03	0.07	11.92
D_0__Bacteria;D_1__Proteobacteria;D_2__Alphaproteobacteria;D_3__SAR11 clade;D_4__uncultured marine microorganism;D_5__	0.03	0.07	12.51
D_0__Bacteria;D_1__Cyanobacteria;D_2__Chloroplast;Other;Other;Other	0.12	0.09	13.07
D_0__Bacteria;D_1__Proteobacteria;D_2__Gammaproteobacteria;D_3__Oceanospirillales;D_4__SAR86 clade;D_5__uncultured marine microorganism	0.11	0.15	13.62
D_0__Bacteria;D_1__Planctomycetes;D_2__Phycisphaerae;D_3__Phycisphaerales;D_4__Phycisphaeraceae;D_5__Urania-1B-19 marine sediment group	0.05	0.01	14.17
D_0__Bacteria;D_1__Proteobacteria;D_2__Gammaproteobacteria;D_3__Alteromonadales;D_4__Alteromonadaceae;D_5__SAR92 clade	0.02	0.05	14.69
D_0__Bacteria;D_1__Proteobacteria;D_2__Deltaproteobacteria;D_3__Bdellovibrionales;D_4__Bacteriovoracaceae;D_5__uncultured	0.03	0	15.2
D_0__Archaea;D_1__Euryarchaeota;D_2__Thermoplasmata;D_3__Thermoplasmatales;D_4__Marine Group II;D_5__uncultured marine group II euryarchaeote HF70_51B02	0.06	0.03	15.7
D_0__Bacteria;D_1__Cyanobacteria;D_2__Chloroplast;D_3__uncultured prymnesiophyte C8704;D_4__;D_5__	0.06	0.03	16.19
D_0__Bacteria;D_1__Actinobacteria;D_2__Acidimicrobiia;D_3__Acidimicrobiales;D_4__OM1 clade;D_5__Candidatus Actinomarina	0.11	0.08	16.67
D_0__Bacteria;D_1__Proteobacteria;D_2__Deltaproteobacteria;D_3__Bdellovibrionales;D_4__Bdellovibrionaceae;D_5__OM27 clade	0.08	0.05	17.13
D_0__Bacteria;D_1__Proteobacteria;D_2__Alphaproteobacteria;D_3__Rhodobacterales;D_4__Rhodobacteraceae;D_5__Thalassobius	0.03	0	17.6
D_0__Bacteria;D_1__Bacteroidetes;D_2__Flavobacteriia;D_3__Flavobacteriales;D_4__NS9 marine group;D_5__uncultured Bacteroidetes/Chlorobi group bacterium	0.02	0.05	18.06
D_0__Bacteria;D_1__Proteobacteria;D_2__Alphaproteobacteria;D_3__SAR11 clade;D_4__Surface 1;Other	0.06	0.09	18.51
D_0__Bacteria;D_1__Proteobacteria;D_2__Alphaproteobacteria;D_3__SAR11 clade;D_4__Surface 4;D_5__uncultured bacterium	0.06	0.09	18.95
D_0__Bacteria;D_1__Proteobacteria;D_2__Gammaproteobacteria;D_3__Oceanospirillales;D_4__SAR86 clade;D_5__uncultured bacterium	0.16	0.14	19.39
D_0__Eukaryota;D_1__Opisthokonta;D_2__Holozoa;D_3__Metazoa;D_4__Animalia;D_5__Platyhelminthes	0.03	0	19.82
D_0__Bacteria;D_1__Proteobacteria;D_2__Alphaproteobacteria;D_3__Rhodobacterales;D_4__Rhodobacteraceae;D_5__Tropicibacter	0.07	0.04	20.26
D_0__Bacteria;D_1__Proteobacteria;D_2__Alphaproteobacteria;D_3__Rickettsiales;D_4__SAR116 clade;D_5__unidentified marine bacterioplankton	0.03	0	20.69
D_0__Bacteria;D_1__Cyanobacteria;D_2__Chloroplast;D_3__Braarudosphaera bigelowii;D_4__;D_5__	0	0.03	21.12
D_0__Archaea;D_1__Euryarchaeota;D_2__Thermoplasmata;D_3__Thermoplasmatales;D_4__Marine Group II;D_5__uncultured marine group II euryarchaeote HF10_61D03	0.04	0.01	21.54
D_0__Bacteria;D_1__Proteobacteria;D_2__Alphaproteobacteria;D_3__SAR11 clade;D_4__Surface 1;D_5__marine metagenome	0.05	0.08	21.96
D_0__Bacteria;D_1__Chloroflexi;D_2__SAR202 clade;D_3__uncultured Chloroflexi bacterium;D_4__;D_5__	0.01	0.04	22.38
D_0__Bacteria;D_1__Proteobacteria;D_2__Gammaproteobacteria;D_3__KI89A clade;D_4__uncultured marine microorganism;D_5__	0	0.03	22.8
D_0__Eukaryota;D_1__Opisthokonta;D_2__Holozoa;D_3__Metazoa;D_4__Animalia;D_5__Ctenophora	0.03	0	23.21
D_0__Bacteria;D_1__Planctomycetes;D_2__Planctomycetacia;D_3__Planctomycetales;D_4__Planctomycetaceae;D_5__Pirellula	0.03	0.03	23.62
D_0__Eukaryota;D_1__SAR;D_2__Alveolata;D_3__Protalveolata;D_4__Syndiniales;D_5__Amoebophrya	0.05	0.02	24.03
D_0__Bacteria;D_1__Proteobacteria;D_2__Gammaproteobacteria;D_3__Oceanospirillales;D_4__SAR86 clade;D_5__uncultured gamma proteobacterium HF0010_11K06	0.09	0.08	24.43
D_0__Bacteria;D_1__Proteobacteria;D_2__Gammaproteobacteria;D_3__Oceanospirillales;D_4__OM182 clade;D_5__uncultured gamma proteobacterium	0.01	0.03	24.83
D_0__Eukaryota;D_1__SAR;D_2__Alveolata;D_3__Dinoflagellata;D_4__Dinophyceae;D_5__Gymnodiniphycidae	0.11	0.11	25.23
D_0__Bacteria;D_1__Proteobacteria;D_2__Alphaproteobacteria;D_3__Rhodobacterales;D_4__Rhodobacteraceae;D_5__Roseobacter clade OCT lineage	0	0.03	25.62
D_0__Bacteria;D_1__Proteobacteria;D_2__Gammaproteobacteria;D_3__KI89A clade;D_4__uncultured bacterium;D_5__	0.01	0.04	26.01
D_0__Bacteria;D_1__Bacteroidetes;D_2__Flavobacteriia;D_3__Flavobacteriales;D_4__Flavobacteriaceae;D_5__Formosa	0.01	0.03	26.4
D_0__Bacteria;D_1__Proteobacteria;D_2__Deltaproteobacteria;D_3__Myxococcales;D_4__uncultured;Other	0.03	0.01	26.79
D_0__Bacteria;D_1__Proteobacteria;D_2__Alphaproteobacteria;D_3__Rickettsiales;D_4__mitochondria;Other	0.12	0.1	27.18
D_0__Bacteria;D_1__Proteobacteria;D_2__Alphaproteobacteria;D_3__Rickettsiales;D_4__S25-593;D_5__uncultured bacterium	0.07	0.04	27.56
D_0__Bacteria;D_1__Bacteroidetes;D_2__Flavobacteriia;D_3__Flavobacteriales;D_4__NS9 marine group;D_5__unidentified marine bacterioplankton	0.05	0.02	27.95
D_0__Bacteria;D_1__Proteobacteria;D_2__Alphaproteobacteria;D_3__SAR11 clade;D_4__Surface 2;D_5__unidentified marine bacterioplankton	0.06	0.07	28.33
D_0__Bacteria;D_1__Bacteroidetes;D_2__Flavobacteriia;D_3__Flavobacteriales;D_4__NS9 marine group;D_5__uncultured Flavobacterium sp.	0.05	0.02	28.71
D_0__Bacteria;D_1__Cyanobacteria;D_2__Cyanobacteria;D_3__SubsectionI;D_4__FamilyI;D_5__marine group	0	0.02	29.08
D_0__Bacteria;D_1__Proteobacteria;D_2__Alphaproteobacteria;D_3__Rhodobacterales;D_4__Rhodobacteraceae;D_5__Shimia	0.03	0.01	29.45
D_0__Eukaryota;D_1__SAR;D_2__Stramenopiles;D_3__MAST-3;D_4__MAST-3A;D_5__uncultured eukaryote	0.03	0.02	29.8
D_0__Bacteria;D_1__Proteobacteria;D_2__Alphaproteobacteria;D_3__SAR11 clade;D_4__Surface 2;D_5__uncultured bacterium	0.13	0.12	30.15
D_0__Bacteria;D_1__Proteobacteria;D_2__Alphaproteobacteria;D_3__Rhodospirillales;D_4__Rhodospirillaceae;D_5__uncultured	0.02	0.04	30.5
D_0__Bacteria;D_1__Cyanobacteria;D_2__Chloroplast;D_3__uncultured marine eukaryote;D_4__;D_5__	0.03	0.05	30.84
D_0__Bacteria;D_1__Deferribacteres;D_2__Deferribacteres;D_3__Deferribacterales;D_4__SAR406 clade(Marine group A);D_5__Marinimicrobia bacterium JGI OTU-2	0	0.03	31.19
D_0__Eukaryota;D_1__SAR;D_2__Alveolata;D_3__Protalveolata;D_4__Syndiniales;D_5__Syndiniales Group I	0.08	0.07	31.53
D_0__Archaea;D_1__Euryarchaeota;D_2__Thermoplasmata;D_3__Thermoplasmatales;D_4__Marine Group III;D_5__uncultured marine group III euryarchaeote	0.07	0.05	31.87
D_0__Eukaryota;D_1__Opisthokonta;D_2__Holozoa;D_3__Metazoa;D_4__Animalia;D_5__Cnidaria	0.02	0.01	32.2
D_0__Bacteria;D_1__Cyanobacteria;D_2__Chloroplast;D_3__uncultured bacterium;D_4__;D_5__	0.06	0.04	32.53
D_0__Bacteria;D_1__Proteobacteria;D_2__Gammaproteobacteria;D_3__Alteromonadales;D_4__Pseudoalteromonadaceae;D_5__Pseudoalteromonas	0.02	0.04	32.86
D_0__Bacteria;Other;Other;Other;Other;Other	0.07	0.07	33.19
D_0__Bacteria;D_1__Proteobacteria;D_2__Betaproteobacteria;D_3__Hydrogenophilales;D_4__Hydrogenophilaceae;Other	0	0.02	33.51
D_0__Bacteria;D_1__Bacteroidetes;D_2__Flavobacteriia;D_3__Flavobacteriales;D_4__Cryomorphaceae;D_5__Owenweeksia	0.04	0.06	33.83
D_0__Bacteria;D_1__Cyanobacteria;D_2__Chloroplast;D_3__Micromonas pusilla;D_4__;D_5__	0.02	0	34.15
D_0__Bacteria;D_1__Bacteroidetes;D_2__Flavobacteriia;D_3__Flavobacteriales;D_4__Flavobacteriaceae;D_5__NS5 marine group	0.07	0.06	34.46
D_0__Bacteria;D_1__Lentisphaerae;D_2__R76-B128;D_3__unidentified marine bacterioplankton;D_4__;D_5__	0.02	0.04	34.77
D_0__Bacteria;D_1__Proteobacteria;D_2__Deltaproteobacteria;D_3__Desulfuromonadales;D_4__GR-WP33-58;D_5__uncultured marine microorganism	0.03	0.01	35.08
D_0__Bacteria;D_1__Proteobacteria;D_2__Gammaproteobacteria;D_3__Oceanospirillales;D_4__SAR86 clade;Other	0.09	0.07	35.38
D_0__Bacteria;D_1__Bacteroidetes;D_2__Flavobacteriia;D_3__Flavobacteriales;D_4__Flavobacteriaceae;D_5__NS4 marine group	0.07	0.08	35.68
D_0__Bacteria;D_1__Verrucomicrobia;D_2__Opitutae;D_3__Puniceicoccales;D_4__Puniceicoccaceae;D_5__marine group	0.02	0.03	35.98
D_0__Eukaryota;D_1__SAR;D_2__Rhizaria;D_3__Retaria;D_4__RAD B;D_5__uncultured Rhizaria	0.02	0.01	36.27
D_0__Eukaryota;D_1__Opisthokonta;D_2__Holozoa;D_3__Metazoa;D_4__Animalia;D_5__Urochordata	0.03	0.01	36.56
D_0__Bacteria;D_1__Deferribacteres;D_2__Deferribacteres;D_3__Deferribacterales;D_4__SAR406 clade(Marine group A);D_5__marine metagenome	0.08	0.08	36.86
D_0__Bacteria;D_1__Cyanobacteria;D_2__Chloroplast;D_3__marine metagenome;D_4__;D_5__	0.05	0.06	37.15
D_0__Bacteria;D_1__Proteobacteria;D_2__Alphaproteobacteria;D_3__SAR11 clade;D_4__Surface 1;D_5__uncultured bacterium	0.03	0.05	37.44
D_0__Eukaryota;D_1__SAR;D_2__Alveolata;D_3__Dinoflagellata;D_4__Incertae Sedis;D_5__Haplozoon	0.02	0.01	37.72
D_0__Bacteria;D_1__Cyanobacteria;D_2__Chloroplast;D_3__Emiliania huxleyi;D_4__;D_5__	0	0.02	38
D_0__Bacteria;D_1__Bacteroidetes;D_2__Flavobacteriia;D_3__Flavobacteriales;D_4__Flavobacteriaceae;D_5__NS2b marine group	0.1	0.09	38.28
D_0__Bacteria;D_1__Proteobacteria;D_2__Gammaproteobacteria;D_3__Oceanospirillales;D_4__OM182 clade;D_5__uncultured bacterium	0.03	0.02	38.56
D_0__Bacteria;D_1__Cyanobacteria;D_2__Chloroplast;D_3__unidentified rhodophyte PRD01a010B;D_4__;D_5__	0.05	0.06	38.84
D_0__Bacteria;D_1__Deferribacteres;D_2__Deferribacteres;D_3__Deferribacterales;D_4__SAR406 clade(Marine group A);D_5__unidentified marine bacterioplankton	0.07	0.06	39.12
D_0__Bacteria;D_1__Deferribacteres;D_2__Deferribacteres;D_3__Deferribacterales;D_4__PAUC34f;D_5__uncultured bacterium HF0130_06E03	0.01	0.03	39.39
D_0__Bacteria;D_1__Proteobacteria;D_2__Gammaproteobacteria;D_3__Alteromonadales;D_4__Alteromonadaceae;Other	0	0.02	39.67
D_0__Bacteria;D_1__Proteobacteria;D_2__Alphaproteobacteria;D_3__Rhodobacterales;D_4__Rhodobacteraceae;D_5__uncultured	0.13	0.13	39.94
D_0__Bacteria;D_1__Proteobacteria;D_2__Deltaproteobacteria;D_3__Desulfuromonadales;D_4__GR-WP33-58;D_5__uncultured delta proteobacterium HF0010_08B07	0.03	0.02	40.2
D_0__Bacteria;D_1__Deferribacteres;D_2__Deferribacteres;D_3__Deferribacterales;D_4__SAR406 clade(Marine group A);D_5__uncultured Marinimicrobia bacterium	0.01	0.03	40.47
D_0__Bacteria;D_1__Bacteroidetes;D_2__Cytophagia;D_3__Cytophagales;D_4__Flammeovirgaceae;D_5__Marinoscillum	0.04	0.06	40.74
D_0__Bacteria;D_1__Proteobacteria;D_2__Gammaproteobacteria;D_3__Pseudomonadales;D_4__Pseudomonadaceae;D_5__Pseudomonas	0.03	0.02	41
D_0__Bacteria;D_1__Proteobacteria;D_2__Gammaproteobacteria;D_3__KI89A clade;D_4__uncultured gamma proteobacterium HF0070_08D07;D_5__	0.04	0.05	41.27
D_0__Bacteria;D_1__Deferribacteres;D_2__Deferribacteres;D_3__Deferribacterales;D_4__SAR406 clade(Marine group A);Other	0.06	0.07	41.53
D_0__Bacteria;D_1__Proteobacteria;D_2__Gammaproteobacteria;D_3__Xanthomonadales;D_4__JTB255 marine benthic group;D_5__uncultured bacterium	0.02	0	41.79
D_0__Archaea;D_1__Euryarchaeota;D_2__Thermoplasmata;D_3__Thermoplasmatales;D_4__Marine Group II;D_5__uncultured marine archaeon	0.03	0.02	42.04
D_0__Bacteria;D_1__Proteobacteria;D_2__Alphaproteobacteria;D_3__SAR11 clade;Other;Other	0.02	0.03	42.29
D_0__Bacteria;D_1__Proteobacteria;D_2__Alphaproteobacteria;D_3__OCS116 clade;D_4__marine metagenome;D_5__	0.05	0.04	42.54
D_0__Bacteria;D_1__Proteobacteria;D_2__Alphaproteobacteria;D_3__SAR11 clade;D_4__Surface 4;Other	0	0.02	42.78
D_0__Bacteria;D_1__Proteobacteria;D_2__Gammaproteobacteria;D_3__Oceanospirillales;D_4__Litoricolaceae;D_5__Litoricola	0.05	0.03	43.03
D_0__Bacteria;D_1__Verrucomicrobia;D_2__Opitutae;D_3__Puniceicoccales;D_4__Puniceicoccaceae;D_5__Pelagicoccus	0	0.02	43.28
D_0__Bacteria;D_1__Cyanobacteria;D_2__Chloroplast;D_3__Prasinoderma coloniale;D_4__;D_5__	0.02	0	43.52
D_0__Bacteria;D_1__Cyanobacteria;D_2__Chloroplast;D_3__uncultured diatom;D_4__;D_5__	0.03	0.02	43.76
D_0__Bacteria;D_1__Chloroflexi;D_2__SAR202 clade;D_3__unidentified marine bacterioplankton;D_4__;D_5__	0.03	0.04	44
D_0__Eukaryota;Other;Other;Other;Other;Other	0.06	0.07	44.24
D_0__Bacteria;D_1__Proteobacteria;D_2__Alphaproteobacteria;D_3__Rhodobacterales;D_4__Rhodobacteraceae;Other	0.03	0.04	44.48
D_0__Bacteria;D_1__Proteobacteria;D_2__Deltaproteobacteria;D_3__Desulfuromonadales;D_4__GR-WP33-58;Other	0.03	0.02	44.71
D_0__Eukaryota;D_1__SAR;D_2__Alveolata;Other;Other;Other	0.05	0.05	44.95
D_0__Eukaryota;D_1__Opisthokonta;D_2__Holozoa;D_3__Metazoa;D_4__Animalia;Other	0.04	0.03	45.19
D_0__Bacteria;D_1__Verrucomicrobia;D_2__Opitutae;D_3__Puniceicoccales;D_4__Puniceicoccaceae;D_5__Coraliomargarita	0	0.02	45.42
D_0__Bacteria;D_1__Proteobacteria;D_2__Gammaproteobacteria;D_3__Alteromonadales;D_4__Alteromonadaceae;D_5__Aestuariibacter	0.04	0.03	45.65
D_0__Bacteria;D_1__Proteobacteria;D_2__Deltaproteobacteria;D_3__Desulfuromonadales;D_4__GR-WP33-58;D_5__uncultured bacterium	0.02	0	45.89
D_0__Eukaryota;D_1__SAR;D_2__Stramenopiles;D_3__uncultured stramenopile;D_4__;D_5__	0.02	0	46.12
D_0__Bacteria;D_1__Proteobacteria;D_2__Gammaproteobacteria;D_3__Oceanospirillales;D_4__SAR86 clade;D_5__unidentified marine bacterioplankton	0.09	0.09	46.35
D_0__Bacteria;D_1__Proteobacteria;D_2__Gammaproteobacteria;D_3__Oceanospirillales;D_4__SAR86 clade;D_5__uncultured gamma proteobacterium CHAB-I-7	0.04	0.05	46.59
D_0__Eukaryota;D_1__SAR;D_2__Stramenopiles;D_3__Ochrophyta;D_4__Diatomea;D_5__Coscinodiscophytina	0.02	0	46.82
D_0__Bacteria;D_1__Planctomycetes;D_2__Planctomycetacia;D_3__Planctomycetales;D_4__Planctomycetaceae;D_5__uncultured	0.02	0	47.04
D_0__Bacteria;D_1__Spirochaetae;D_2__Spirochaetes;D_3__FGL12-B44;D_4__uncultured Firmicutes bacterium;D_5__	0.02	0	47.27
D_0__Bacteria;D_1__Deferribacteres;D_2__Deferribacteres;D_3__Deferribacterales;D_4__SAR406 clade(Marine group A);D_5__uncultured bacterium	0.07	0.06	47.5
D_0__Bacteria;D_1__Deferribacteres;D_2__Deferribacteres;D_3__Deferribacterales;D_4__SAR406 clade(Marine group A);D_5__uncultured Fibrobacteres/Acidobacteria group bacterium	0.02	0.03	47.72
D_0__Bacteria;D_1__Proteobacteria;D_2__Alphaproteobacteria;D_3__Rickettsiales;D_4__mitochondria;D_5__uncultured bacterium	0.1	0.11	47.95
D_0__Bacteria;D_1__Proteobacteria;D_2__Gammaproteobacteria;D_3__Oceanospirillales;D_4__OM182 clade;Other	0.03	0.03	48.18
D_0__Bacteria;D_1__Cyanobacteria;D_2__Chloroplast;D_3__Virgulinella fragilis;D_4__;D_5__	0.03	0.02	48.4
D_0__Bacteria;D_1__Bacteroidetes;D_2__Flavobacteriia;D_3__Flavobacteriales;Other;Other	0.01	0.02	48.63
D_0__Bacteria;D_1__Bacteroidetes;D_2__Flavobacteriia;D_3__Flavobacteriales;D_4__NS9 marine group;D_5__uncultured Flavobacteriales bacterium	0.02	0.01	48.85
D_0__Bacteria;D_1__Bacteroidetes;D_2__Flavobacteriia;D_3__Flavobacteriales;D_4__NS7 marine group;D_5__uncultured bacterium	0.01	0.02	49.08
D_0__Bacteria;D_1__Cyanobacteria;D_2__Chloroplast;D_3__Prymnesium polylepis;D_4__;D_5__	0.02	0.04	49.3
D_0__Eukaryota;D_1__SAR;D_2__Stramenopiles;D_3__Ochrophyta;D_4__Diatomea;D_5__Bacillariophytina	0.02	0.01	49.52
D_0__Eukaryota;D_1__Archaeplastida;D_2__Chloroplastida;D_3__Chlorophyta;D_4__Mamiellophyceae;D_5__uncultured Chlorophyta	0.01	0	49.74
D_0__Bacteria;D_1__Proteobacteria;D_2__Alphaproteobacteria;D_3__SAR11 clade;D_4__Surface 3;D_5__uncultured bacterium	0.05	0.06	49.96
D_0__Bacteria;D_1__Deferribacteres;D_2__Deferribacteres;D_3__Deferribacterales;D_4__SAR406 clade(Marine group A);D_5__uncultured delta proteobacterium	0	0.02	50.18
D_0__Bacteria;D_1__Proteobacteria;D_2__Gammaproteobacteria;D_3__Alteromonadales;D_4__Alteromonadaceae;D_5__Marinobacter	0.03	0.02	50.39
D_0__Archaea;D_1__Euryarchaeota;D_2__Thermoplasmata;D_3__Thermoplasmatales;D_4__Marine Group II;D_5__uncultured marine group II euryarchaeote HF130_17D07	0.02	0.01	50.61
D_0__Bacteria;D_1__Proteobacteria;D_2__Gammaproteobacteria;D_3__Vibrionales;D_4__Vibrionaceae;D_5__uncultured	0.02	0.03	50.82
D_0__Eukaryota;D_1__Centrohelida;D_2__H26-1;D_3__uncultured eukaryote;D_4__;D_5__	0	0.02	51.03
D_0__Archaea;D_1__Euryarchaeota;D_2__Thermoplasmata;D_3__Thermoplasmatales;D_4__Marine Group II;D_5__uncultured bacterium	0.05	0.04	51.24
D_0__Bacteria;D_1__Cyanobacteria;D_2__Chloroplast;D_3__Bathycoccus prasinos;D_4__;D_5__	0.02	0.02	51.45
D_0__Bacteria;D_1__Planctomycetes;D_2__Planctomycetacia;D_3__Planctomycetales;D_4__Planctomycetaceae;D_5__Rhodopirellula	0.02	0.01	51.66
D_0__Eukaryota;D_1__SAR;D_2__Alveolata;D_3__Ciliophora;D_4__Intramacronucleata;D_5__Spirotrichea	0.04	0.03	51.87
D_0__Bacteria;D_1__Proteobacteria;D_2__Gammaproteobacteria;D_3__Pseudomonadales;D_4__Moraxellaceae;D_5__Acinetobacter	0.01	0.01	52.08
D_0__Bacteria;D_1__Proteobacteria;D_2__Deltaproteobacteria;Other;Other;Other	0.02	0.01	52.28
D_0__Bacteria;D_1__Proteobacteria;D_2__Alphaproteobacteria;D_3__Rhodospirillales;D_4__Rhodospirillaceae;D_5__AEGEAN-169 marine group	0.03	0.03	52.49
D_0__Bacteria;D_1__Deferribacteres;D_2__Deferribacteres;D_3__Deferribacterales;D_4__PAUC34f;D_5__uncultured Deferribacteres bacterium	0	0.01	52.69
D_0__Eukaryota;D_1__SAR;D_2__Alveolata;D_3__Dinoflagellata;D_4__Dinophyceae;D_5__Peridiniphycidae	0.04	0.04	52.9
D_0__Bacteria;D_1__Proteobacteria;D_2__Deltaproteobacteria;D_3__SAR324 clade(Marine group B);D_4__uncultured marine bacterium;D_5__	0	0.01	53.1
D_0__Bacteria;D_1__Cyanobacteria;D_2__Chloroplast;D_3__uncultured prymnesiophyte C5574;D_4__;D_5__	0.02	0	53.31
D_0__Bacteria;D_1__Deferribacteres;D_2__Deferribacteres;D_3__Deferribacterales;D_4__SAR406 clade(Marine group A);D_5__uncultured marine bacterium	0	0.01	53.51
D_0__Bacteria;D_1__Proteobacteria;D_2__Alphaproteobacteria;D_3__Rickettsiales;D_4__S25-593;D_5__unidentified marine bacterioplankton	0.06	0.05	53.71
D_0__Eukaryota;D_1__SAR;D_2__Stramenopiles;D_3__MAST-7;Other;Other	0.02	0.01	53.91
D_0__Bacteria;D_1__Proteobacteria;D_2__Alphaproteobacteria;D_3__Rhodospirillales;D_4__Rhodospirillaceae;Other	0.01	0.02	54.11
D_0__Eukaryota;D_1__Opisthokonta;D_2__Holozoa;D_3__Metazoa;D_4__Animalia;D_5__Annelida	0.01	0.01	54.31
D_0__Eukaryota;D_1__Opisthokonta;D_2__Holozoa;D_3__Choanomonada;D_4__Acanthoecida;D_5__Stephanoecidae	0.02	0.01	54.51
D_0__Bacteria;D_1__Chlamydiae;D_2__Chlamydiae;D_3__Chlamydiales;D_4__Simkaniaceae;D_5__uncultured	0.01	0.02	54.7
D_0__Eukaryota;D_1__Cryptophyceae;D_2__P1-31;D_3__uncultured eukaryote;D_4__;D_5__	0.01	0	54.9
D_0__Eukaryota;D_1__SAR;D_2__Alveolata;D_3__Ciliophora;D_4__Intramacronucleata;D_5__Conthreep	0.01	0.01	55.1
D_0__Bacteria;D_1__Bacteroidetes;D_2__Flavobacteriia;D_3__Flavobacteriales;D_4__Flavobacteriaceae;Other	0.01	0.02	55.29
D_0__Bacteria;D_1__Proteobacteria;D_2__Gammaproteobacteria;D_3__Alteromonadales;D_4__Idiomarinaceae;D_5__Idiomarina	0.02	0	55.49
D_0__Bacteria;D_1__Planctomycetes;D_2__Planctomycetacia;D_3__Planctomycetales;D_4__Planctomycetaceae;D_5__Blastopirellula	0.02	0.01	55.68
D_0__Eukaryota;D_1__Picozoa;D_2__Picomonadea;D_3__Picomonadida;Other;Other	0.02	0.01	55.88
D_0__Eukaryota;D_1__SAR;D_2__Alveolata;D_3__SCM37C52;D_4__uncultured eukaryote;D_5__	0.01	0.02	56.07
D_0__Bacteria;D_1__Proteobacteria;D_2__Gammaproteobacteria;Other;Other;Other	0.03	0.04	56.26
D_0__Bacteria;D_1__Proteobacteria;D_2__Alphaproteobacteria;D_3__Rickettsiales;D_4__SAR116 clade;D_5__uncultured bacterium	0.09	0.09	56.45
D_0__Bacteria;D_1__Proteobacteria;D_2__Alphaproteobacteria;D_3__Rhodospirillales;D_4__Rhodospirillaceae;D_5__Magnetospira	0.01	0.02	56.64
D_0__Bacteria;D_1__Actinobacteria;D_2__Acidimicrobiia;D_3__Acidimicrobiales;D_4__Sva0996 marine group;D_5__uncultured Gram-positive bacterium	0	0.01	56.84
D_0__Bacteria;D_1__Proteobacteria;D_2__Gammaproteobacteria;D_3__Oceanospirillales;D_4__SAR86 clade;D_5__uncultured gamma proteobacterium HF0070_03O15	0.03	0.03	57.03
D_0__Bacteria;D_1__Proteobacteria;D_2__Gammaproteobacteria;D_3__Vibrionales;D_4__Vibrionaceae;D_5__Vibrio	0.03	0.02	57.22
D_0__Bacteria;D_1__Lentisphaerae;D_2__R76-B128;D_3__uncultured bacterium;D_4__;D_5__	0.02	0.01	57.41
D_0__Bacteria;D_1__Proteobacteria;D_2__Alphaproteobacteria;Other;Other;Other	0.01	0	57.6
D_0__Bacteria;D_1__Proteobacteria;D_2__Gammaproteobacteria;D_3__Legionellales;D_4__Coxiellaceae;D_5__Coxiella	0.03	0.04	57.78
D_0__Bacteria;D_1__Bacteroidetes;D_2__Flavobacteriia;D_3__Flavobacteriales;D_4__NS9 marine group;D_5__uncultured Sphingobacteriales bacterium HF0130_33B19	0.01	0.01	57.97
D_0__Eukaryota;D_1__SAR;D_2__Alveolata;D_3__Protalveolata;D_4__Syndiniales;D_5__Syndiniales Group V	0.02	0.01	58.16
D_0__Eukaryota;D_1__SAR;D_2__Alveolata;D_3__Dinoflagellata;D_4__Dinophyceae;D_5__Incertae Sedis	0.01	0.01	58.35
D_0__Eukaryota;D_1__Cryptophyceae;D_2__Kathablepharidae;D_3__Leucocryptos;D_4__uncultured katablepharid;D_5__	0.01	0.02	58.53
D_0__Bacteria;D_1__Cyanobacteria;D_2__ML635J-21;D_3__uncultured bacterium;D_4__;D_5__	0.02	0.02	58.71
D_0__Eukaryota;D_1__SAR;D_2__Alveolata;D_3__Dinoflagellata;D_4__Dinophyceae;Other	0.04	0.04	58.9
D_0__Eukaryota;D_1__Archaeplastida;D_2__Chloroplastida;D_3__Chlorophyta;D_4__Mamiellophyceae;D_5__Bathycoccus	0.02	0.01	59.08
D_0__Eukaryota;D_1__SAR;D_2__Alveolata;D_3__Dinoflagellata;D_4__Dinophyceae;D_5__B7	0.02	0.03	59.26
D_0__Eukaryota;D_1__SAR;Other;Other;Other;Other	0.03	0.03	59.44
D_0__Bacteria;D_1__Bacteroidetes;D_2__Flavobacteriia;D_3__Flavobacteriales;D_4__NS9 marine group;D_5__uncultured bacterium	0.05	0.04	59.62
D_0__Bacteria;D_1__Proteobacteria;D_2__Gammaproteobacteria;D_3__Oceanospirillales;D_4__Halomonadaceae;D_5__Halomonas	0.01	0.01	59.8
D_0__Eukaryota;D_1__SAR;D_2__Alveolata;D_3__Protalveolata;D_4__Syndiniales;D_5__Syndiniales Group III	0.03	0.02	59.97
D_0__Eukaryota;D_1__SAR;D_2__Alveolata;D_3__OLI11255;D_4__uncultured eukaryote;D_5__	0.03	0.04	60.15
D_0__Bacteria;D_1__Proteobacteria;D_2__Alphaproteobacteria;D_3__SAR11 clade;D_4__Surface 2;D_5__uncultured marine bacterium	0	0.01	60.33
D_0__Bacteria;D_1__Proteobacteria;D_2__Alphaproteobacteria;D_3__Rhodobacterales;D_4__Rhodobacteraceae;D_5__Sulfitobacter	0.01	0.01	60.51
D_0__Eukaryota;D_1__SAR;D_2__Rhizaria;D_3__Retaria;D_4__RAD B;D_5__uncultured Polycystinea	0.01	0.01	60.68
D_0__Bacteria;D_1__Deferribacteres;D_2__Deferribacteres;D_3__Deferribacterales;D_4__SAR406 clade(Marine group A);D_5__uncultured marine microorganism	0.01	0.02	60.86
D_0__Bacteria;D_1__Proteobacteria;D_2__Alphaproteobacteria;D_3__OCS116 clade;D_4__uncultured marine bacterium;D_5__	0.02	0.01	61.03
D_0__Bacteria;D_1__Cyanobacteria;D_2__Chloroplast;D_3__uncultured marine bacterium;D_4__;D_5__	0.01	0.02	61.21
D_0__Bacteria;D_1__Cyanobacteria;D_2__Cyanobacteria;D_3__SubsectionIII;D_4__FamilyI;D_5__Trichodesmium	0.01	0.01	61.38
D_0__Bacteria;D_1__Bacteroidetes;D_2__Flavobacteriia;D_3__Flavobacteriales;D_4__NS9 marine group;D_5__uncultured Flavobacteriia bacterium	0.04	0.04	61.55
D_0__Bacteria;D_1__Proteobacteria;D_2__Betaproteobacteria;D_3__Burkholderiales;D_4__Comamonadaceae;D_5__Pelomonas	0	0.01	61.73
D_0__Bacteria;D_1__Cyanobacteria;D_2__Chloroplast;D_3__uncultured phototrophic eukaryote;D_4__;D_5__	0.01	0.01	61.9
D_0__Eukaryota;D_1__SAR;D_2__Stramenopiles;D_3__MAST-4;D_4__uncultured marine eukaryote;D_5__	0.03	0.03	62.07
D_0__Bacteria;D_1__Proteobacteria;D_2__Alphaproteobacteria;D_3__Sphingomonadales;D_4__Erythrobacteraceae;D_5__Erythrobacter	0.01	0.01	62.24
[truncated: 10,826 more rows]
