# Supplementary material for: Spatially extensive microbial biogeography of the Indian Ocean provides insights into the unique community structure of a pristine coral atoll
Source: Sci Rep. 2015 Oct 20;5:15383. doi: 10.1038/srep15383 (PMC4611231; doi:10.1038/srep15383)
Supplement: Supplementary Table 2 [file srep15383-s3.xls]

## Sheet: chagos_PR2_OTU_table_euks.tsv
#assign_taxonomy.py -o uclust_assigned_taxonomy -i ../rep_set_denovo_usearch61chimerafiltered.fna -r /home/db/arb/PR2_mothur_qiime_gb203.fasta -t /home/db/arb/PR2_qiime_gb203_taxo.txt	SAMPLE===>	SO01	SO02	MSO01	MSO02	MSO03	SAO01	SAI01	SAI02	SAI03	SAO02	BB01	BB02	BB03	BB04	BB05	BB06	BB07	BB08	BB09	BB10
	taxonomy derived from Uclust against PR2 database (http://ssu-rrna.org)																					sum	average in	average out
	Eukaryota	0	1	2	1	2	4	0	1	0	4	0	0	0	3	2	0	5	5	6	6	42	0.333333	2.41176					X1456	1456	1005201310001
	Eukaryota; Alveolata	0	0	0	1	0	0	0	0	0	0	0	0	0	0	0	0	0	0	0	0	1	0	0.0588235					X1453	1453	1004201306007
OUT	Eukaryota; Alveolata; Apicomplexa; Apicomplexa_X; Apicomplexa_XX; Apicomplexa_XXX; Apicomplexa_XXXX; Apicomplexa_XXXX_sp.	0	0	0	0	0	0	0	0	0	0	0	0	0	0	1	0	0	0	0	0	1	0	0.0588235					X1455	1455	1005201306004
	Eukaryota; Alveolata; Apicomplexa; Apicomplexa_X; Gregarines; Cephaloidophoroidea; Cephaloidophoroidea_X; Cephaloidophoroidea_X_sp.	26	13	15	12	10	28	3	5	2	6	3	11	5	4	8	13	20	19	10	16	229	3.33333	12.8824					X1449	1449	939201307007
	Eukaryota; Alveolata; Apicomplexa; Apicomplexa_X; Gregarines; Gregarines_X	0	0	0	0	2	1	0	0	0	0	0	0	0	0	0	0	3	0	0	0	6	0	0.352941					X1458	1458	1006201304007
	Eukaryota; Alveolata; Apicomplexa; Apicomplexa_X; Gregarines; Gregarines_X; Gregarines_XX; Gregarines_XX_sp.	0	0	0	0	0	0	0	1	0	0	0	1	0	0	0	0	0	0	0	0	2	0.333333	0.0588235					X1467	1467	610201310008
	Eukaryota; Alveolata; Apicomplexa; Apicomplexa_X; Gregarines; Gregarines_X; Lankesteria; Lankesteria_chelyosomae	0	0	0	0	0	1	0	0	0	0	0	0	0	0	0	0	0	0	1	0	2	0	0.117647					X1466	1466	531201310006
	Eukaryota; Alveolata; Apicomplexa; Apicomplexa_X; Gregarines; Gregarines_X; Lecudina; Lecudina_tuzetae	0	1	0	0	0	0	0	0	0	0	0	0	0	0	0	1	0	1	0	0	3	0	0.176471					X1450	1450	1001201306006
	Eukaryota; Alveolata; Apicomplexa; Apicomplexa_X; Novel-Apicomplexa-Class-2; Novel-Apicomplexa-Class-2_X; Novel-Apicomplexa-Class-2_XX; Novel-Apicomplexa-Class-2_XX_sp.	0	0	0	0	0	0	0	0	1	0	0	0	0	0	0	0	0	0	0	0	1	0.333333	0					X1464	1464	609201310002
	Eukaryota; Alveolata; Ciliophora; Ciliophora-10; Ciliophora-10_X; Ciliophora-10_XX; Ciliophora-10_XXX; Ciliophora-10_XXX_sp.	0	0	1	0	0	0	0	0	0	0	0	0	0	0	1	0	0	0	0	0	2	0	0.117647					X1452	1452	1003201306000
	Eukaryota; Alveolata; Ciliophora; Colpodea; Colpodea-1; Colpodea-1_X; Colpodea-1_XX; Colpodea-1_XX_sp.	2	4	3	0	2	4	0	1	2	9	1	3	3	2	3	1	0	3	5	1	49	1	2.70588					X1468	1468	531201322009
	Eukaryota; Alveolata; Ciliophora; Litostomatea; Cyclotrichia; Cyclotrichia_X; Cyclotrichia_XX; Cyclotrichia_XX_sp.	0	0	0	0	0	1	0	1	0	1	0	0	0	0	0	1	0	0	0	0	4	0.333333	0.176471					X1457	1457	1005201312005
	Eukaryota; Alveolata; Ciliophora; Oligohymenophorea; Apostomatia; Foettingeriidae	0	0	0	0	0	0	0	0	0	0	0	0	0	1	0	0	0	0	0	0	1	0	0.0588235					X1459	1459	917201307305
	Eukaryota; Alveolata; Ciliophora; Oligohymenophorea; Scuticociliatia; Scuticociliatia-1; Scuticociliatia-1_X; Scuticociliatia-1_X_sp.	0	1	0	0	1	2	0	2	0	3	0	1	2	2	1	2	0	2	2	1	22	0.666667	1.17647					X1462	1462	916201308008
	Eukaryota; Alveolata; Ciliophora; Oligohymenophorea; Sessilida; Vorticellidae	0	0	0	0	0	1	0	0	0	0	0	0	0	0	0	0	0	0	0	0	1	0	0.0588235					X1451	1451	1002201307000
	Eukaryota; Alveolata; Ciliophora; Phyllopharyngea; Cyrtophoria; Chlamydodontidae; Chlamydodon; Chlamydodon_sp._strain2	0	0	3	1	0	2	0	0	0	1	0	1	0	0	0	0	0	0	2	0	10	0	0.588235					X1461	1461	914201307304
	Eukaryota; Alveolata; Ciliophora; Prostomatea; Prostomatea_X; Colepidae; Tiarina; Tiarina_fusa	0	0	2	0	0	0	0	0	0	2	0	0	1	0	0	1	0	0	0	0	6	0	0.352941					X1454	1454	1005201303003
	Eukaryota; Alveolata; Ciliophora; Spirotrichea; Choreotrichia	0	0	0	0	0	0	0	0	0	0	0	2	0	0	0	0	0	0	0	0	2	0	0.117647					X1463	1463	918201307456
	Eukaryota; Alveolata; Ciliophora; Spirotrichea; Choreotrichia; Choreotrichia_X; Choreotrichia_XX; Choreotrichia_XX_sp.	1	0	0	0	0	0	0	0	2	0	1	0	0	0	0	0	0	0	0	2	6	0.666667	0.235294					X1465	1465	605201310004
	Eukaryota; Alveolata; Ciliophora; Spirotrichea; Choreotrichia; Choreotrichia_X; Choreotrichia-1_X	2	0	0	1	0	0	0	0	1	0	0	0	1	1	0	0	0	0	0	0	6	0.333333	0.294118					X1460	1460	917201318004
	Eukaryota; Alveolata; Ciliophora; Spirotrichea; Choreotrichia; Choreotrichia_X; Rhizodomus; Rhizodomus_tagatzi	0	0	0	0	0	0	0	0	0	2	2	0	0	0	1	0	0	0	0	0	5	0	0.294118
	Eukaryota; Alveolata; Ciliophora; Spirotrichea; Choreotrichia; Choreotrichia_X; Salpingella; Salpingella_sp.	1	0	0	0	1	0	0	0	0	1	0	0	1	0	0	0	0	1	0	0	5	0	0.294118
	Eukaryota; Alveolata; Ciliophora; Spirotrichea; Choreotrichia; Choreotrichia-1; Choreotrichia-1_X; Choreotrichia-1_X_sp.	0	0	0	0	0	0	0	0	0	1	0	0	0	0	0	0	0	1	0	1	3	0	0.176471
	Eukaryota; Alveolata; Ciliophora; Spirotrichea; Choreotrichia; Dictyocystidae; Codonellopsis; Codonellopsis_morchella	0	1	0	0	0	0	0	0	1	0	1	0	2	0	0	0	0	1	0	0	6	0.333333	0.294118
	Eukaryota; Alveolata; Ciliophora; Spirotrichea; Choreotrichia; Metacylididae	0	0	0	0	0	0	0	0	0	0	1	0	0	1	0	0	2	0	0	0	4	0	0.235294
	Eukaryota; Alveolata; Ciliophora; Spirotrichea; Choreotrichia; Strobilidiidae	0	0	1	0	0	0	0	0	0	0	0	0	0	0	0	0	0	0	0	0	1	0	0.0588235
	Eukaryota; Alveolata; Ciliophora; Spirotrichea; Choreotrichia; Strobilidiidae; Pelagostrobilidium	0	0	0	0	0	0	0	0	0	0	0	0	0	1	0	0	0	0	0	0	1	0	0.0588235
	Eukaryota; Alveolata; Ciliophora; Spirotrichea; Choreotrichia; Strobilidiidae; Strobilidiidae_X; Strobilidiidae_X_sp.	0	0	0	0	0	0	0	0	0	0	0	0	0	0	0	0	0	0	1	0	1	0	0.0588235
	Eukaryota; Alveolata; Ciliophora; Spirotrichea; Choreotrichia; Tintinnidae	1	0	0	0	0	0	1	0	0	1	2	0	0	0	3	5	0	5	4	5	27	0.333333	1.52941
	Eukaryota; Alveolata; Ciliophora; Spirotrichea; Choreotrichia; Tintinnidae; Eutintinnus; Eutintinnus_fraknoi	0	0	0	0	0	0	0	0	0	0	1	0	0	0	0	0	1	1	0	0	3	0	0.176471
	Eukaryota; Alveolata; Ciliophora; Spirotrichea; Choreotrichia; Tintinnidae; Eutintinnus; Eutintinnus_sp.	0	0	0	0	0	0	0	0	0	0	0	0	0	0	0	0	1	0	0	0	1	0	0.0588235
	Eukaryota; Alveolata; Ciliophora; Spirotrichea; Choreotrichia; Tintinnidae; Tintinnopsis	0	0	0	0	1	0	0	0	0	0	0	0	0	0	0	0	0	0	4	0	5	0	0.294118
	Eukaryota; Alveolata; Ciliophora; Spirotrichea; Choreotrichia; Xystonellidae; Xystonella; Xystonella_longicauda	1	0	1	0	0	0	0	0	0	0	1	0	0	1	1	0	0	0	0	1	6	0	0.352941
	Eukaryota; Alveolata; Ciliophora; Spirotrichea; Oligotrichia; Strombidiidae; Laboea; Laboea_strobila	0	0	1	0	0	1	0	0	0	0	1	0	0	0	0	0	0	1	0	0	4	0	0.235294
	Eukaryota; Alveolata; Ciliophora; Spirotrichea; Oligotrichia; Strombidiidae; Pseudotontonia	0	0	1	1	0	1	0	2	0	0	1	0	0	0	0	0	0	1	1	0	8	0.666667	0.352941
	Eukaryota; Alveolata; Ciliophora; Spirotrichea; Oligotrichia; Strombidiidae; Pseudotontonia; Pseudotontonia_sp.	0	1	0	0	0	0	0	0	0	0	2	0	0	0	0	1	1	0	0	0	5	0	0.294118
	Eukaryota; Alveolata; Ciliophora; Spirotrichea; Oligotrichia; Strombidiidae; Strombidiidae_X	0	0	0	0	0	0	1	5	0	0	0	0	0	0	0	0	0	0	0	0	6	2	0
	Eukaryota; Alveolata; Ciliophora; Spirotrichea; Oligotrichia; Strombidiidae; Strombidiidae_X; Strombidiidae_X_sp.	0	0	0	0	0	1	0	1	0	4	2	1	0	2	0	2	1	3	1	2	20	0.333333	1.11765
	Eukaryota; Alveolata; Ciliophora; Spirotrichea; Oligotrichia; Strombidiidae; Strombidiidae_X; Strombidiidae_X_sp._strain15	0	0	0	1	0	0	0	0	1	1	0	0	0	0	0	0	0	0	0	0	3	0.333333	0.117647
	Eukaryota; Alveolata; Ciliophora; Spirotrichea; Oligotrichia; Strombidiidae; Strombidiidae_X; Strombidiidae_X_sp._strain31	0	0	0	0	0	0	0	0	0	0	0	0	0	0	0	0	0	1	0	0	1	0	0.0588235
	Eukaryota; Alveolata; Ciliophora; Spirotrichea; Oligotrichia; Strombidiidae; Strombidium; Strombidium_basimorphum	2	1	1	4	0	0	3	4	2	3	4	5	2	5	1	7	2	1	0	0	47	3	2.23529
	Eukaryota; Alveolata; Ciliophora; Spirotrichea; Oligotrichia; Strombidiidae; Strombidium; Strombidium_sp.	0	0	1	0	0	0	2	7	7	1	1	5	1	2	0	0	1	1	3	1	33	5.33333	1
	Eukaryota; Alveolata; Dinophyta	0	2	2	3	1	3	0	0	0	3	0	0	2	1	0	0	0	2	0	0	19	0	1.11765
	Eukaryota; Alveolata; Dinophyta; Dinophyceae	0	0	0	0	0	2	0	0	0	0	0	0	0	0	0	1	0	0	0	2	5	0	0.294118
	Eukaryota; Alveolata; Dinophyta; Dinophyceae; Dinophyceae_X; Dinophyceae_XX	1	0	7	9	7	4	0	4	3	16	5	1	3	1	5	1	7	10	10	3	97	2.33333	5.29412
	Eukaryota; Alveolata; Dinophyta; Dinophyceae; Dinophyceae_X; Dinophyceae_XX; Alexandrium; Alexandrium_minutum	0	0	0	0	0	0	0	1	0	0	0	0	0	0	0	0	0	0	0	0	1	0.333333	0
	Eukaryota; Alveolata; Dinophyta; Dinophyceae; Dinophyceae_X; Dinophyceae_XX; Alexandrium; Alexandrium_tamiyavanichi	0	0	0	0	0	0	0	0	0	0	0	0	0	0	0	0	0	0	0	1	1	0	0.0588235
	Eukaryota; Alveolata; Dinophyta; Dinophyceae; Dinophyceae_X; Dinophyceae_XX; Blastodinium; Blastodinium_contortum	0	0	0	0	0	0	0	0	0	0	0	0	0	0	1	0	0	0	0	0	1	0	0.0588235
	Eukaryota; Alveolata; Dinophyta; Dinophyceae; Dinophyceae_X; Dinophyceae_XX; Blastodinium; Blastodinium_sp.	0	0	0	0	0	16	0	0	0	1	0	0	0	0	0	0	0	0	0	0	17	0	1
	Eukaryota; Alveolata; Dinophyta; Dinophyceae; Dinophyceae_X; Dinophyceae_XX; Cochlodinium; Cochlodinium_fulvescens	0	0	1	0	0	0	0	0	0	0	0	0	0	0	0	0	0	1	0	0	2	0	0.117647
	Eukaryota; Alveolata; Dinophyta; Dinophyceae; Dinophyceae_X; Dinophyceae_XX; Cochlodinium; Cochlodinium_polykrikoides	1	0	3	4	0	0	0	0	0	0	0	0	0	0	0	0	1	0	0	2	11	0	0.647059
	Eukaryota; Alveolata; Dinophyta; Dinophyceae; Dinophyceae_X; Dinophyceae_XX; Dinophyceae_XXX	9	5	12	9	4	12	21	4	8	11	4	3	5	9	3	4	9	14	17	5	168	11	7.94118
OUT	Eukaryota; Alveolata; Dinophyta; Dinophyceae; Dinophyceae_X; Dinophyceae_XX; Dinophyceae_XXX; Dinophyceae_XXX_sp.	40	18	106	96	29	76	17	26	19	116	41	57	29	35	50	31	75	107	95	62	1125	20.6667	62.5294
	Eukaryota; Alveolata; Dinophyta; Dinophyceae; Dinophyceae_X; Dinophyceae_XX; Dinophyceae_XXX; Dinophyceae_XXX_sp._strain16	1	0	2	1	0	1	0	0	0	1	2	0	3	1	0	0	11	0	1	2	26	0	1.52941
	Eukaryota; Alveolata; Dinophyta; Dinophyceae; Dinophyceae_X; Dinophyceae_XX; Dinophyceae_XXX; Dinophyceae_XXX_sp._strain35	4	0	2	0	0	1	3	1	2	19	3	3	5	0	5	8	25	8	6	1	96	2	5.29412
	Eukaryota; Alveolata; Dinophyta; Dinophyceae; Dinophyceae_X; Dinophyceae_XX; Dinophyceae_XXX; Dinophyceae_XXX_sp._strain36	1	0	0	0	1	0	0	0	0	4	0	0	0	0	0	0	0	0	0	0	6	0	0.352941
	Eukaryota; Alveolata; Dinophyta; Dinophyceae; Dinophyceae_X; Dinophyceae_XX; Dinophyceae_XXX; Dinophyceae_XXX_sp._strain39	2	0	0	0	0	0	0	0	0	0	0	0	0	0	0	0	1	2	0	0	5	0	0.294118
	Eukaryota; Alveolata; Dinophyta; Dinophyceae; Dinophyceae_X; Dinophyceae_XX; Dinophyceae_XXX; Dinophyceae_XXX_sp._strain9	3	1	3	5	1	6	1	3	1	5	3	4	3	7	2	3	6	6	7	1	71	1.66667	3.88235
	Eukaryota; Alveolata; Dinophyta; Dinophyceae; Dinophyceae_X; Dinophyceae_XX; Ellobiopsis; Ellobiopsis_chattonii	0	0	0	0	0	0	0	0	0	0	1	0	0	0	0	2	0	0	0	0	3	0	0.176471
	Eukaryota; Alveolata; Dinophyta; Dinophyceae; Dinophyceae_X; Dinophyceae_XX; Gonyaulax	0	0	0	0	0	0	0	0	0	0	0	0	0	1	0	0	0	0	0	0	1	0	0.0588235
	Eukaryota; Alveolata; Dinophyta; Dinophyceae; Dinophyceae_X; Dinophyceae_XX; Gonyaulax; Gonyaulax_polygramma	0	0	1	0	1	1	1	1	0	2	0	0	0	0	0	1	2	0	0	0	10	0.666667	0.470588
	Eukaryota; Alveolata; Dinophyta; Dinophyceae; Dinophyceae_X; Dinophyceae_XX; Gymnodinium; Gymnodinium_sp._strain7	0	0	0	1	0	0	0	0	0	0	0	0	1	0	1	0	0	0	1	0	4	0	0.235294
	Eukaryota; Alveolata; Dinophyta; Dinophyceae; Dinophyceae_X; Dinophyceae_XX; Gyrodinium	2	2	5	6	2	2	10	2	4	10	2	6	5	3	5	5	12	7	5	2	97	5.33333	4.76471
OUT	Eukaryota; Alveolata; Dinophyta; Dinophyceae; Dinophyceae_X; Dinophyceae_XX; Gyrodinium; Gyrodinium_fusiforme	17	12	33	26	12	21	3	8	3	47	19	18	17	14	21	13	32	30	41	26	413	4.66667	23.4706
	Eukaryota; Alveolata; Dinophyta; Dinophyceae; Dinophyceae_X; Dinophyceae_XX; Heterocapsa	0	1	0	0	0	0	0	0	0	0	0	0	0	0	0	0	0	0	0	0	1	0	0.0588235
	Eukaryota; Alveolata; Dinophyta; Dinophyceae; Dinophyceae_X; Dinophyceae_XX; Heterocapsa; Heterocapsa_nei/rotundata_strain2	1	1	0	3	1	0	0	0	0	1	0	1	0	0	1	1	2	0	0	1	13	0	0.764706
	Eukaryota; Alveolata; Dinophyta; Dinophyceae; Dinophyceae_X; Dinophyceae_XX; Lepidodinium; Lepidodinium_sp.	0	1	0	0	0	0	0	0	0	0	0	0	0	0	0	0	1	0	0	0	2	0	0.117647
	Eukaryota; Alveolata; Dinophyta; Dinophyceae; Dinophyceae_X; Dinophyceae_XX; Neoceratium	5	9	10	9	4	5	1	0	1	8	3	2	9	4	7	1	7	3	7	2	97	0.666667	5.58824
	Eukaryota; Alveolata; Dinophyta; Dinophyceae; Dinophyceae_X; Dinophyceae_XX; Prorocentrum	0	0	0	1	0	0	0	2	0	1	0	0	0	0	0	0	0	0	0	0	4	0.666667	0.117647
	Eukaryota; Alveolata; Dinophyta; Dinophyceae; Dinophyceae_X; Dinophyceae_XX; Prorocentrum; Prorocentrum_micans	0	0	0	0	0	0	0	0	0	0	1	0	0	0	0	0	0	0	0	0	1	0	0.0588235
	Eukaryota; Alveolata; Dinophyta; Dinophyceae; Dinophyceae_X; Dinophyceae_XX; Prorocentrum; Prorocentrum_minimum	1	0	3	2	0	2	0	0	0	5	6	6	0	3	0	0	4	1	1	0	34	0	2
	Eukaryota; Alveolata; Dinophyta; Dinophyceae; Dinophyceae_X; Dinophyceae_XX; Prorocentrum; Prorocentrum_rhathymum	0	0	0	0	0	0	0	0	0	0	0	0	0	0	0	0	0	0	0	1	1	0	0.0588235
	Eukaryota; Alveolata; Dinophyta; Dinophyceae; Dinophyceae_X; Dinophyceae_XX; Prorocentrum; Prorocentrum_sp.	5	2	11	8	3	10	0	0	1	6	5	9	2	4	3	2	5	5	3	7	91	0.333333	5.29412
	Eukaryota; Alveolata; Dinophyta; Dinophyceae; Dinophyceae_X; Dinophyceae_XX; Protoperidinium; Protoperidinium_elegans	1	0	0	0	0	0	0	0	0	0	0	0	0	0	0	1	0	2	0	1	5	0	0.294118
	Eukaryota; Alveolata; Dinophyta; Dinophyceae; Dinophyceae_X; Dinophyceae_XX; Protoperidinium; Protoperidinium_pellucidum	1	1	1	1	0	5	9	1	3	4	2	0	4	0	1	2	5	1	2	1	44	4.33333	1.82353
	Eukaryota; Alveolata; Dinophyta; Dinophyceae; Dinophyceae_X; Dinophyceae_XX; Protoperidinium; Protoperidinium_sp.	0	1	0	0	1	0	0	0	1	0	0	0	0	0	0	0	0	0	0	0	3	0.333333	0.117647
	Eukaryota; Alveolata; Dinophyta; Dinophyceae; Dinophyceae_X; Dinophyceae_XX; Pseudophalacroma; Pseudophalacroma_nasutum	0	0	0	0	0	0	0	0	0	0	0	0	0	0	0	0	0	0	0	1	1	0	0.0588235
	Eukaryota; Alveolata; Dinophyta; Dinophyceae; Dinophyceae_X; Dinophyceae_XX; Scrippsiella; Scrippsiella_trochoidea	1	0	2	0	2	2	1	1	1	0	1	2	0	1	1	1	2	1	0	2	21	1	1.05882
	Eukaryota; Alveolata; Dinophyta; Dinophyceae; Dinophyceae_X; Dinophyceae_XX; Suessiales_X; Suessiales_X_sp.	6	0	9	5	3	3	2	0	0	5	0	3	2	0	5	1	7	3	9	0	63	0.666667	3.58824
	Eukaryota; Alveolata; Dinophyta; Dinophyceae; Dinophyceae_X; Dinophyceae_XX; Takayama	2	0	0	2	1	1	0	0	0	2	0	0	0	0	0	0	1	0	0	0	9	0	0.529412
	Eukaryota; Alveolata; Dinophyta; Dinophyceae; Dinophyceae_X; Noctilucales; Spatulodinium; Spatulodinium_pseudonoctiluca	0	0	1	0	1	0	0	0	0	1	0	0	1	0	1	0	0	0	1	0	6	0	0.352941
	Eukaryota; Alveolata; Dinophyta; Dinophyceae; Dinophyceae_X; Ostreopsidaceae	0	0	0	0	0	0	0	0	1	0	0	0	0	0	0	0	0	0	0	0	1	0.333333	0
	Eukaryota; Alveolata; Dinophyta; Dinophyceae; Dinophyceae_X; Pfiesteriaceae	0	0	0	1	0	0	0	0	0	0	0	0	0	0	0	0	0	0	0	0	1	0	0.0588235
	Eukaryota; Alveolata; Dinophyta; Dinophyceae; Dinophysiales; Amphisoleniaceae; Amphisolenia	0	0	0	0	0	1	0	0	0	0	0	0	1	0	0	0	1	2	0	0	5	0	0.294118
	Eukaryota; Alveolata; Dinophyta; Dinophyceae; Dinophysiales; Dinophysaceae_Oxyphysaceae; Ornithocercus; Ornithocercus_quadratus	0	0	1	0	0	1	0	0	0	0	0	0	0	0	0	0	0	0	0	0	2	0	0.117647
	Eukaryota; Alveolata; Dinophyta; Dinophyceae; Dinophysiales; Dinophysaceae_Oxyphysaceae; Phalacroma; Phalacroma_doryphorum	0	1	0	1	2	0	0	0	1	1	4	1	3	0	3	0	1	3	1	0	22	0.333333	1.23529
	Eukaryota; Alveolata; Dinophyta; Dinophyceae; Suessiales; Suessiales_X	0	0	0	0	1	1	1	0	0	2	1	0	0	1	0	0	1	0	0	0	8	0.333333	0.411765
	Eukaryota; Alveolata; Dinophyta; Dinophyceae; Suessiales; Suessiales_X; Karlodinium; Karlodinium_micrum	0	0	4	0	1	0	0	0	1	4	0	1	0	0	1	0	0	1	0	0	13	0.333333	0.705882
	Eukaryota; Alveolata; Dinophyta; Dinophyceae; Suessiales; Suessiales_X; Karlodinium; Karlodinium_sp.	0	0	0	1	0	1	0	1	0	2	0	0	0	1	1	0	2	1	3	0	13	0.333333	0.705882
	Eukaryota; Alveolata; Dinophyta; Dinophyceae; Suessiales; Suessiales_X; Suessiales_XX; Suessiales_XX_sp.	1	0	0	0	0	0	0	0	0	0	0	0	0	0	0	0	0	0	0	0	1	0	0.0588235
	Eukaryota; Alveolata; Dinophyta; Dinophyta_X; Dinophyta_XX; Dinophyta_XXX; Dinophyta_XXXX; Dinophyta_XXXX_sp.	0	0	0	0	0	0	0	0	0	0	0	0	0	0	0	0	0	1	0	0	1	0	0.0588235
	Eukaryota; Alveolata; Dinophyta; Syndiniales	0	0	1	1	0	2	0	0	1	1	0	0	0	0	0	0	0	1	0	0	7	0.333333	0.352941
	Eukaryota; Alveolata; Dinophyta; Syndiniales; Dino-Group-I; Dino-Group-I_X; Dino-Group-I_XX; Dino-Group-I_XX_sp.	1	0	0	0	1	0	0	1	0	0	1	0	1	1	1	2	2	3	0	3	17	0.333333	0.941176
IN	Eukaryota; Alveolata; Dinophyta; Syndiniales; Dino-Group-I; Dino-Group-I-Clade-1; Dino-Group-I-Clade-1_X; Dino-Group-I-Clade-1_X_sp.	6	10	12	7	8	13	17	30	12	6	1	3	4	9	17	1	39	30	41	28	294	19.6667	13.8235
	Eukaryota; Alveolata; Dinophyta; Syndiniales; Dino-Group-I; Dino-Group-I-Clade-1; Dino-Group-I-Clade-1_X; Dino-Group-I-Clade-1_X_sp._strain11	10	9	3	1	0	10	1	1	0	1	10	5	3	7	9	0	8	2	2	3	85	0.666667	4.88235
	Eukaryota; Alveolata; Dinophyta; Syndiniales; Dino-Group-I; Dino-Group-I-Clade-2; Dino-Group-I-Clade-2_X; Dino-Group-I-Clade-2_X_sp.	3	2	0	0	0	1	0	0	0	0	0	0	0	1	4	0	3	0	3	0	17	0	1
	Eukaryota; Alveolata; Dinophyta; Syndiniales; Dino-Group-I; Dino-Group-I-Clade-3; Dino-Group-I-Clade-3_X; Dino-Group-I-Clade-3_X_sp.	2	0	1	0	1	6	0	0	0	0	1	0	1	1	1	0	1	2	0	1	18	0	1.05882
	Eukaryota; Alveolata; Dinophyta; Syndiniales; Dino-Group-I; Dino-Group-I-Clade-4; Dino-Group-I-Clade-4_X; Dino-Group-I-Clade-4_X_sp.	15	11	3	8	10	21	12	8	2	19	7	10	11	7	9	14	8	11	5	4	195	7.33333	10.1765
	Eukaryota; Alveolata; Dinophyta; Syndiniales; Dino-Group-I; Dino-Group-I-Clade-4; Euduboscquella; Euduboscquella_cachoni	0	0	0	0	0	0	0	0	0	0	0	0	0	0	0	0	1	0	0	0	1	0	0.0588235
OUT	Eukaryota; Alveolata; Dinophyta; Syndiniales; Dino-Group-I; Dino-Group-I-Clade-5; Dino-Group-I-Clade-5_X; Dino-Group-I-Clade-5_X_sp.	2	1	8	7	5	20	4	3	1	12	8	7	15	36	28	3	23	27	34	17	261	2.66667	14.8824
	Eukaryota; Alveolata; Dinophyta; Syndiniales; Dino-Group-I; Dino-Group-I-Clade-6; Dino-Group-I-Clade-6_X; Dino-Group-I-Clade-6_X_sp.	0	0	0	0	0	5	0	0	0	3	0	0	0	0	0	0	0	0	0	0	8	0	0.470588
	Eukaryota; Alveolata; Dinophyta; Syndiniales; Dino-Group-I; Dino-Group-I-Clade-7; Dino-Group-I-Clade-7_X; Dino-Group-I-Clade-7_X_sp.	0	0	0	0	0	3	0	0	0	2	0	0	0	0	0	0	0	0	1	0	6	0	0.352941
	Eukaryota; Alveolata; Dinophyta; Syndiniales; Dino-Group-I; Dino-Group-I-Clade-8; Dino-Group-I-Clade-8_X; Dino-Group-I-Clade-8_X_sp.	2	1	1	5	2	9	0	0	0	1	0	0	0	0	0	0	0	1	1	2	25	0	1.47059
	Eukaryota; Alveolata; Dinophyta; Syndiniales; Dino-Group-II	3	1	0	2	1	2	0	0	0	5	0	1	2	4	2	0	5	7	2	3	40	0	2.35294
	Eukaryota; Alveolata; Dinophyta; Syndiniales; Dino-Group-II; Dino-Group-II_X; Dino-Group-II_XX; Dino-Group-II_XX_sp.	0	0	0	5	0	6	0	0	1	5	1	1	0	0	3	0	5	3	4	4	38	0.333333	2.17647
	Eukaryota; Alveolata; Dinophyta; Syndiniales; Dino-Group-II; Dino-Group-II-Clade-1; Dino-Group-II-Clade-1_X; Dino-Group-II-Clade-1_X_sp.	2	0	4	4	1	3	0	1	1	9	12	5	4	5	10	0	7	11	12	0	91	0.666667	5.23529
	Eukaryota; Alveolata; Dinophyta; Syndiniales; Dino-Group-II; Dino-Group-II-Clade-10-and-11; Dino-Group-II-Clade-10-and-11_X	0	1	2	0	1	4	0	0	0	2	4	4	1	1	4	0	1	0	1	2	28	0	1.64706
OUT	Eukaryota; Alveolata; Dinophyta; Syndiniales; Dino-Group-II; Dino-Group-II-Clade-10-and-11; Dino-Group-II-Clade-10-and-11_X; Dino-Group-II-Clade-10-and-11_X_sp.	1	1	8	3	3	26	1	3	0	20	16	13	12	28	22	2	39	33	27	30	288	1.33333	16.7059
	Eukaryota; Alveolata; Dinophyta; Syndiniales; Dino-Group-II; Dino-Group-II-Clade-10-and-11; Dino-Group-II-Clade-10-and-11_X; Dino-Group-II-Clade-10-and-11_X_sp._strain11	0	0	1	0	0	1	0	0	0	0	0	0	0	0	0	0	0	0	0	0	2	0	0.117647
	Eukaryota; Alveolata; Dinophyta; Syndiniales; Dino-Group-II; Dino-Group-II-Clade-12	0	0	0	0	1	0	0	0	0	0	0	0	0	0	0	0	0	0	0	0	1	0	0.0588235
	Eukaryota; Alveolata; Dinophyta; Syndiniales; Dino-Group-II; Dino-Group-II-Clade-12; Amoebophrya; Amoebophrya_sp.	0	1	1	0	0	0	1	0	1	0	1	1	1	0	1	0	1	1	1	0	11	0.666667	0.529412
	Eukaryota; Alveolata; Dinophyta; Syndiniales; Dino-Group-II; Dino-Group-II-Clade-13; Dino-Group-II-Clade-13_X; Dino-Group-II-Clade-13_X_sp.	1	0	0	0	0	1	0	1	0	0	1	2	0	0	8	2	3	1	2	0	22	0.333333	1.23529
	Eukaryota; Alveolata; Dinophyta; Syndiniales; Dino-Group-II; Dino-Group-II-Clade-14; Dino-Group-II-Clade-14_X; Dino-Group-II-Clade-14_X_sp.	0	0	0	1	0	2	0	0	0	2	3	1	3	2	4	1	5	5	1	3	33	0	1.94118
	Eukaryota; Alveolata; Dinophyta; Syndiniales; Dino-Group-II; Dino-Group-II-Clade-16; Dino-Group-II-Clade-16_X; Dino-Group-II-Clade-16_X_sp.	5	2	8	3	0	7	3	0	2	1	4	2	3	13	22	3	21	16	15	12	142	1.66667	8.05882
	Eukaryota; Alveolata; Dinophyta; Syndiniales; Dino-Group-II; Dino-Group-II-Clade-17; Dino-Group-II-Clade-17_X; Dino-Group-II-Clade-17_X_sp.	0	0	0	1	0	3	0	2	0	2	3	2	1	2	3	0	1	1	3	1	25	0.666667	1.35294
	Eukaryota; Alveolata; Dinophyta; Syndiniales; Dino-Group-II; Dino-Group-II-Clade-2; Dino-Group-II-Clade-2_X; Dino-Group-II-Clade-2_X_sp.	0	0	0	1	0	0	0	1	0	0	1	0	0	0	0	0	0	0	1	0	4	0.333333	0.176471
	Eukaryota; Alveolata; Dinophyta; Syndiniales; Dino-Group-II; Dino-Group-II-Clade-2; Dino-Group-II-Clade-2_X; Dino-Group-II-Clade-2_X_sp._strain1	0	0	0	0	0	0	0	1	0	1	0	0	0	0	0	0	0	0	1	0	3	0.333333	0.117647
	Eukaryota; Alveolata; Dinophyta; Syndiniales; Dino-Group-II; Dino-Group-II-Clade-20; Dino-Group-II-Clade-20_X; Dino-Group-II-Clade-20_X_sp.	5	4	0	1	3	5	0	1	0	4	1	1	3	6	4	1	5	15	5	1	65	0.333333	3.76471
	Eukaryota; Alveolata; Dinophyta; Syndiniales; Dino-Group-II; Dino-Group-II-Clade-21; Dino-Group-II-Clade-21_X; Dino-Group-II-Clade-21_X_sp.	0	1	0	0	0	1	0	0	0	1	0	1	0	0	0	0	1	0	1	1	7	0	0.411765
	Eukaryota; Alveolata; Dinophyta; Syndiniales; Dino-Group-II; Dino-Group-II-Clade-22; Dino-Group-II-Clade-22_X; Dino-Group-II-Clade-22_X_sp.	1	0	1	2	2	10	0	1	0	14	5	6	1	7	5	1	3	13	11	7	90	0.333333	5.23529
	Eukaryota; Alveolata; Dinophyta; Syndiniales; Dino-Group-II; Dino-Group-II-Clade-23; Dino-Group-II-Clade-23_X	0	0	0	0	0	0	0	0	0	0	0	0	0	0	0	0	0	0	0	1	1	0	0.0588235
	Eukaryota; Alveolata; Dinophyta; Syndiniales; Dino-Group-II; Dino-Group-II-Clade-23; Dino-Group-II-Clade-23_X; Dino-Group-II-Clade-23_X_sp.	0	0	2	0	0	0	3	1	1	0	0	0	1	1	2	0	0	1	1	0	13	1.66667	0.470588
	Eukaryota; Alveolata; Dinophyta; Syndiniales; Dino-Group-II; Dino-Group-II-Clade-25; Dino-Group-II-Clade-25_X; Dino-Group-II-Clade-25_X_sp.	0	0	0	1	0	0	0	0	0	0	0	0	0	0	0	0	0	0	0	0	1	0	0.0588235
	Eukaryota; Alveolata; Dinophyta; Syndiniales; Dino-Group-II; Dino-Group-II-Clade-26; Dino-Group-II-Clade-26_X; Dino-Group-II-Clade-26_X_sp.	2	0	2	2	1	5	0	1	2	4	1	3	2	12	5	7	5	5	14	7	80	1	4.52941
	Eukaryota; Alveolata; Dinophyta; Syndiniales; Dino-Group-II; Dino-Group-II-Clade-27; Dino-Group-II-Clade-27_X; Dino-Group-II-Clade-27_X_sp.	0	0	0	0	1	0	0	0	0	1	1	0	0	0	1	0	0	0	0	0	4	0	0.235294
	Eukaryota; Alveolata; Dinophyta; Syndiniales; Dino-Group-II; Dino-Group-II-Clade-28; Dino-Group-II-Clade-28_X; Dino-Group-II-Clade-28_X_sp.	0	0	0	0	0	1	0	0	0	0	0	0	0	0	0	0	0	0	0	0	1	0	0.0588235
	Eukaryota; Alveolata; Dinophyta; Syndiniales; Dino-Group-II; Dino-Group-II-Clade-29; Dino-Group-II-Clade-29_X; Dino-Group-II-Clade-29_X_sp.	0	0	0	0	0	0	0	0	0	0	1	0	0	0	0	1	0	0	0	0	2	0	0.117647
	Eukaryota; Alveolata; Dinophyta; Syndiniales; Dino-Group-II; Dino-Group-II-Clade-3	0	0	0	0	0	0	0	0	0	0	1	0	0	1	0	0	0	0	0	0	2	0	0.117647
	Eukaryota; Alveolata; Dinophyta; Syndiniales; Dino-Group-II; Dino-Group-II-Clade-3; Dino-Group-II-Clade-3_X	0	0	0	0	0	0	0	0	1	0	0	0	0	1	0	1	1	2	0	0	6	0.333333	0.294118
	Eukaryota; Alveolata; Dinophyta; Syndiniales; Dino-Group-II; Dino-Group-II-Clade-3; Dino-Group-II-Clade-3_X; Dino-Group-II-Clade-3_X_sp.	2	0	2	0	0	3	0	0	0	6	4	2	0	2	1	1	2	3	4	1	33	0	1.94118
	Eukaryota; Alveolata; Dinophyta; Syndiniales; Dino-Group-II; Dino-Group-II-Clade-30; Dino-Group-II-Clade-30_X; Dino-Group-II-Clade-30_X_sp.	0	0	0	0	0	0	1	0	0	1	0	1	0	0	0	0	1	3	4	1	12	0.333333	0.647059
	Eukaryota; Alveolata; Dinophyta; Syndiniales; Dino-Group-II; Dino-Group-II-Clade-33; Dino-Group-II-Clade-33_X	0	0	0	0	0	0	0	0	1	0	0	0	0	0	0	0	0	0	0	0	1	0.333333	0
	Eukaryota; Alveolata; Dinophyta; Syndiniales; Dino-Group-II; Dino-Group-II-Clade-35; Dino-Group-II-Clade-35_X; Dino-Group-II-Clade-35_X_sp.	1	0	1	1	2	0	0	0	0	0	0	0	0	0	0	0	0	0	0	0	5	0	0.294118
	Eukaryota; Alveolata; Dinophyta; Syndiniales; Dino-Group-II; Dino-Group-II-Clade-39; Dino-Group-II-Clade-39_X; Dino-Group-II-Clade-39_X_sp.	0	0	0	0	0	0	1	1	1	0	0	0	0	0	0	0	0	0	0	0	3	1	0
	Eukaryota; Alveolata; Dinophyta; Syndiniales; Dino-Group-II; Dino-Group-II-Clade-4; Amoebophrya	1	0	0	0	0	0	0	0	0	0	0	0	0	0	0	0	0	0	0	0	1	0	0.0588235
	Eukaryota; Alveolata; Dinophyta; Syndiniales; Dino-Group-II; Dino-Group-II-Clade-4; Amoebophrya; Amoebophrya_ceratii	0	0	0	0	0	0	0	0	0	0	1	0	0	0	0	0	0	0	2	0	3	0	0.176471
	Eukaryota; Alveolata; Dinophyta; Syndiniales; Dino-Group-II; Dino-Group-II-Clade-4; Dino-Group-II-Clade-4_X; Dino-Group-II-Clade-4_X_sp.	0	0	1	0	0	2	2	1	0	2	1	1	1	0	2	0	0	2	1	0	16	1	0.764706
	Eukaryota; Alveolata; Dinophyta; Syndiniales; Dino-Group-II; Dino-Group-II-Clade-44; Dino-Group-II-Clade-44_X; Dino-Group-II-Clade-44_X_sp.	1	0	0	0	0	2	0	0	0	0	0	0	0	0	1	0	1	0	3	2	10	0	0.588235
	Eukaryota; Alveolata; Dinophyta; Syndiniales; Dino-Group-II; Dino-Group-II-Clade-5; Dino-Group-II-Clade-5_X; Dino-Group-II-Clade-5_X_sp.	33	7	21	42	38	81	121	72	39	124	144	85	101	133	74	121	97	167	143	115	1758	77.3333	89.7647
	Eukaryota; Alveolata; Dinophyta; Syndiniales; Dino-Group-II; Dino-Group-II-Clade-6; Dino-Group-II-Clade-6_X; Dino-Group-II-Clade-6_X_sp.	8	2	3	3	3	6	0	1	2	10	9	9	7	5	8	2	9	12	18	5	122	1	7
	Eukaryota; Alveolata; Dinophyta; Syndiniales; Dino-Group-II; Dino-Group-II-Clade-7; Dino-Group-II-Clade-7_X; Dino-Group-II-Clade-7_X_sp.	0	0	2	3	2	12	0	0	0	1	1	0	0	1	3	0	1	0	2	0	28	0	1.64706
	Eukaryota; Alveolata; Dinophyta; Syndiniales; Dino-Group-II; Dino-Group-II-Clade-8; Dino-Group-II-Clade-8_X; Dino-Group-II-Clade-8_X_sp.	3	1	0	4	1	5	0	0	0	2	0	1	0	5	10	0	7	7	13	1	60	0	3.52941
	Eukaryota; Alveolata; Dinophyta; Syndiniales; Dino-Group-II; Dino-Group-II-Clade-9; Dino-Group-II-Clade-9_X; Dino-Group-II-Clade-9_X_sp.	0	0	0	0	0	0	0	0	0	0	0	0	0	0	0	0	0	2	1	0	3	0	0.176471
	Eukaryota; Alveolata; Dinophyta; Syndiniales; Dino-Group-III; Dino-Group-III_X; Dino-Group-III_XX	0	0	0	2	0	8	1	1	0	7	2	0	0	3	2	0	2	6	5	0	39	0.666667	2.17647
	Eukaryota; Alveolata; Dinophyta; Syndiniales; Dino-Group-III; Dino-Group-III_X; Dino-Group-III_XX; Dino-Group-III_XX_sp.	4	0	7	3	1	11	3	3	1	32	10	2	11	10	4	8	10	6	11	3	140	2.33333	7.82353
	Eukaryota; Alveolata; Dinophyta; Syndiniales; Dino-Group-IV; Dino-Group-IV-Hematodinium-Group; Hematodinium; Hematodinium_sp.	0	0	1	0	0	0	0	0	0	0	0	0	0	0	0	0	0	0	0	0	1	0	0.0588235
	Eukaryota; Alveolata; Dinophyta; Syndiniales; Dino-Group-V; Dino-Group-V_X; Dino-Group-V_XX; Dino-Group-V_XX_sp.	2	0	2	1	2	3	0	0	0	4	0	1	2	8	7	0	3	4	5	3	47	0	2.76471
	Eukaryota; Amoebozoa; Lobosa; Discosea-Flabellinia; Vannellida; Vannellidae; Vannella; Vannella_sp.	0	0	0	0	0	0	0	0	0	0	0	0	0	0	1	0	0	0	0	5	6	0	0.352941
	Eukaryota; Apusozoa; Apusomonadidae; Apusomonadidae_Group-2; Apusomonadidae_Group-2_X; Apusomonadidae_Group-2_XX; Amastigomonas; Amastigomonas_debruynei	0	0	0	0	0	0	0	0	0	0	0	0	0	1	9	0	0	0	0	0	10	0	0.588235
	Eukaryota; Archaeplastida; Chlorophyta	0	0	0	0	0	0	0	0	0	0	0	0	0	0	0	0	1	0	0	0	1	0	0.0588235
	Eukaryota; Archaeplastida; Chlorophyta; Chlorodendrophyceae; Chlorodendrales; Chlorodendrales_X; Chlorodendrales_XX; Chlorodendrales_XX_sp.	0	0	0	0	0	0	0	1	0	0	0	0	0	0	0	0	0	0	0	1	2	0.333333	0.0588235
SOUTH	Eukaryota; Archaeplastida; Chlorophyta; Mamiellophyceae; Mamiellales; Bathycoccaceae; Bathycoccus; Bathycoccus_prasinos	23	35	1	1	0	0	0	0	0	0	0	0	8	7	3	3	2	0	1	0	84	0	4.94118
IN	Eukaryota; Archaeplastida; Chlorophyta; Mamiellophyceae; Mamiellales; Bathycoccaceae; Ostreococcus; Ostreococcus_tauri	2	0	0	0	0	0	20	6	4	8	1	0	5	4	0	11	1	0	0	1	63	10	1.94118
IN	Eukaryota; Archaeplastida; Chlorophyta; Mamiellophyceae; Mamiellales; Mamiellaceae; Micromonas; Micromonas_sp.	5	5	0	0	0	0	25	13	6	3	0	0	0	1	0	0	6	1	1	1	67	14.6667	1.35294
	Eukaryota; Archaeplastida; Chlorophyta; Nephroselmidophyceae; Nephroselmidophyceae_X; Nephroselmidaceae; Nephroselmis; Nephroselmis_viridis	0	0	0	0	0	0	0	0	0	1	0	0	0	0	0	0	0	0	0	0	1	0	0.0588235
	Eukaryota; Archaeplastida; Chlorophyta; Prasino-Clade-I; Prasino-Clade-I_X; Prasino-Clade-I-B; Prasino-Clade-I-B_X; Prasino-Clade-I-B_X_sp.	0	0	0	1	1	0	0	2	0	0	0	0	0	0	0	0	0	1	1	4	10	0.666667	0.470588
	Eukaryota; Archaeplastida; Chlorophyta; Prasino-Clade-VII; Prasino-Clade-VII_X; Prasino-Clade-VII-A; Prasino-Clade-VII-A_X; Prasino-Clade-VII-A_X_sp.	3	3	0	0	0	0	0	0	0	0	0	1	9	5	0	0	0	0	2	0	23	0	1.35294
	Eukaryota; Archaeplastida; Chlorophyta; Prasino-Clade-VII; Prasino-Clade-VII_X; Prasino-Clade-VII-B; Prasino-Clade-VII-B_X; Prasino-Clade-VII-B_X_sp.	0	0	0	0	0	0	0	0	0	0	0	0	1	1	0	0	0	0	0	0	2	0	0.117647
	Eukaryota; Archaeplastida; Chlorophyta; Prasinococcales; Prasinococcales_X; Prasinococcales-Clade-A; Prasinococcus; Prasinococcus_capsulatus	0	0	0	0	0	0	1	2	1	0	0	0	0	0	0	0	0	0	0	0	4	1.33333	0
	Eukaryota; Archaeplastida; Chlorophyta; Prasinococcales; Prasinococcales_X; Prasinococcales-Clade-B; Prasinoderma; Prasinoderma_coloniale	0	0	0	0	0	0	4	1	2	12	0	0	2	1	1	3	0	0	0	0	26	2.33333	1.11765
	Eukaryota; Archaeplastida; Chlorophyta; Pyramimonadales; Pyramimonadales_X; Pyramimonadales_XX	0	0	0	1	0	1	0	0	0	0	0	0	0	0	1	0	0	0	1	0	4	0	0.235294
	Eukaryota; Archaeplastida; Chlorophyta; Pyramimonadales; Pyramimonadales_X; Pyramimonadales_XX; Pyramimonas	0	0	0	0	0	0	3	1	0	0	0	0	0	0	0	0	0	0	0	0	4	1.33333	0
	Eukaryota; Archaeplastida; Rhodophyta; Florideophyceae; Ceramiales; Ceramiaceae; Centroceras; Centroceras_gasparrinii	0	0	0	0	0	0	1	0	0	0	0	0	0	0	0	0	0	0	0	0	1	0.333333	0
	Eukaryota; Archaeplastida; Rhodophyta; Florideophyceae; Ceramiales; Rhodomelaceae	0	0	0	0	0	0	0	0	1	0	0	0	0	0	0	0	0	0	0	0	1	0.333333	0
	Eukaryota; Archaeplastida; Rhodophyta; Florideophyceae; Ceramiales; Rhodomelaceae; Neosiphonia; Neosiphonia_sp.	0	0	0	0	0	0	0	1	0	0	0	0	0	0	0	0	0	0	0	0	1	0.333333	0
	Eukaryota; Archaeplastida; Rhodophyta; Florideophyceae; Corallinales; Corallinales_X; Corallina	0	0	0	0	0	0	1	0	0	0	0	0	0	0	0	0	0	0	0	0	1	0.333333	0
	Eukaryota; Archaeplastida; Rhodophyta; Florideophyceae; Corallinales; Corallinales_X; Hydrolithon; Hydrolithon_gardineri	0	0	0	0	0	0	0	0	2	0	0	0	0	0	0	0	0	0	0	0	2	0.666667	0
	Eukaryota; Archaeplastida; Rhodophyta; Florideophyceae; Corallinales; Corallinales_X; Pneophyllum; Pneophyllum_conicum	0	0	0	0	0	0	0	0	2	0	0	0	0	0	0	0	0	0	0	0	2	0.666667	0
	Eukaryota; Archaeplastida; Rhodophyta; Florideophyceae; Gigartinales; Gigartinales_X; Peyssonnelia	0	0	0	0	0	0	0	2	1	0	0	0	0	0	0	0	0	0	0	0	3	1	0
	Eukaryota; Archaeplastida; Streptophyta; Embryophyceae; Embryophyceae_X; Embryophyceae_XX	0	0	0	0	0	1	0	0	0	0	0	0	0	0	0	0	0	0	0	0	1	0	0.0588235
	Eukaryota; Excavata; Discoba; Euglenozoa; Diplonemea; Diplonemea_X; Diplonema	0	0	0	0	0	0	0	0	0	0	0	0	0	0	0	0	0	1	0	1	2	0	0.117647
	Eukaryota; Excavata; Discoba; Euglenozoa; Diplonemea; Diplonemea_X; Diplonemea_XX; Diplonemea_XX_sp.	0	0	1	1	0	0	0	0	0	1	0	0	0	0	0	0	0	0	0	0	3	0	0.176471
	Eukaryota; Excavata; Discoba; Euglenozoa; Kinetoplastida; Neobodonid; Neobodonid_X; Neobodonid_X_sp.	0	0	0	0	0	0	0	0	0	1	0	0	0	0	0	0	0	0	0	0	1	0	0.0588235
	Eukaryota; Excavata; Metamonada; Fornicata; Fornicata_X; Carpediomonas-like; Carpediemonas; Carpediemonas_sp.	0	0	0	0	0	0	1	0	0	0	0	0	0	0	0	0	0	0	0	0	1	0.333333	0
	Eukaryota; Hacrobia; Centroheliozoa; Centroheliozoa_X; Pterocystida; Pterocystida_X; Pterocystida_XX; Pterocystida_XX_sp.	1	0	2	2	2	1	3	1	0	3	0	1	0	0	1	1	1	0	0	0	19	1.33333	0.882353
	Eukaryota; Hacrobia; Cryptophyta; Cryptophyceae; Cryptophyceae_X; Basal_Cryptophyceae-1; Basal_Cryptophyceae-1_X; Basal_Cryptophyceae-1_X_sp.	0	0	0	0	0	0	0	0	0	0	1	0	1	1	0	0	1	0	0	0	4	0	0.235294
	Eukaryota; Hacrobia; Cryptophyta; Cryptophyceae; Cryptophyceae_X; Basal_Cryptophyceae-2; Basal_Cryptophyceae-2_X; Basal_Cryptophyceae-2_X_sp.	0	0	0	0	0	0	1	0	1	0	1	3	0	0	2	0	0	1	0	1	10	0.666667	0.470588
	Eukaryota; Hacrobia; Cryptophyta; Cryptophyceae; Cryptophyceae_X; Cryptomonadales; Cryptomonadales_X; Cryptomonadales_X_sp.	0	1	0	0	0	0	0	0	1	0	1	0	0	0	0	0	0	0	0	0	3	0.333333	0.117647
	Eukaryota; Hacrobia; Cryptophyta; Cryptophyceae; Cryptophyceae_X; Cryptomonadales; Proteomonas; Proteomonas_sulcata	0	0	0	0	0	0	2	1	1	0	0	0	0	0	0	0	0	0	0	0	4	1.33333	0
	Eukaryota; Hacrobia; Cryptophyta; Cryptophyceae; Cryptophyceae_X; Goniomonadales; Goniomonas; Goniomonas_sp.	0	0	0	0	0	1	0	0	1	2	1	2	1	3	5	0	2	5	2	1	26	0.333333	1.47059
	Eukaryota; Hacrobia; Haptophyta; Pavlovophyceae; Pavlovales; Pavlovaceae; Exanthemachrysis; Exanthemachrysis_gayraliae	0	0	0	2	0	0	0	0	0	0	0	0	0	0	0	0	0	0	0	0	2	0	0.117647
	Eukaryota; Hacrobia; Haptophyta; Prymnesiophyceae	1	2	1	1	2	3	0	0	0	2	1	1	1	0	2	1	2	1	0	1	22	0	1.29412
	Eukaryota; Hacrobia; Haptophyta; Prymnesiophyceae; Clade-D; Clade-D_X; Clade-D_XX; Clade-D_XX_sp._strain1	2	4	2	0	3	1	1	4	0	3	3	2	5	7	2	7	4	4	3	3	60	1.66667	3.23529
	Eukaryota; Hacrobia; Haptophyta; Prymnesiophyceae; cladeE; cladeE_X; cladeE_XX; cladeE_XX_sp.	0	0	0	0	0	0	0	0	0	0	0	0	0	0	0	1	0	0	0	0	1	0	0.0588235
	Eukaryota; Hacrobia; Haptophyta; Prymnesiophyceae; Coccolithales; Calcidiscaceae	0	1	0	0	0	0	0	1	0	0	1	0	1	0	0	0	0	0	0	0	4	0.333333	0.176471
	Eukaryota; Hacrobia; Haptophyta; Prymnesiophyceae; Coccolithales; Calyptrosphaeraceae; Calyptrosphaera	0	0	0	0	0	0	1	0	0	1	0	0	0	0	0	0	0	0	0	0	2	0.333333	0.0588235
	Eukaryota; Hacrobia; Haptophyta; Prymnesiophyceae; Coccolithales; Hymenomonadaceae; Hymenomonas	0	0	2	0	1	0	1	0	0	0	0	0	0	0	0	0	0	0	0	0	4	0.333333	0.176471
	Eukaryota; Hacrobia; Haptophyta; Prymnesiophyceae; Isochrysidales; Noelaerhabdaceae; Emiliania	2	5	0	1	1	0	0	0	0	1	0	0	0	0	0	0	0	0	0	0	10	0	0.588235
	Eukaryota; Hacrobia; Haptophyta; Prymnesiophyceae; Phaeocystales; Phaeocystaceae; Phaeocystis	0	0	0	0	0	1	0	0	0	0	0	0	0	0	0	0	0	0	0	0	1	0	0.0588235
	Eukaryota; Hacrobia; Haptophyta; Prymnesiophyceae; Phaeocystales; Phaeocystaceae; Phaeocystis; Phaeocystis_cordata	0	1	0	0	0	0	2	0	1	2	0	0	0	0	0	0	1	0	0	0	7	1	0.235294
	Eukaryota; Hacrobia; Haptophyta; Prymnesiophyceae; Phaeocystales; Phaeocystaceae; Phaeocystis; Phaeocystis_globosa	1	3	0	0	0	0	1	2	0	4	0	0	2	0	0	1	0	0	0	0	14	1	0.647059
	Eukaryota; Hacrobia; Haptophyta; Prymnesiophyceae; Phaeocystales; Phaeocystaceae; Phaeocystis; Phaeocystis_sp.	0	1	2	3	0	1	2	1	1	2	5	1	0	3	2	0	2	3	1	0	30	1.33333	1.52941
	Eukaryota; Hacrobia; Haptophyta; Prymnesiophyceae; Prymnesiales; Chrysochromulinaceae; Chrysochromulina	1	0	1	1	1	2	0	2	2	4	1	3	0	0	2	0	3	1	0	0	24	1.33333	1.17647
IN	Eukaryota; Hacrobia; Haptophyta; Prymnesiophyceae; Prymnesiales; Chrysochromulinaceae; Chrysochromulina; Chrysochromulina_sp.	9	6	7	4	3	13	36	25	14	26	14	13	3	8	6	6	10	10	6	10	229	25	9.05882
	Eukaryota; Hacrobia; Haptophyta; Prymnesiophyceae; Prymnesiales; Chrysochromulinaceae; Chrysochromulina; Chrysochromulina_sp._strain35	0	0	0	0	0	0	5	7	1	2	0	1	0	0	1	0	0	0	1	0	18	4.33333	0.294118
	Eukaryota; Hacrobia; Haptophyta; Prymnesiophyceae; Prymnesiales; Chrysochromulinaceae; Chrysochromulina; Chrysochromulina_throndsenii	0	0	0	0	0	0	0	0	0	0	1	1	0	0	0	0	1	0	0	0	3	0	0.176471
	Eukaryota; Hacrobia; Haptophyta; Prymnesiophyceae; Prymnesiales; Prymnesiaceae; Haptolina; Haptolina_hirta	1	0	1	3	1	4	1	4	3	3	3	2	0	2	3	1	1	3	0	1	37	2.66667	1.70588
	Eukaryota; Hacrobia; Haptophyta; Prymnesiophyceae; Prymnesiales; Prymnesiaceae; Prymnesiaceae_X; Prymnesiaceae_X_sp.	0	0	0	0	0	1	0	0	0	0	0	0	0	0	0	0	0	0	0	0	1	0	0.0588235
	Eukaryota; Hacrobia; Haptophyta; Prymnesiophyceae; Prymnesiales; Prymnesiaceae; Prymnesium	0	0	0	0	0	0	0	0	1	0	0	0	0	0	0	1	0	0	0	0	2	0.333333	0.0588235
	Eukaryota; Hacrobia; Haptophyta; Prymnesiophyceae; Prymnesiales; Prymnesiaceae; Prymnesium; Prymnesium_polylepis	0	1	0	0	0	0	0	0	0	1	0	0	0	0	0	0	0	1	0	0	3	0	0.176471
	Eukaryota; Hacrobia; Haptophyta; Prymnesiophyceae; Syracosphaerales; Syracosphaeraceae; Syracosphaera; Syracosphaera_pulchra	0	1	1	0	0	2	1	0	0	2	0	0	0	1	1	0	2	0	0	0	11	0.333333	0.588235
	Eukaryota; Hacrobia; Haptophyta; Prymnesiophyceae; Syracosphaerales; Syracosphaeraceae; Syracosphaeraceae_X; Syracosphaeraceae_X_sp.	0	0	0	0	1	0	0	0	0	0	0	0	0	0	0	0	0	0	1	0	2	0	0.117647
	Eukaryota; Hacrobia; Katablepharidophyta; Katablepharidaceae; Katablepharidales; Katablepharidales_X; Hatena; Hatena_arenicola	0	0	0	2	1	0	0	0	0	2	0	0	0	0	0	1	1	0	0	0	7	0	0.411765
	Eukaryota; Hacrobia; Katablepharidophyta; Katablepharidaceae; Katablepharidales; Katablepharidales_X; Katablepharidales_XX; Katablepharidales_XX_sp.	1	0	3	4	1	0	1	1	0	1	2	1	1	3	1	0	2	0	1	1	24	0.666667	1.29412
	Eukaryota; Hacrobia; Picobiliphyta; Picobiliphyta_X; Picobiliphyta_XX; Picobiliphyta_XXX; Picobiliphyta_XXXX	0	0	2	0	0	0	0	0	0	0	0	0	0	0	0	0	0	0	0	0	2	0	0.117647
	Eukaryota; Hacrobia; Picobiliphyta; Picobiliphyta_X; Picobiliphyta_XX; Picobiliphyta_XXX; Picobiliphyta_XXXX; Picobiliphyta_XXXX_sp.	4	0	4	4	1	9	3	2	0	4	5	1	11	5	3	0	1	2	7	6	72	1.66667	3.94118
	Eukaryota; Hacrobia; Telonemia; Telonemia_X; Telonemia_XX; Telonemia-Group-1; Telonemia-Group-1_X; Telonemia-Group-1_X_sp.	2	0	1	0	0	3	1	1	1	1	0	0	0	1	2	0	3	2	2	1	21	1	1.05882
	Eukaryota; Hacrobia; Telonemia; Telonemia_X; Telonemia_XX; Telonemia-Group-2; Telonemia-Group-2_X; Telonemia-Group-2_X_sp.	7	2	5	4	3	11	5	16	7	7	7	6	6	10	6	0	3	10	7	5	127	9.33333	5.82353
	Eukaryota; Opisthokonta	1	0	0	0	0	0	0	0	0	2	0	0	0	0	0	0	1	0	0	0	4	0	0.235294
	Eukaryota; Opisthokonta; Choanoflagellida; Choanoflagellatea	0	0	0	0	0	0	0	0	0	0	0	1	0	2	2	0	0	0	0	0	5	0	0.294118
	Eukaryota; Opisthokonta; Choanoflagellida; Choanoflagellatea; Acanthoecida	1	0	0	0	0	0	0	0	1	0	0	0	0	0	0	0	0	0	0	0	2	0.333333	0.0588235
	Eukaryota; Opisthokonta; Choanoflagellida; Choanoflagellatea; Acanthoecida; Stephanoecidae_Group_D; Stephanoecidae_Group_D_X; Stephanoecidae_Group_D_X_sp.	3	1	0	0	1	0	0	0	0	0	1	2	2	1	3	0	2	2	2	0	20	0	1.17647
	Eukaryota; Opisthokonta; Choanoflagellida; Choanoflagellatea; Acanthoecida; Stephanoecidae_Group_E; Choanoflagellida; Choanoflagellida_sp.	0	0	0	0	0	0	0	0	0	0	0	0	0	0	0	0	0	1	0	0	1	0	0.0588235
	Eukaryota; Opisthokonta; Choanoflagellida; Choanoflagellatea; Acanthoecida; Stephanoecidae_Group_E; Stephanoecidae_Group_E_X; Stephanoecidae_Group_E_X_sp.	1	0	1	0	0	0	1	0	1	0	0	0	0	0	0	0	1	0	0	0	5	0.666667	0.176471
	Eukaryota; Opisthokonta; Choanoflagellida; Choanoflagellatea; Acanthoecida; Stephanoecidae_Group_H; Stephanoecidae_Group_H_X; Stephanoecidae_Group_H_X_sp.	0	0	1	0	0	0	1	0	0	0	0	0	0	0	1	0	0	0	0	0	3	0.333333	0.117647
	Eukaryota; Opisthokonta; Choanoflagellida; Choanoflagellatea; Acanthoecida; Stephanoecidae_Group_I; Stephanoecidae_Group_I_X; Stephanoecidae_Group_I_X_sp.	0	0	0	0	0	0	0	0	0	0	1	0	0	1	0	0	0	0	1	1	4	0	0.235294
	Eukaryota; Opisthokonta; Choanoflagellida; Choanoflagellatea; Craspedida; Monosigidae_Group_B; Monosigidae_Group_B_X; Monosigidae_Group_B_X_sp.	0	0	0	0	0	0	0	0	1	0	0	0	0	0	0	0	0	0	0	0	1	0.333333	0
	Eukaryota; Opisthokonta; Choanoflagellida; Choanoflagellida_X; Choanoflagellida_XX; Clade-3; Clade-3_X; Clade-3_X_sp.	1	0	0	1	1	2	0	0	0	0	2	0	1	1	1	0	2	0	0	1	13	0	0.764706
	Eukaryota; Opisthokonta; Fungi	0	0	0	0	0	0	0	0	0	0	0	1	0	0	0	0	1	0	0	0	2	0	0.117647
	Eukaryota; Opisthokonta; Fungi; Ascomycota; Pezizomycotina; Dothideomycetes; Aureobasidium; Aureobasidium_pullulans	0	0	0	0	0	0	0	0	0	0	0	0	0	0	0	0	0	1	0	0	1	0	0.0588235
	Eukaryota; Opisthokonta; Fungi; Ascomycota; Saccharomycotina; Saccharomycetales; Saccharomyces; Saccharomyces_cerevisiae	0	0	0	1	0	0	0	0	0	0	0	0	0	0	0	0	0	0	0	0	1	0	0.0588235
	Eukaryota; Opisthokonta; Fungi; Chytridiomycota; Chytridiomycotina; Chytridiomycetes	0	0	0	0	0	0	2	0	0	0	0	0	0	0	0	0	0	0	0	0	2	0.666667	0
	Eukaryota; Opisthokonta; Fungi; Chytridiomycota; Chytridiomycotina; Chytridiomycetes; Chytridiomycetes_X; Chytridiomycetes_X_sp.	0	0	0	0	0	1	4	1	1	1	2	0	4	1	1	1	1	4	1	2	25	2	1.11765
	Eukaryota; Opisthokonta; Fungi; Chytridiomycota; Chytridiomycotina; Chytridiomycetes; Spizellomycetales-and-Rhizophlyctidales; Spizellomycetales-and-Rhizophlyctidales_sp.	0	0	0	0	0	0	0	1	0	0	0	0	0	1	0	0	0	1	1	0	4	0.333333	0.176471
	Eukaryota; Opisthokonta; Mesomycetozoa; Ichthyosporea; Ichthyosphonida; Abeoformidae_Group_MAIP_1; Abeoformidae_Group_MAIP_1_X; Abeoformidae_Group_MAIP_1_X_sp.	0	0	0	0	0	0	1	0	0	0	0	0	0	0	0	0	0	0	0	0	1	0.333333	0
	Eukaryota; Opisthokonta; Mesomycetozoa; Ichthyosporea; Ichthyosphonida; Abeoformidae_Group_MAIP_2; Abeoformidae_Group_MAIP_2_X; Abeoformidae_Group_MAIP_2_X_sp.	0	0	0	0	0	0	0	0	0	0	0	0	0	0	0	0	1	0	0	0	1	0	0.0588235
	Eukaryota; Opisthokonta; Metazoa	0	0	0	0	0	2	0	0	0	0	0	0	0	0	0	0	0	0	0	0	2	0	0.117647
	Eukaryota; Opisthokonta; Metazoa; Annelida; Annelida_X; Annelida_XX	0	0	0	4	1	0	0	1	0	0	0	0	3	0	0	0	0	0	1	0	10	0.333333	0.529412
	Eukaryota; Opisthokonta; Metazoa; Annelida; Annelida_X; Annelida_XX; Eumida	0	0	0	0	0	0	0	0	0	0	5	0	2	0	0	0	0	0	0	0	7	0	0.411765
	Eukaryota; Opisthokonta; Metazoa; Annelida; Annelida_X; Annelida_XX; Notomastus	0	0	0	0	0	0	1	0	0	0	0	0	0	0	0	0	0	0	0	0	1	0.333333	0
	Eukaryota; Opisthokonta; Metazoa; Arthropoda	0	0	0	1	0	0	0	0	0	0	1	0	0	0	0	0	0	0	0	0	2	0	0.117647
	Eukaryota; Opisthokonta; Metazoa; Arthropoda; Crustacea; Branchiopoda	0	0	0	0	0	1	0	0	0	0	0	0	0	0	0	0	0	0	0	0	1	0	0.0588235
	Eukaryota; Opisthokonta; Metazoa; Arthropoda; Crustacea; Malacostraca	0	0	0	0	0	0	0	0	6	0	0	0	0	0	0	0	0	0	0	0	6	2	0
	Eukaryota; Opisthokonta; Metazoa; Arthropoda; Crustacea; Maxillopoda	0	0	0	9	0	40	2	0	17	23	35	4	1	1	4	65	10	4	0	0	215	6.33333	11.5294
	Eukaryota; Opisthokonta; Metazoa; Arthropoda; Crustacea; Maxillopoda; Acartia; Acartia_negligens	1	0	0	0	0	0	0	0	0	0	0	0	0	0	0	0	0	0	0	0	1	0	0.0588235
	Eukaryota; Opisthokonta; Metazoa; Arthropoda; Crustacea; Maxillopoda; Acrocalanus	0	0	0	61	2	11	0	0	0	10	0	0	0	0	0	0	0	0	0	14	98	0	5.76471
	Eukaryota; Opisthokonta; Metazoa; Arthropoda; Crustacea; Maxillopoda; Acrocalanus; Acrocalanus_gracilis	0	0	0	21	1	21	0	0	0	36	53	0	6	2	10	30	0	15	7	0	202	0	11.8824
	Eukaryota; Opisthokonta; Metazoa; Arthropoda; Crustacea; Maxillopoda; Anomalocera; Anomalocera_patersoni	0	0	0	0	0	0	0	0	0	0	0	0	0	0	1	0	0	0	0	0	1	0	0.0588235
	Eukaryota; Opisthokonta; Metazoa; Arthropoda; Crustacea; Maxillopoda; Bestiolina	0	0	0	0	0	0	0	8	7	66	0	0	0	0	0	0	0	0	0	0	81	5	3.88235
	Eukaryota; Opisthokonta; Metazoa; Arthropoda; Crustacea; Maxillopoda; Calocalanus	0	5	0	11	0	2	0	0	0	2	0	0	0	0	0	0	0	0	0	0	20	0	1.17647
	Eukaryota; Opisthokonta; Metazoa; Arthropoda; Crustacea; Maxillopoda; Calocalanus; Calocalanus_pavo	0	1	0	1	0	0	0	0	0	1	8	5	1	2	8	2	0	7	10	2	48	0	2.82353
OUT	Eukaryota; Opisthokonta; Metazoa; Arthropoda; Crustacea; Maxillopoda; Calocalanus; Calocalanus_sp.	9	68	8	23	1	38	0	0	0	48	1	7	23	5	2	0	15	4	20	15	287	0	16.8824
	Eukaryota; Opisthokonta; Metazoa; Arthropoda; Crustacea; Maxillopoda; Candacia	0	0	0	0	0	0	0	0	0	0	0	0	0	4	0	0	0	14	0	0	18	0	1.05882
	Eukaryota; Opisthokonta; Metazoa; Arthropoda; Crustacea; Maxillopoda; Canthocalanus; Canthocalanus_pauper	0	0	0	0	0	0	0	0	0	0	0	0	1	0	0	0	0	0	0	0	1	0	0.0588235
OUT	Eukaryota; Opisthokonta; Metazoa; Arthropoda; Crustacea; Maxillopoda; Clausocalanus; Clausocalanus_furcatus	1	14	19	12	4	0	0	0	1	4	43	82	79	59	0	24	0	119	16	2	479	0.333333	28.1176
	Eukaryota; Opisthokonta; Metazoa; Arthropoda; Crustacea; Maxillopoda; Copilia; Copilia_mirabilis	1	0	0	16	4	18	0	0	0	7	2	3	2	0	1	0	6	3	0	3	66	0	3.88235
OUT	Eukaryota; Opisthokonta; Metazoa; Arthropoda; Crustacea; Maxillopoda; Corycaeus; Corycaeus_speciosus	0	0	0	1	1	38	0	0	6	48	0	31	26	0	15	0	13	7	0	23	209	2	11.9412
	Eukaryota; Opisthokonta; Metazoa; Arthropoda; Crustacea; Maxillopoda; Critomolgus; Critomolgus_sp.	0	0	0	0	0	0	0	0	4	0	0	0	0	0	0	0	0	0	0	0	4	1.33333	0
	Eukaryota; Opisthokonta; Metazoa; Arthropoda; Crustacea; Maxillopoda; Isias; Isias_clavipes	0	0	0	0	0	0	0	0	0	1	0	0	0	0	0	0	0	0	0	0	1	0	0.0588235
	Eukaryota; Opisthokonta; Metazoa; Arthropoda; Crustacea; Maxillopoda; Lichomolgus	0	0	0	0	0	0	1	0	4	0	0	0	0	0	0	0	0	0	0	0	5	1.66667	0
OUT	Eukaryota; Opisthokonta; Metazoa; Arthropoda; Crustacea; Maxillopoda; Maxillopoda_X; Maxillopoda_X_sp.	98	181	107	506	131	116	3	9	20	516	451	252	337	106	135	235	46	221	122	51	3643	10.6667	212.412
	Eukaryota; Opisthokonta; Metazoa; Arthropoda; Crustacea; Maxillopoda; Mecynocera; Mecynocera_clausi	1	7	0	0	0	0	0	0	0	0	0	0	0	0	0	0	0	0	0	0	8	0	0.470588
	Eukaryota; Opisthokonta; Metazoa; Arthropoda; Crustacea; Maxillopoda; Neocalanus; Neocalanus_cristatus	1	0	0	0	0	0	0	0	0	0	0	0	0	0	0	0	0	0	0	0	1	0	0.0588235
	Eukaryota; Opisthokonta; Metazoa; Arthropoda; Crustacea; Maxillopoda; Oithona; Oithona_sp.	0	0	0	0	0	0	0	1	1	17	20	12	14	3	4	8	0	1	6	3	90	0.666667	5.17647
	Eukaryota; Opisthokonta; Metazoa; Arthropoda; Crustacea; Maxillopoda; Sapphirina	0	2	0	2	0	4	0	0	0	5	0	1	1	0	0	0	0	0	0	0	15	0	0.882353
	Eukaryota; Opisthokonta; Metazoa; Arthropoda; Crustacea; Maxillopoda; Temora	0	0	0	0	0	0	0	0	0	0	0	0	1	0	0	1	0	0	0	0	2	0	0.117647
	Eukaryota; Opisthokonta; Metazoa; Arthropoda; Crustacea; Maxillopoda; Undinula; Undinula_vulgaris	0	0	0	0	0	0	0	0	0	0	11	0	11	0	5	6	3	0	0	8	44	0	2.58824
	Eukaryota; Opisthokonta; Metazoa; Chaetognatha; Aphragmophora; Aphragmophora_X	0	0	0	1	0	0	0	0	0	0	0	0	0	0	0	0	1	0	0	0	2	0	0.117647
	Eukaryota; Opisthokonta; Metazoa; Cnidaria; Cnidaria_X; Anthozoa	0	0	0	0	0	0	0	0	1	0	0	0	0	0	0	0	0	0	0	0	1	0.333333	0
	Eukaryota; Opisthokonta; Metazoa; Cnidaria; Cnidaria_X; Hydrozoa	0	3	4	0	0	0	0	0	0	7	1	27	18	0	5	0	0	28	22	1	116	0	6.82353
	Eukaryota; Opisthokonta; Metazoa; Cnidaria; Cnidaria_X; Hydrozoa; Aglaura; Aglaura_hemistoma	0	0	3	1	0	0	0	0	0	0	0	0	5	0	0	0	1	0	3	0	13	0	0.764706
	Eukaryota; Opisthokonta; Metazoa; Cnidaria; Cnidaria_X; Hydrozoa; Halecium	0	0	0	0	0	0	0	1	0	0	0	0	0	0	0	0	0	0	0	0	1	0.333333	0
	Eukaryota; Opisthokonta; Metazoa; Cnidaria; Cnidaria_X; Hydrozoa; Liriope; Liriope_tetraphylla	0	0	0	0	0	0	0	0	0	0	0	0	0	0	0	0	2	0	0	0	2	0	0.117647
	Eukaryota; Opisthokonta; Metazoa; Ctenophora; Ctenophora_X; Ctenophora_XX; Beroe	0	0	0	0	0	0	0	0	0	0	0	0	1	0	0	0	0	0	0	0	1	0	0.0588235
	Eukaryota; Opisthokonta; Metazoa; Ctenophora; Ctenophora_X; Ctenophora_XX; Ctenophora_XXX; Ctenophora_XXX_sp.	1	0	0	0	0	1	0	0	0	0	0	1	4	0	1	0	0	9	318	0	335	0	19.7059
	Eukaryota; Opisthokonta; Metazoa; Metazoa_X; Metazoa_XX; Metazoa_XXX; Protodrilus; Protodrilus_sp.	0	0	0	0	0	0	0	1	0	0	0	0	0	0	0	0	0	0	0	0	1	0.333333	0
	Eukaryota; Opisthokonta; Metazoa; Mollusca; Bivalvia; Arcoida; Barbatia; Barbatia_lacerata	0	0	0	0	0	0	1	0	0	0	0	0	0	0	0	0	0	0	0	0	1	0.333333	0
	Eukaryota; Opisthokonta; Metazoa; Mollusca; Bivalvia; Mytiloida	0	0	0	0	0	0	1	0	0	0	0	0	0	0	0	0	0	0	0	0	1	0.333333	0
	Eukaryota; Opisthokonta; Metazoa; Mollusca; Gastropoda	0	0	0	0	0	0	0	0	0	0	0	0	0	0	0	0	0	0	1	0	1	0	0.0588235
	Eukaryota; Opisthokonta; Metazoa; Mollusca; Gastropoda; Heterobranchia	0	0	0	0	0	0	0	0	0	0	0	0	0	0	0	4	0	0	0	0	4	0	0.235294
	Eukaryota; Opisthokonta; Metazoa; Mollusca; Gastropoda; Heterobranchia; Aplysia; Aplysia_californica	0	0	0	0	0	0	0	0	0	0	0	0	0	5	0	0	0	0	0	0	5	0	0.294118
	Eukaryota; Opisthokonta; Metazoa; Mollusca; Gastropoda; Heterobranchia; Creseis	0	0	0	0	0	0	0	0	0	0	1	0	1	0	0	0	0	0	0	0	2	0	0.117647
	Eukaryota; Opisthokonta; Metazoa; Nematoda; Chromadorea; Chromadorea_X; Ditylenchus; Ditylenchus_dipsaci	0	0	1	0	0	0	0	0	0	0	0	0	0	0	0	0	0	0	0	0	1	0	0.0588235
	Eukaryota; Opisthokonta; Metazoa; Porifera; Porifera_X; Calcarea; Sycettusa	0	0	0	0	0	0	0	0	1	0	0	0	0	0	0	0	0	0	0	0	1	0.333333	0
	Eukaryota; Opisthokonta; Metazoa; Porifera; Porifera_X; Demospongiae	0	0	0	0	0	0	0	1	9	0	0	0	0	0	0	0	0	0	0	0	10	3.33333	0
	Eukaryota; Opisthokonta; Metazoa; Urochordata; Urochordata_X; Appendicularia; Appendicularia_X; Appendicularia_X_sp.	0	0	0	1	1	1	0	0	0	1	4	1	5	2	1	0	3	23	5	3	51	0	3
	Eukaryota; Opisthokonta; Metazoa; Urochordata; Urochordata_X; Appendicularia; Oikopleura; Oikopleura_dioica	0	0	0	1	0	0	0	1	1	8	3	0	0	0	1	2	1	0	0	1	19	0.666667	1
	Eukaryota; Opisthokonta; Metazoa; Urochordata; Urochordata_X; Appendicularia; Oikopleura; Oikopleura_sp.	0	0	0	0	0	0	0	0	0	0	0	0	0	0	0	0	2	0	0	0	2	0	0.117647
	Eukaryota; Opisthokonta; Metazoa; Urochordata; Urochordata_X; Ascidiacea; Doliolum; Doliolum_denticulatum	0	0	0	0	0	0	0	0	0	0	0	0	1	0	1	0	0	0	0	0	2	0	0.117647
	Eukaryota; Opisthokonta; Metazoa; Urochordata; Urochordata_X; Ascidiacea; Thalia; Thalia_sp.	0	0	0	0	0	0	0	0	0	0	0	1	0	0	0	0	0	0	0	0	1	0	0.0588235
	Eukaryota; Opisthokonta; Opisthokonta_X; Opisthokonta_XX; Opisthokonta_XXX; Opisthokonta_XXXX; Opisthokonta_XXXXX; Opisthokonta_XXXXX_sp.	0	1	0	1	1	2	0	0	0	2	2	3	0	2	2	0	15	10	7	4	52	0	3.05882
	Eukaryota; Rhizaria; Cercozoa; Filosa-Chlorarachnea; Chlorarachnida; Chlorarachnida_X; Bigelowiella; Bigelowiella_sp.	0	0	0	0	0	0	0	0	2	0	0	0	0	0	0	0	0	1	4	0	7	0.666667	0.294118
	Eukaryota; Rhizaria; Cercozoa; Filosa-Chlorarachnea; Chlorarachnida; Chlorarachnida_X; Partenskyella; Partenskyella_glossopodia	0	0	0	0	0	0	2	1	0	0	0	0	0	0	0	0	0	0	0	0	3	1	0
	Eukaryota; Rhizaria; Cercozoa; Filosa-Chlorarachnea; Chlorarachnida; Minorisa-lineage; Minorisa; Minorisa_minuta	0	0	0	0	0	0	1	2	1	0	0	0	0	0	1	0	0	0	1	0	6	1.33333	0.117647
	Eukaryota; Rhizaria; Cercozoa; Filosa-Chlorarachnea; Filosa-Chlorarachnea_X; NPK2-lineage; NPK2-lineage_X; NPK2-lineage_X_sp.	1	0	1	1	1	3	1	0	0	0	0	0	0	1	1	0	0	0	0	1	11	0.333333	0.588235
	Eukaryota; Rhizaria; Cercozoa; Filosa-Imbricatea; Filosa-Imbricatea_X; Novel-Clade-2; Novel-Clade-2_X; Novel-Clade-2_X_sp.	0	0	0	0	0	1	0	1	1	0	0	1	1	0	0	0	3	1	1	0	10	0.666667	0.470588
	Eukaryota; Rhizaria; Cercozoa; Filosa-Imbricatea; Marimonadida; Marimonadida_X; Marimonadida_XX	0	0	0	0	0	0	0	1	0	0	0	0	0	0	0	0	0	0	0	0	1	0.333333	0
	Eukaryota; Rhizaria; Cercozoa; Filosa-Imbricatea; Thaumatomonadida; Thaumatomonadidae	0	0	0	0	0	1	0	0	0	0	0	0	1	0	0	0	0	0	0	0	2	0	0.117647
	Eukaryota; Rhizaria; Cercozoa; Filosa-Phaeodarea	1	0	0	0	0	0	0	0	0	0	0	0	0	0	0	0	0	0	0	0	1	0	0.0588235
	Eukaryota; Rhizaria; Cercozoa; Filosa-Thecofilosea	0	0	0	0	0	0	1	0	0	0	0	0	0	0	0	0	0	0	0	0	1	0.333333	0
	Eukaryota; Rhizaria; Cercozoa; Filosa-Thecofilosea; Cryomonadida; Cryothecomonas-lineage; Cryothecomonas; Cryothecomonas_sp.	0	0	0	0	0	0	5	1	0	0	0	0	0	0	0	0	0	0	0	0	6	2	0
	Eukaryota; Rhizaria; Cercozoa; Filosa-Thecofilosea; Cryomonadida; Protaspa-lineage; Protaspa-lineage_X; Protaspa-lineage_X_sp.	0	0	0	0	0	0	0	2	1	0	0	0	0	0	0	0	0	0	0	0	3	1	0
	Eukaryota; Rhizaria; Cercozoa; Filosa-Thecofilosea; Ebriida; Ebriidae; Ebria; Ebria_tripartita	0	0	0	0	0	0	1	0	0	0	0	0	0	0	0	0	0	0	0	0	1	0.333333	0
	Eukaryota; Rhizaria; Cercozoa; Filosa-Thecofilosea; Ventricleftida; CCW10-lineage; CCW10-lineage_X; CCW10-lineage_X_sp.	0	0	0	0	0	0	0	1	0	0	0	0	0	0	0	0	0	0	0	0	1	0.333333	0
	Eukaryota; Rhizaria; Radiolaria; Acantharea	1	0	0	0	0	0	0	0	0	0	0	0	0	0	0	0	0	0	0	0	1	0	0.0588235
	Eukaryota; Rhizaria; Radiolaria; Acantharea; Acantharea_X; Acantharea_XX; Acantharea_XXX; Acantharea_XXX_sp.	2	0	1	1	0	0	0	0	1	0	1	0	0	1	0	0	0	0	0	0	7	0.333333	0.352941
	Eukaryota; Rhizaria; Radiolaria; Acantharea; Acantharea_X; Acantharea_XX; Acanthocolla; Acanthocolla_cruciata	0	0	0	1	0	1	0	0	0	1	0	0	0	0	0	0	0	0	0	0	3	0	0.176471
	Eukaryota; Rhizaria; Radiolaria; Acantharea; Acantharea-Group-I; Acantharea-Group-I_X; Acantharea-Group-I_XX; Acantharea-Group-I_XX_sp.	1	0	0	1	0	0	0	0	0	0	0	0	0	0	0	0	0	0	0	0	2	0	0.117647
	Eukaryota; Rhizaria; Radiolaria; Acantharea; Acantharea-Group-II; Acantharea-Group-II_X; Acantharea-Group-II_XX; Acantharea-Group-II_XX_sp.	0	0	1	0	0	1	0	0	0	4	2	0	0	0	0	0	0	0	0	1	9	0	0.529412
	Eukaryota; Rhizaria; Radiolaria; Acantharea; Arthracanthida-Symphyacanthida; Arthracanthida-Symphyacanthida_X	1	0	0	0	0	4	0	0	0	0	2	0	0	0	0	0	2	1	1	1	12	0	0.705882
	Eukaryota; Rhizaria; Radiolaria; Acantharea; Arthracanthida-Symphyacanthida; Arthracanthida-Symphyacanthida_X; Acanthometron; Acanthometron_sp.	1	0	0	0	1	0	0	0	0	0	0	0	0	0	0	0	0	0	0	0	2	0	0.117647
	Eukaryota; Rhizaria; Radiolaria; Acantharea; Arthracanthida-Symphyacanthida; Arthracanthida-Symphyacanthida_X; Arthracanthida-Symphyacanthida_XX; Arthracanthida-Symphyacanthida_XX_sp.	0	1	1	2	2	3	0	0	0	4	2	1	1	5	5	1	10	3	7	3	51	0	3
	Eukaryota; Rhizaria; Radiolaria; Acantharea; Chaunacanthida; Chaunacanthida_X; Chaunacanthida_XX; Chaunacanthida_XX_sp.	0	0	0	2	0	0	0	0	0	1	0	0	0	0	0	0	0	0	0	0	3	0	0.176471
	Eukaryota; Rhizaria; Radiolaria; Acantharea; Chaunacanthida; Chaunacanthida_X; Gigartacon; Gigartacon_muelleri	0	1	0	0	0	0	0	0	0	0	0	0	0	0	0	0	0	0	0	0	1	0	0.0588235
	Eukaryota; Rhizaria; Radiolaria; Polycystinea; Collodaria-Nassellarida; Collodaria	0	0	0	0	0	0	0	0	0	0	1	0	1	0	0	0	1	0	0	1	4	0	0.235294
	Eukaryota; Rhizaria; Radiolaria; Polycystinea; Collodaria-Nassellarida; Collodaria; Collodaria_X; Collodaria_X_sp.	0	0	0	0	0	0	0	0	0	0	1	0	0	1	0	0	0	0	0	0	2	0	0.117647
	Eukaryota; Rhizaria; Radiolaria; Polycystinea; Collodaria-Nassellarida; Collodaria; Collozoum	0	0	0	0	0	0	0	0	0	0	1	0	0	0	0	0	0	0	0	0	1	0	0.0588235
	Eukaryota; Rhizaria; Radiolaria; Polycystinea; Collodaria-Nassellarida; Nassellarida	0	0	0	0	0	1	0	0	0	1	0	0	2	0	0	0	1	0	0	2	7	0	0.411765
	Eukaryota; Rhizaria; Radiolaria; Polycystinea; Collodaria-Nassellarida; Nassellarida; Lithomelissa; Lithomelissa_setosa	0	0	0	0	0	0	0	0	0	0	0	0	0	0	0	0	0	0	0	1	1	0	0.0588235
	Eukaryota; Rhizaria; Radiolaria; Polycystinea; Collodaria-Nassellarida; Nassellarida; Lithomelissa; Lithomelissa_sp.	0	0	0	0	1	0	0	0	0	0	0	0	0	0	0	0	0	0	0	0	1	0	0.0588235
	Eukaryota; Rhizaria; Radiolaria; Polycystinea; Collodaria-Nassellarida; Nassellarida; Nassellarida_X; Nassellarida_X_sp.	0	0	3	0	0	0	0	0	0	0	0	0	0	0	0	0	0	0	1	0	4	0	0.235294
	Eukaryota; Rhizaria; Radiolaria; Polycystinea; Spumellarida; Pyloniidae-Spongodiscidae; Tetrapyle	0	0	0	0	0	0	0	0	0	0	0	0	0	0	0	0	0	1	0	0	1	0	0.0588235
	Eukaryota; Rhizaria; Radiolaria; Polycystinea; Spumellarida; Spumellarida_X; Spumellarida_XX; Spumellarida_XX_sp.	0	0	0	0	0	0	0	0	0	0	0	0	1	1	0	0	0	0	0	0	2	0	0.117647
	Eukaryota; Rhizaria; Radiolaria; RAD-A; RAD-A_X; RAD-A_XX; RAD-A_XXX; RAD-A_XXX_sp.	13	16	5	6	1	4	0	1	0	2	0	3	3	2	5	0	2	5	2	3	73	0.333333	4.23529
	Eukaryota; Rhizaria; Radiolaria; RAD-B; RAD-B_X	0	0	2	1	0	0	0	0	0	0	0	0	1	1	1	0	0	0	0	2	8	0	0.470588
	Eukaryota; Rhizaria; Radiolaria; RAD-B; RAD-B_X; RAD-B-Group-I; RAD-B-Group-I_X; RAD-B-Group-I_X_sp.	0	1	0	2	1	0	0	0	0	0	0	1	0	1	0	0	0	0	0	1	7	0	0.411765
	Eukaryota; Rhizaria; Radiolaria; RAD-B; RAD-B_X; RAD-B-Group-II; RAD-B-Group-II_X; RAD-B-Group-II_X_sp.	0	0	0	2	1	0	0	0	0	0	0	0	0	0	0	0	0	0	0	0	3	0	0.176471
	Eukaryota; Rhizaria; Radiolaria; RAD-B; RAD-B_X; RAD-B-Group-IV; Larcopyle; Larcopyle_butschlii	0	1	0	1	0	5	0	0	0	11	1	0	4	2	2	2	6	13	17	18	83	0	4.88235
	Eukaryota; Rhizaria; Radiolaria; RAD-B; RAD-B_X; RAD-B-Group-IV; RAD-B-Group-IV_X; RAD-B-Group-IV_X_sp.	0	0	0	3	0	0	0	0	0	0	0	0	0	0	0	0	0	0	0	0	3	0	0.176471
	Eukaryota; Rhizaria; Radiolaria; RAD-C; RAD-C_X; RAD-C_XX; RAD-C_XXX; RAD-C_XXX_sp.	1	3	1	0	0	2	0	0	0	0	0	0	0	0	0	0	0	0	0	0	7	0	0.411765
	Eukaryota; Stramenopiles; Ochrophyta	0	0	0	0	0	0	0	0	0	0	0	0	1	0	0	0	0	0	0	0	1	0	0.0588235
	Eukaryota; Stramenopiles; Ochrophyta; Bacillariophyta; Bacillariophyta_X; Araphid-pennate; Thalassionema; Thalassionema_sp.	0	0	0	0	0	0	3	1	1	1	0	1	1	0	0	2	0	0	0	0	10	1.66667	0.294118
	Eukaryota; Stramenopiles; Ochrophyta; Bacillariophyta; Bacillariophyta_X; Polar-centric-Mediophyceae; Cerataulina; Cerataulina_pelagica	0	1	0	0	0	0	0	0	0	0	0	0	1	0	0	0	0	0	0	0	2	0	0.117647
	Eukaryota; Stramenopiles; Ochrophyta; Bacillariophyta; Bacillariophyta_X; Polar-centric-Mediophyceae; Chaetoceros	2	0	0	1	1	0	2	2	2	1	1	1	0	0	1	0	0	1	0	0	15	2	0.529412
	Eukaryota; Stramenopiles; Ochrophyta; Bacillariophyta; Bacillariophyta_X; Polar-centric-Mediophyceae; Chaetoceros; Chaetoceros_sp.	1	0	0	0	0	0	0	0	0	0	0	0	0	0	0	0	0	0	0	0	1	0	0.0588235
	Eukaryota; Stramenopiles; Ochrophyta; Bacillariophyta; Bacillariophyta_X; Polar-centric-Mediophyceae; Hemiaulus; Hemiaulus_sinensis	0	0	0	0	0	0	0	0	0	0	0	0	0	0	0	0	1	0	0	0	1	0	0.0588235
	Eukaryota; Stramenopiles; Ochrophyta; Bacillariophyta; Bacillariophyta_X; Polar-centric-Mediophyceae; Polar-centric-Mediophyceae_X; Polar-centric-Mediophyceae_X_sp.	0	1	0	4	0	0	3	0	0	2	0	0	1	0	0	1	1	0	0	0	13	1	0.588235
	Eukaryota; Stramenopiles; Ochrophyta; Bacillariophyta; Bacillariophyta_X; Radial-centric-basal-Coscinodiscophyceae; Asteromphalus; Asteromphalus_sp.	0	0	0	0	0	0	0	0	0	0	0	0	0	0	0	0	0	1	0	0	1	0	0.0588235
	Eukaryota; Stramenopiles; Ochrophyta; Bacillariophyta; Bacillariophyta_X; Radial-centric-basal-Coscinodiscophyceae; Corethron; Corethron_hystrix	0	2	0	0	0	0	0	0	0	0	0	0	0	0	0	0	0	0	0	1	3	0	0.176471
	Eukaryota; Stramenopiles; Ochrophyta; Bacillariophyta; Bacillariophyta_X; Radial-centric-basal-Coscinodiscophyceae; Coscinodiscus; Coscinodiscus_radiatus	0	0	1	0	0	0	0	0	0	0	0	0	1	0	0	0	0	0	0	0	2	0	0.117647
	Eukaryota; Stramenopiles; Ochrophyta; Bacillariophyta; Bacillariophyta_X; Radial-centric-basal-Coscinodiscophyceae; Leptocylindrus	0	0	0	0	0	0	0	0	0	0	0	0	0	0	0	0	1	0	1	0	2	0	0.117647
	Eukaryota; Stramenopiles; Ochrophyta; Bacillariophyta; Bacillariophyta_X; Radial-centric-basal-Coscinodiscophyceae; Proboscia; Proboscia_sp.	1	0	0	0	0	0	2	0	2	0	0	1	1	0	1	0	0	0	0	0	8	1.33333	0.235294
	Eukaryota; Stramenopiles; Ochrophyta; Bacillariophyta; Bacillariophyta_X; Radial-centric-basal-Coscinodiscophyceae; Rhizosolenia	0	0	0	0	0	0	0	0	0	0	1	0	1	0	0	1	0	0	1	0	4	0	0.235294
	Eukaryota; Stramenopiles; Ochrophyta; Bacillariophyta; Bacillariophyta_X; Radial-centric-basal-Coscinodiscophyceae; Rhizosolenia; Rhizosolenia_imbricata	0	0	0	0	0	0	1	0	0	0	0	0	0	0	0	0	0	0	1	0	2	0.333333	0.0588235
	Eukaryota; Stramenopiles; Ochrophyta; Bacillariophyta; Bacillariophyta_X; Raphid-pennate	0	2	0	0	0	1	0	0	0	0	2	0	1	0	1	1	0	0	1	0	9	0	0.529412
	Eukaryota; Stramenopiles; Ochrophyta; Bacillariophyta; Bacillariophyta_X; Raphid-pennate; Bacillariophyta; Bacillariophyta_sp.	0	0	0	0	0	0	0	0	0	0	0	0	0	0	1	0	0	0	0	0	1	0	0.0588235
	Eukaryota; Stramenopiles; Ochrophyta; Bacillariophyta; Bacillariophyta_X; Raphid-pennate; Epithemia; Epithemia_turgida	0	0	0	0	0	0	0	0	0	0	0	0	0	0	0	0	0	0	1	0	1	0	0.0588235
	Eukaryota; Stramenopiles; Ochrophyta; Bacillariophyta; Bacillariophyta_X; Raphid-pennate; Navicula; Navicula_sp.	1	0	0	0	0	0	0	0	0	0	0	0	0	1	0	0	0	0	0	0	2	0	0.117647
	Eukaryota; Stramenopiles; Ochrophyta; Bacillariophyta; Bacillariophyta_X; Raphid-pennate; Pseudo-nitzschia	0	0	0	0	0	0	0	0	0	3	0	0	0	0	0	1	0	1	1	1	7	0	0.411765
IN	Eukaryota; Stramenopiles; Ochrophyta; Bacillariophyta; Bacillariophyta_X; Raphid-pennate; Raphid-pennate_X; Raphid-pennate_X_sp.	1	1	1	0	1	1	11	23	12	10	0	0	0	1	2	0	0	1	0	0	65	15.3333	1.11765
	Eukaryota; Stramenopiles; Ochrophyta; Bolidophyceae-and-relatives; Bolidophyceae-and-relatives_X; Bolidophyceae-and-relatives_XX; Bolidomonas; Bolidomonas_pacifica	4	1	8	5	3	11	10	1	3	15	7	7	0	9	12	0	10	13	9	14	142	4.66667	7.52941
	Eukaryota; Stramenopiles; Ochrophyta; Chrysophyceae-Synurophyceae; Chrysophyceae-Synurophyceae_X; Clade-F; Clade-F_X; Clade-F_X_sp.	0	0	0	0	0	0	0	0	0	0	1	0	0	0	0	0	1	0	0	0	2	0	0.117647
	Eukaryota; Stramenopiles; Ochrophyta; Chrysophyceae-Synurophyceae; Chrysophyceae-Synurophyceae_X; Clade-G; Clade-G_X; Clade-G_X_sp.	0	0	0	0	0	1	0	0	0	2	0	0	0	0	0	0	0	0	1	1	5	0	0.294118
	Eukaryota; Stramenopiles; Ochrophyta; Chrysophyceae-Synurophyceae; Chrysophyceae-Synurophyceae_X; Clade-H; Clade-H_X	0	0	0	0	1	0	0	0	0	0	0	0	0	0	0	0	0	0	0	0	1	0	0.0588235
	Eukaryota; Stramenopiles; Ochrophyta; Chrysophyceae-Synurophyceae; Chrysophyceae-Synurophyceae_X; Clade-H; Clade-H_X; Clade-H_X_sp.	0	0	1	1	0	1	0	0	0	2	0	2	0	0	5	0	0	2	3	0	17	0	1
	Eukaryota; Stramenopiles; Ochrophyta; Chrysophyceae-Synurophyceae; Chrysophyceae-Synurophyceae_X; Clade-I; Clade-I_X; Clade-I_X_sp.	1	0	0	0	2	0	0	0	1	0	1	1	0	0	0	0	0	0	0	0	6	0.333333	0.294118
	Eukaryota; Stramenopiles; Ochrophyta; Dictyochophyceae; Dictyochophyceae_X; Dictyochales; Dictyocha; Dictyocha_speculum	0	0	0	0	0	0	0	0	0	0	0	0	0	0	1	0	0	0	0	0	1	0	0.0588235
	Eukaryota; Stramenopiles; Ochrophyta; Dictyochophyceae; Dictyochophyceae_X; Florenciellales	1	0	0	0	0	1	0	0	1	1	0	0	1	0	0	0	1	0	0	0	6	0.333333	0.294118
	Eukaryota; Stramenopiles; Ochrophyta; Dictyochophyceae; Dictyochophyceae_X; Pedinellales	2	0	0	0	0	2	0	0	0	0	0	0	0	0	0	0	0	0	0	0	4	0	0.235294
	Eukaryota; Stramenopiles; Ochrophyta; Dictyochophyceae; Dictyochophyceae_X; Pedinellales; Pedinellales_X; Pedinellales_X_sp.	0	0	2	1	0	0	0	0	0	1	0	0	0	0	0	0	0	0	1	0	5	0	0.294118
	Eukaryota; Stramenopiles; Ochrophyta; Dictyochophyceae; Dictyochophyceae_X; Rhizochromulinales; Rhizochromulina; Rhizochromulina_marina	0	0	0	0	0	0	0	0	0	1	0	0	0	0	1	0	0	0	0	0	2	0	0.117647
	Eukaryota; Stramenopiles; Ochrophyta; Ochrophyta_X; Ochrophyta_XX; Ochrophyta_XXX; Pseudosolenia; Pseudosolenia_calcar-avis	0	0	0	0	0	0	0	0	0	1	0	0	0	0	0	0	0	0	0	0	1	0	0.0588235
	Eukaryota; Stramenopiles; Ochrophyta; Pelagophyceae; Pelagophyceae_X; Pelagophyceae_XX; Pelagophyceae_XXX; Pelagophyceae_XXX_sp.	3	2	0	0	0	0	0	0	0	2	4	2	1	2	1	0	1	0	0	0	18	0	1.05882
	Eukaryota; Stramenopiles; Ochrophyta; Pinguiophyceae; Pinguiochrysidales; Pinguiochrysidaceae; Phaeomonas; Phaeomonas_parva	0	0	0	0	0	0	0	1	0	0	0	0	0	0	0	0	0	0	0	0	1	0.333333	0
	Eukaryota; Stramenopiles; Ochrophyta; Pinguiophyceae; Pinguiochrysidales; Pinguiochrysidaceae; Pinguiochrysis; Pinguiochrysis_pyriformis	0	0	0	0	0	0	2	0	0	0	0	0	0	0	0	0	0	0	0	0	2	0.666667	0
	Eukaryota; Stramenopiles; Stramenopiles_X	0	0	0	1	0	0	0	1	0	0	0	0	0	0	0	0	0	0	0	0	2	0.333333	0.0588235
	Eukaryota; Stramenopiles; Stramenopiles_X; Bicoecea; Anoecales; Caecitellaceae; Caecitellus; Caecitellus_sp.	0	0	0	1	1	1	0	0	0	0	0	0	0	0	0	0	0	0	0	0	3	0	0.176471
	Eukaryota; Stramenopiles; Stramenopiles_X; Bicoecea; Bicoecales; Bicoecaceae; Bicosoeca	1	0	0	0	0	0	0	0	0	0	0	0	0	0	0	0	0	0	0	0	1	0	0.0588235
	Eukaryota; Stramenopiles; Stramenopiles_X; Bicoecea; Bicoecea_X; Bicoecea_XX; Bicoecea_XXX; Bicoecea_XXX_sp.	0	0	0	0	0	0	2	0	0	0	0	0	0	0	0	0	0	0	0	0	2	0.666667	0
	Eukaryota; Stramenopiles; Stramenopiles_X; Labyrinthulea; Labyrinthulales; Labyrinthulaceae	0	2	0	1	0	1	1	0	0	0	0	0	0	0	0	0	0	0	0	1	6	0.333333	0.294118
	Eukaryota; Stramenopiles; Stramenopiles_X; Labyrinthulea; Labyrinthulales; Labyrinthulaceae; Aplanochytrium	0	0	0	0	0	1	0	0	1	0	0	1	0	0	0	0	1	0	0	3	7	0.333333	0.352941
	Eukaryota; Stramenopiles; Stramenopiles_X; Labyrinthulea; Labyrinthulales; Labyrinthulaceae; Labyrinthulaceae_X; Labyrinthulaceae_X_sp.	1	2	4	0	0	0	1	2	0	0	0	0	0	1	2	0	1	0	1	1	16	1	0.764706
	Eukaryota; Stramenopiles; Stramenopiles_X; Labyrinthulea; Thraustochytriales; Thraustochytriaceae; Thraustochytriaceae_X; Thraustochytriaceae_X_sp.	0	0	0	0	0	0	2	0	0	0	0	0	0	0	0	1	0	0	0	0	3	0.666667	0.0588235
	Eukaryota; Stramenopiles; Stramenopiles_X; MAST; MAST-1; MAST-1A; MAST-1A_X; MAST-1A_X_sp.	0	0	0	1	0	0	0	0	0	0	1	1	1	1	2	0	0	0	1	1	9	0	0.529412
	Eukaryota; Stramenopiles; Stramenopiles_X; MAST; MAST-1; MAST-1B; MAST-1B_X; MAST-1B_X_sp.	0	1	0	0	0	0	2	0	0	0	2	1	0	0	0	0	0	0	0	1	7	0.666667	0.294118
	Eukaryota; Stramenopiles; Stramenopiles_X; MAST; MAST-1; MAST-1C; MAST-1C_X; MAST-1C_X_sp.	2	0	0	1	0	1	2	0	0	2	3	0	1	2	1	1	2	1	0	0	19	0.666667	1
	Eukaryota; Stramenopiles; Stramenopiles_X; MAST; MAST-1; MAST-1D; MAST-1D_X; MAST-1D_X_sp.	1	3	2	4	2	10	11	1	2	6	11	10	6	6	7	0	13	0	2	0	97	4.66667	4.88235
	Eukaryota; Stramenopiles; Stramenopiles_X; MAST; MAST-10; MAST-10_X; MAST-10_XX; MAST-10_XX_sp.	0	1	0	0	0	0	0	0	0	0	1	1	0	1	0	0	0	0	4	0	8	0	0.470588
	Eukaryota; Stramenopiles; Stramenopiles_X; MAST; MAST-11; MAST-11_X; MAST-11_XX; MAST-11_XX_sp.	0	0	0	0	0	0	0	1	0	0	0	1	0	0	2	0	0	1	1	1	7	0.333333	0.352941
	Eukaryota; Stramenopiles; Stramenopiles_X; MAST; MAST-12; MAST-12D; MAST-12D_X; MAST-12D_X_sp.	0	0	0	0	0	0	0	1	0	0	0	0	0	0	0	0	0	0	0	0	1	0.333333	0
	Eukaryota; Stramenopiles; Stramenopiles_X; MAST; MAST-2; MAST-2C; MAST-2C_X; MAST-2C_X_sp.	0	0	0	0	0	0	5	0	1	0	0	0	0	0	0	0	0	0	0	0	6	2	0
	Eukaryota; Stramenopiles; Stramenopiles_X; MAST; MAST-3	0	0	0	0	0	1	0	0	0	0	0	0	0	1	0	0	1	0	2	2	7	0	0.411765
	Eukaryota; Stramenopiles; Stramenopiles_X; MAST; MAST-3; MAST-3A; MAST-3A_X; MAST-3A_X_sp.	0	1	4	1	1	12	6	7	3	3	6	4	0	13	10	0	14	27	22	20	154	5.33333	8.11765
	Eukaryota; Stramenopiles; Stramenopiles_X; MAST; MAST-3; MAST-3B; MAST-3B_X; MAST-3B_X_sp.	0	0	0	0	0	0	0	0	0	0	1	0	0	0	0	0	0	0	0	0	1	0	0.0588235
	Eukaryota; Stramenopiles; Stramenopiles_X; MAST; MAST-3; MAST-3C; MAST-3C_X; MAST-3C_X_sp.	1	0	0	0	0	0	0	0	0	0	0	0	0	1	0	0	1	1	1	0	5	0	0.294118
	Eukaryota; Stramenopiles; Stramenopiles_X; MAST; MAST-3; MAST-3D; MAST-3D_X; MAST-3D_X_sp.	2	1	1	2	0	2	0	2	0	0	0	0	1	1	1	0	2	2	0	3	20	0.666667	1.05882
	Eukaryota; Stramenopiles; Stramenopiles_X; MAST; MAST-3; MAST-3E; MAST-3E_X; MAST-3E_X_sp.	5	3	3	2	1	2	2	2	2	1	0	2	1	3	2	0	1	0	0	1	33	2	1.58824
	Eukaryota; Stramenopiles; Stramenopiles_X; MAST; MAST-3; MAST-3F; MAST-3F_X; MAST-3F_X_sp.	0	1	0	0	4	1	0	0	0	0	3	0	0	3	1	0	2	0	0	1	16	0	0.941176
	Eukaryota; Stramenopiles; Stramenopiles_X; MAST; MAST-3; MAST-3H; MAST-3H_X; MAST-3H_X_sp.	0	1	2	0	0	1	0	1	0	0	0	0	0	0	0	0	0	0	0	1	6	0.333333	0.294118
	Eukaryota; Stramenopiles; Stramenopiles_X; MAST; MAST-3; MAST-3I; MAST-3I_X; MAST-3I_X_sp.	3	1	0	3	1	1	1	2	3	4	1	1	0	0	3	0	1	5	2	1	33	2	1.58824
	Eukaryota; Stramenopiles; Stramenopiles_X; MAST; MAST-3; MAST-3J; MAST-3J_X; MAST-3J_X_sp.	0	0	0	1	0	0	2	1	1	0	0	0	0	0	0	0	0	0	0	0	5	1.33333	0.0588235
	Eukaryota; Stramenopiles; Stramenopiles_X; MAST; MAST-3; MAST-3K; MAST-3K_X; MAST-3K_X_sp.	0	0	0	0	1	0	2	0	0	0	3	1	1	1	1	0	1	2	0	2	15	0.666667	0.764706
	Eukaryota; Stramenopiles; Stramenopiles_X; MAST; MAST-4	0	0	0	0	0	0	0	0	0	0	0	0	0	0	0	0	0	1	0	0	1	0	0.0588235
	Eukaryota; Stramenopiles; Stramenopiles_X; MAST; MAST-4; MAST-4A; MAST-4A_X; MAST-4A_X_sp.	0	2	1	5	0	0	0	0	0	1	0	0	0	0	0	0	1	2	0	0	12	0	0.705882
	Eukaryota; Stramenopiles; Stramenopiles_X; MAST; MAST-4; MAST-4C; MAST-4C_X; MAST-4C_X_sp.	0	0	0	0	0	0	1	0	0	0	0	1	0	0	0	0	0	0	0	0	2	0.333333	0.0588235
	Eukaryota; Stramenopiles; Stramenopiles_X; MAST; MAST-4; MAST-4D; MAST-4D_X; MAST-4D_X_sp.	0	1	0	0	0	0	0	0	0	0	0	0	0	0	0	0	0	1	0	0	2	0	0.117647
	Eukaryota; Stramenopiles; Stramenopiles_X; MAST; MAST-4; MAST-4E; MAST-4E_X; MAST-4E_X_sp.	1	1	1	0	0	1	6	2	2	0	1	0	1	5	1	0	0	1	0	0	23	3.33333	0.764706
	Eukaryota; Stramenopiles; Stramenopiles_X; MAST; MAST-7; MAST-7B; MAST-7B_X; MAST-7B_X_sp.	0	0	0	2	1	2	13	3	3	7	1	3	2	1	3	4	7	3	5	8	68	6.33333	2.88235
	Eukaryota; Stramenopiles; Stramenopiles_X; MAST; MAST-7; MAST-7D; MAST-7D_X; MAST-7D_X_sp.	0	0	0	1	1	2	9	3	1	3	4	1	1	3	4	0	3	0	0	1	37	4.33333	1.41176
	Eukaryota; Stramenopiles; Stramenopiles_X; MAST; MAST-7; MAST-7E; MAST-7E_X; MAST-7E_X_sp.	0	0	0	0	0	0	0	0	0	0	0	0	0	1	0	1	0	1	0	0	3	0	0.176471
	Eukaryota; Stramenopiles; Stramenopiles_X; MAST; MAST-8; MAST-8B; MAST-8B_X; MAST-8B_X_sp.	0	1	0	0	0	0	0	0	0	0	0	1	0	1	1	0	1	0	1	0	6	0	0.352941
	Eukaryota; Stramenopiles; Stramenopiles_X; MAST; MAST-8; MAST-8D; MAST-8D_X; MAST-8D_X_sp.	0	0	1	0	0	0	0	0	0	0	0	0	0	0	0	0	0	0	0	0	1	0	0.0588235
	Eukaryota; Stramenopiles; Stramenopiles_X; MAST; MAST-9; MAST-9A; MAST-9A_X; MAST-9A_X_sp.	2	0	2	1	1	0	0	0	0	0	1	0	0	2	2	0	0	0	1	1	13	0	0.764706
	Eukaryota; Stramenopiles; Stramenopiles_X; MOCH; MOCH-2; MOCH-2_X; MOCH-2_XX; MOCH-2_XX_sp.	0	0	3	1	0	0	0	1	0	0	0	0	0	0	0	0	1	1	0	1	8	0.333333	0.411765
	Eukaryota; Stramenopiles; Stramenopiles_X; MOCH; MOCH-4; MOCH-4_X; MOCH-4_XX; MOCH-4_XX_sp.	0	1	0	0	0	1	0	0	1	2	0	0	0	0	0	0	1	1	0	0	7	0.333333	0.352941
	Eukaryota; Stramenopiles; Stramenopiles_X; Oomycota; Oomycota_X; Oomycota_XX; Oomycota_XXX	0	0	0	0	0	0	0	0	0	0	1	0	0	0	0	0	0	0	0	0	1	0	0.0588235
	Eukaryota; Stramenopiles; Stramenopiles_X; Oomycota; Oomycota_X; Oomycota_XX; Oomycota_XXX; Oomycota_XXX_sp.	0	0	0	0	0	0	0	1	0	0	0	0	0	0	0	0	0	0	0	0	1	0.333333	0
	Eukaryota; Stramenopiles; Stramenopiles_X; Stramenopiles_XX; Stramenopiles_XXX; Stramenopiles_XXXX; Stramenopiles_XXXXX; Stramenopiles_XXXXX_sp.	2	2	1	0	3	1	3	2	2	4	5	1	1	1	1	0	1	4	3	0	37	2.33333	1.76471

## Sheet: singletons_removed
#assign_taxonomy.py -o uclust_assigned_taxonomy -i ../rep_set_denovo_usearch61chimerafiltered.fna -r /home/db/arb/PR2_mothur_qiime_gb203.fasta -t /home/db/arb/PR2_qiime_gb203_taxo.txt	SAMPLE===>	SO01	SO02	MSO01	MSO02	MSO03	SAO01	SAI01	SAI02	SAI03	SAO02	BB01	BB02	BB03	BB04	BB05	BB06	BB07	BB08	BB09	BB10
	taxonomy derived from Uclust against PR2 database (http://ssu-rrna.org)																					sum	average in	average out
	Eukaryota	0	1	2	1	2	4	0	1	0	4	0	0	0	3	2	0	5	5	6	6	42	0.333333	2.41176
	Eukaryota; Alveolata; Apicomplexa; Apicomplexa_X; Gregarines; Cephaloidophoroidea; Cephaloidophoroidea_X; Cephaloidophoroidea_X_sp.	26	13	15	12	10	28	3	5	2	6	3	11	5	4	8	13	20	19	10	16	229	3.33333	12.8824
	Eukaryota; Alveolata; Apicomplexa; Apicomplexa_X; Gregarines; Gregarines_X	0	0	0	0	2	1	0	0	0	0	0	0	0	0	0	0	3	0	0	0	6	0	0.352941
	Eukaryota; Alveolata; Apicomplexa; Apicomplexa_X; Gregarines; Gregarines_X; Gregarines_XX; Gregarines_XX_sp.	0	0	0	0	0	0	0	1	0	0	0	1	0	0	0	0	0	0	0	0	2	0.333333	0.0588235
	Eukaryota; Alveolata; Apicomplexa; Apicomplexa_X; Gregarines; Gregarines_X; Lankesteria; Lankesteria_chelyosomae	0	0	0	0	0	1	0	0	0	0	0	0	0	0	0	0	0	0	1	0	2	0	0.117647
	Eukaryota; Alveolata; Apicomplexa; Apicomplexa_X; Gregarines; Gregarines_X; Lecudina; Lecudina_tuzetae	0	1	0	0	0	0	0	0	0	0	0	0	0	0	0	1	0	1	0	0	3	0	0.176471
	Eukaryota; Alveolata; Ciliophora; Ciliophora-10; Ciliophora-10_X; Ciliophora-10_XX; Ciliophora-10_XXX; Ciliophora-10_XXX_sp.	0	0	1	0	0	0	0	0	0	0	0	0	0	0	1	0	0	0	0	0	2	0	0.117647
	Eukaryota; Alveolata; Ciliophora; Colpodea; Colpodea-1; Colpodea-1_X; Colpodea-1_XX; Colpodea-1_XX_sp.	2	4	3	0	2	4	0	1	2	9	1	3	3	2	3	1	0	3	5	1	49	1	2.70588
	Eukaryota; Alveolata; Ciliophora; Litostomatea; Cyclotrichia; Cyclotrichia_X; Cyclotrichia_XX; Cyclotrichia_XX_sp.	0	0	0	0	0	1	0	1	0	1	0	0	0	0	0	1	0	0	0	0	4	0.333333	0.176471
	Eukaryota; Alveolata; Ciliophora; Oligohymenophorea; Scuticociliatia; Scuticociliatia-1; Scuticociliatia-1_X; Scuticociliatia-1_X_sp.	0	1	0	0	1	2	0	2	0	3	0	1	2	2	1	2	0	2	2	1	22	0.666667	1.17647
	Eukaryota; Alveolata; Ciliophora; Phyllopharyngea; Cyrtophoria; Chlamydodontidae; Chlamydodon; Chlamydodon_sp._strain2	0	0	3	1	0	2	0	0	0	1	0	1	0	0	0	0	0	0	2	0	10	0	0.588235
	Eukaryota; Alveolata; Ciliophora; Prostomatea; Prostomatea_X; Colepidae; Tiarina; Tiarina_fusa	0	0	2	0	0	0	0	0	0	2	0	0	1	0	0	1	0	0	0	0	6	0	0.352941
	Eukaryota; Alveolata; Ciliophora; Spirotrichea; Choreotrichia	0	0	0	0	0	0	0	0	0	0	0	2	0	0	0	0	0	0	0	0	2	0	0.117647
	Eukaryota; Alveolata; Ciliophora; Spirotrichea; Choreotrichia; Choreotrichia_X; Choreotrichia_XX; Choreotrichia_XX_sp.	1	0	0	0	0	0	0	0	2	0	1	0	0	0	0	0	0	0	0	2	6	0.666667	0.235294
	Eukaryota; Alveolata; Ciliophora; Spirotrichea; Choreotrichia; Choreotrichia_X; Choreotrichia-1_X	2	0	0	1	0	0	0	0	1	0	0	0	1	1	0	0	0	0	0	0	6	0.333333	0.294118
	Eukaryota; Alveolata; Ciliophora; Spirotrichea; Choreotrichia; Choreotrichia_X; Rhizodomus; Rhizodomus_tagatzi	0	0	0	0	0	0	0	0	0	2	2	0	0	0	1	0	0	0	0	0	5	0	0.294118
	Eukaryota; Alveolata; Ciliophora; Spirotrichea; Choreotrichia; Choreotrichia_X; Salpingella; Salpingella_sp.	1	0	0	0	1	0	0	0	0	1	0	0	1	0	0	0	0	1	0	0	5	0	0.294118
	Eukaryota; Alveolata; Ciliophora; Spirotrichea; Choreotrichia; Choreotrichia-1; Choreotrichia-1_X; Choreotrichia-1_X_sp.	0	0	0	0	0	0	0	0	0	1	0	0	0	0	0	0	0	1	0	1	3	0	0.176471
	Eukaryota; Alveolata; Ciliophora; Spirotrichea; Choreotrichia; Dictyocystidae; Codonellopsis; Codonellopsis_morchella	0	1	0	0	0	0	0	0	1	0	1	0	2	0	0	0	0	1	0	0	6	0.333333	0.294118
	Eukaryota; Alveolata; Ciliophora; Spirotrichea; Choreotrichia; Metacylididae	0	0	0	0	0	0	0	0	0	0	1	0	0	1	0	0	2	0	0	0	4	0	0.235294
	Eukaryota; Alveolata; Ciliophora; Spirotrichea; Choreotrichia; Tintinnidae	1	0	0	0	0	0	1	0	0	1	2	0	0	0	3	5	0	5	4	5	27	0.333333	1.52941
	Eukaryota; Alveolata; Ciliophora; Spirotrichea; Choreotrichia; Tintinnidae; Eutintinnus; Eutintinnus_fraknoi	0	0	0	0	0	0	0	0	0	0	1	0	0	0	0	0	1	1	0	0	3	0	0.176471
	Eukaryota; Alveolata; Ciliophora; Spirotrichea; Choreotrichia; Tintinnidae; Tintinnopsis	0	0	0	0	1	0	0	0	0	0	0	0	0	0	0	0	0	0	4	0	5	0	0.294118
	Eukaryota; Alveolata; Ciliophora; Spirotrichea; Choreotrichia; Xystonellidae; Xystonella; Xystonella_longicauda	1	0	1	0	0	0	0	0	0	0	1	0	0	1	1	0	0	0	0	1	6	0	0.352941
	Eukaryota; Alveolata; Ciliophora; Spirotrichea; Oligotrichia; Strombidiidae; Laboea; Laboea_strobila	0	0	1	0	0	1	0	0	0	0	1	0	0	0	0	0	0	1	0	0	4	0	0.235294
	Eukaryota; Alveolata; Ciliophora; Spirotrichea; Oligotrichia; Strombidiidae; Pseudotontonia	0	0	1	1	0	1	0	2	0	0	1	0	0	0	0	0	0	1	1	0	8	0.666667	0.352941
	Eukaryota; Alveolata; Ciliophora; Spirotrichea; Oligotrichia; Strombidiidae; Pseudotontonia; Pseudotontonia_sp.	0	1	0	0	0	0	0	0	0	0	2	0	0	0	0	1	1	0	0	0	5	0	0.294118
	Eukaryota; Alveolata; Ciliophora; Spirotrichea; Oligotrichia; Strombidiidae; Strombidiidae_X	0	0	0	0	0	0	1	5	0	0	0	0	0	0	0	0	0	0	0	0	6	2	0
	Eukaryota; Alveolata; Ciliophora; Spirotrichea; Oligotrichia; Strombidiidae; Strombidiidae_X; Strombidiidae_X_sp.	0	0	0	0	0	1	0	1	0	4	2	1	0	2	0	2	1	3	1	2	20	0.333333	1.11765
	Eukaryota; Alveolata; Ciliophora; Spirotrichea; Oligotrichia; Strombidiidae; Strombidiidae_X; Strombidiidae_X_sp._strain15	0	0	0	1	0	0	0	0	1	1	0	0	0	0	0	0	0	0	0	0	3	0.333333	0.117647
	Eukaryota; Alveolata; Ciliophora; Spirotrichea; Oligotrichia; Strombidiidae; Strombidium; Strombidium_basimorphum	2	1	1	4	0	0	3	4	2	3	4	5	2	5	1	7	2	1	0	0	47	3	2.23529
	Eukaryota; Alveolata; Ciliophora; Spirotrichea; Oligotrichia; Strombidiidae; Strombidium; Strombidium_sp.	0	0	1	0	0	0	2	7	7	1	1	5	1	2	0	0	1	1	3	1	33	5.33333	1
	Eukaryota; Alveolata; Dinophyta	0	2	2	3	1	3	0	0	0	3	0	0	2	1	0	0	0	2	0	0	19	0	1.11765
	Eukaryota; Alveolata; Dinophyta; Dinophyceae	0	0	0	0	0	2	0	0	0	0	0	0	0	0	0	1	0	0	0	2	5	0	0.294118
	Eukaryota; Alveolata; Dinophyta; Dinophyceae; Dinophyceae_X; Dinophyceae_XX	1	0	7	9	7	4	0	4	3	16	5	1	3	1	5	1	7	10	10	3	97	2.33333	5.29412
	Eukaryota; Alveolata; Dinophyta; Dinophyceae; Dinophyceae_X; Dinophyceae_XX; Blastodinium; Blastodinium_sp.	0	0	0	0	0	16	0	0	0	1	0	0	0	0	0	0	0	0	0	0	17	0	1
	Eukaryota; Alveolata; Dinophyta; Dinophyceae; Dinophyceae_X; Dinophyceae_XX; Cochlodinium; Cochlodinium_fulvescens	0	0	1	0	0	0	0	0	0	0	0	0	0	0	0	0	0	1	0	0	2	0	0.117647
	Eukaryota; Alveolata; Dinophyta; Dinophyceae; Dinophyceae_X; Dinophyceae_XX; Cochlodinium; Cochlodinium_polykrikoides	1	0	3	4	0	0	0	0	0	0	0	0	0	0	0	0	1	0	0	2	11	0	0.647059
	Eukaryota; Alveolata; Dinophyta; Dinophyceae; Dinophyceae_X; Dinophyceae_XX; Dinophyceae_XXX	9	5	12	9	4	12	21	4	8	11	4	3	5	9	3	4	9	14	17	5	168	11	7.94118
	Eukaryota; Alveolata; Dinophyta; Dinophyceae; Dinophyceae_X; Dinophyceae_XX; Dinophyceae_XXX; Dinophyceae_XXX_sp.	40	18	106	96	29	76	17	26	19	116	41	57	29	35	50	31	75	107	95	62	1125	20.6667	62.5294
	Eukaryota; Alveolata; Dinophyta; Dinophyceae; Dinophyceae_X; Dinophyceae_XX; Dinophyceae_XXX; Dinophyceae_XXX_sp._strain16	1	0	2	1	0	1	0	0	0	1	2	0	3	1	0	0	11	0	1	2	26	0	1.52941
	Eukaryota; Alveolata; Dinophyta; Dinophyceae; Dinophyceae_X; Dinophyceae_XX; Dinophyceae_XXX; Dinophyceae_XXX_sp._strain35	4	0	2	0	0	1	3	1	2	19	3	3	5	0	5	8	25	8	6	1	96	2	5.29412
	Eukaryota; Alveolata; Dinophyta; Dinophyceae; Dinophyceae_X; Dinophyceae_XX; Dinophyceae_XXX; Dinophyceae_XXX_sp._strain36	1	0	0	0	1	0	0	0	0	4	0	0	0	0	0	0	0	0	0	0	6	0	0.352941
	Eukaryota; Alveolata; Dinophyta; Dinophyceae; Dinophyceae_X; Dinophyceae_XX; Dinophyceae_XXX; Dinophyceae_XXX_sp._strain39	2	0	0	0	0	0	0	0	0	0	0	0	0	0	0	0	1	2	0	0	5	0	0.294118
	Eukaryota; Alveolata; Dinophyta; Dinophyceae; Dinophyceae_X; Dinophyceae_XX; Dinophyceae_XXX; Dinophyceae_XXX_sp._strain9	3	1	3	5	1	6	1	3	1	5	3	4	3	7	2	3	6	6	7	1	71	1.66667	3.88235
	Eukaryota; Alveolata; Dinophyta; Dinophyceae; Dinophyceae_X; Dinophyceae_XX; Ellobiopsis; Ellobiopsis_chattonii	0	0	0	0	0	0	0	0	0	0	1	0	0	0	0	2	0	0	0	0	3	0	0.176471
	Eukaryota; Alveolata; Dinophyta; Dinophyceae; Dinophyceae_X; Dinophyceae_XX; Gonyaulax; Gonyaulax_polygramma	0	0	1	0	1	1	1	1	0	2	0	0	0	0	0	1	2	0	0	0	10	0.666667	0.470588
	Eukaryota; Alveolata; Dinophyta; Dinophyceae; Dinophyceae_X; Dinophyceae_XX; Gymnodinium; Gymnodinium_sp._strain7	0	0	0	1	0	0	0	0	0	0	0	0	1	0	1	0	0	0	1	0	4	0	0.235294
	Eukaryota; Alveolata; Dinophyta; Dinophyceae; Dinophyceae_X; Dinophyceae_XX; Gyrodinium	2	2	5	6	2	2	10	2	4	10	2	6	5	3	5	5	12	7	5	2	97	5.33333	4.76471
	Eukaryota; Alveolata; Dinophyta; Dinophyceae; Dinophyceae_X; Dinophyceae_XX; Gyrodinium; Gyrodinium_fusiforme	17	12	33	26	12	21	3	8	3	47	19	18	17	14	21	13	32	30	41	26	413	4.66667	23.4706
	Eukaryota; Alveolata; Dinophyta; Dinophyceae; Dinophyceae_X; Dinophyceae_XX; Heterocapsa; Heterocapsa_nei/rotundata_strain2	1	1	0	3	1	0	0	0	0	1	0	1	0	0	1	1	2	0	0	1	13	0	0.764706
	Eukaryota; Alveolata; Dinophyta; Dinophyceae; Dinophyceae_X; Dinophyceae_XX; Lepidodinium; Lepidodinium_sp.	0	1	0	0	0	0	0	0	0	0	0	0	0	0	0	0	1	0	0	0	2	0	0.117647
	Eukaryota; Alveolata; Dinophyta; Dinophyceae; Dinophyceae_X; Dinophyceae_XX; Neoceratium	5	9	10	9	4	5	1	0	1	8	3	2	9	4	7	1	7	3	7	2	97	0.666667	5.58824
	Eukaryota; Alveolata; Dinophyta; Dinophyceae; Dinophyceae_X; Dinophyceae_XX; Prorocentrum	0	0	0	1	0	0	0	2	0	1	0	0	0	0	0	0	0	0	0	0	4	0.666667	0.117647
	Eukaryota; Alveolata; Dinophyta; Dinophyceae; Dinophyceae_X; Dinophyceae_XX; Prorocentrum; Prorocentrum_minimum	1	0	3	2	0	2	0	0	0	5	6	6	0	3	0	0	4	1	1	0	34	0	2
	Eukaryota; Alveolata; Dinophyta; Dinophyceae; Dinophyceae_X; Dinophyceae_XX; Prorocentrum; Prorocentrum_sp.	5	2	11	8	3	10	0	0	1	6	5	9	2	4	3	2	5	5	3	7	91	0.333333	5.29412
	Eukaryota; Alveolata; Dinophyta; Dinophyceae; Dinophyceae_X; Dinophyceae_XX; Protoperidinium; Protoperidinium_elegans	1	0	0	0	0	0	0	0	0	0	0	0	0	0	0	1	0	2	0	1	5	0	0.294118
	Eukaryota; Alveolata; Dinophyta; Dinophyceae; Dinophyceae_X; Dinophyceae_XX; Protoperidinium; Protoperidinium_pellucidum	1	1	1	1	0	5	9	1	3	4	2	0	4	0	1	2	5	1	2	1	44	4.33333	1.82353
	Eukaryota; Alveolata; Dinophyta; Dinophyceae; Dinophyceae_X; Dinophyceae_XX; Protoperidinium; Protoperidinium_sp.	0	1	0	0	1	0	0	0	1	0	0	0	0	0	0	0	0	0	0	0	3	0.333333	0.117647
	Eukaryota; Alveolata; Dinophyta; Dinophyceae; Dinophyceae_X; Dinophyceae_XX; Scrippsiella; Scrippsiella_trochoidea	1	0	2	0	2	2	1	1	1	0	1	2	0	1	1	1	2	1	0	2	21	1	1.05882
	Eukaryota; Alveolata; Dinophyta; Dinophyceae; Dinophyceae_X; Dinophyceae_XX; Suessiales_X; Suessiales_X_sp.	6	0	9	5	3	3	2	0	0	5	0	3	2	0	5	1	7	3	9	0	63	0.666667	3.58824
	Eukaryota; Alveolata; Dinophyta; Dinophyceae; Dinophyceae_X; Dinophyceae_XX; Takayama	2	0	0	2	1	1	0	0	0	2	0	0	0	0	0	0	1	0	0	0	9	0	0.529412
	Eukaryota; Alveolata; Dinophyta; Dinophyceae; Dinophyceae_X; Noctilucales; Spatulodinium; Spatulodinium_pseudonoctiluca	0	0	1	0	1	0	0	0	0	1	0	0	1	0	1	0	0	0	1	0	6	0	0.352941
	Eukaryota; Alveolata; Dinophyta; Dinophyceae; Dinophysiales; Amphisoleniaceae; Amphisolenia	0	0	0	0	0	1	0	0	0	0	0	0	1	0	0	0	1	2	0	0	5	0	0.294118
	Eukaryota; Alveolata; Dinophyta; Dinophyceae; Dinophysiales; Dinophysaceae_Oxyphysaceae; Ornithocercus; Ornithocercus_quadratus	0	0	1	0	0	1	0	0	0	0	0	0	0	0	0	0	0	0	0	0	2	0	0.117647
	Eukaryota; Alveolata; Dinophyta; Dinophyceae; Dinophysiales; Dinophysaceae_Oxyphysaceae; Phalacroma; Phalacroma_doryphorum	0	1	0	1	2	0	0	0	1	1	4	1	3	0	3	0	1	3	1	0	22	0.333333	1.23529
	Eukaryota; Alveolata; Dinophyta; Dinophyceae; Suessiales; Suessiales_X	0	0	0	0	1	1	1	0	0	2	1	0	0	1	0	0	1	0	0	0	8	0.333333	0.411765
	Eukaryota; Alveolata; Dinophyta; Dinophyceae; Suessiales; Suessiales_X; Karlodinium; Karlodinium_micrum	0	0	4	0	1	0	0	0	1	4	0	1	0	0	1	0	0	1	0	0	13	0.333333	0.705882
	Eukaryota; Alveolata; Dinophyta; Dinophyceae; Suessiales; Suessiales_X; Karlodinium; Karlodinium_sp.	0	0	0	1	0	1	0	1	0	2	0	0	0	1	1	0	2	1	3	0	13	0.333333	0.705882
	Eukaryota; Alveolata; Dinophyta; Syndiniales	0	0	1	1	0	2	0	0	1	1	0	0	0	0	0	0	0	1	0	0	7	0.333333	0.352941
	Eukaryota; Alveolata; Dinophyta; Syndiniales; Dino-Group-I; Dino-Group-I_X; Dino-Group-I_XX; Dino-Group-I_XX_sp.	1	0	0	0	1	0	0	1	0	0	1	0	1	1	1	2	2	3	0	3	17	0.333333	0.941176
	Eukaryota; Alveolata; Dinophyta; Syndiniales; Dino-Group-I; Dino-Group-I-Clade-1; Dino-Group-I-Clade-1_X; Dino-Group-I-Clade-1_X_sp.	6	10	12	7	8	13	17	30	12	6	1	3	4	9	17	1	39	30	41	28	294	19.6667	13.8235
	Eukaryota; Alveolata; Dinophyta; Syndiniales; Dino-Group-I; Dino-Group-I-Clade-1; Dino-Group-I-Clade-1_X; Dino-Group-I-Clade-1_X_sp._strain11	10	9	3	1	0	10	1	1	0	1	10	5	3	7	9	0	8	2	2	3	85	0.666667	4.88235
	Eukaryota; Alveolata; Dinophyta; Syndiniales; Dino-Group-I; Dino-Group-I-Clade-2; Dino-Group-I-Clade-2_X; Dino-Group-I-Clade-2_X_sp.	3	2	0	0	0	1	0	0	0	0	0	0	0	1	4	0	3	0	3	0	17	0	1
	Eukaryota; Alveolata; Dinophyta; Syndiniales; Dino-Group-I; Dino-Group-I-Clade-3; Dino-Group-I-Clade-3_X; Dino-Group-I-Clade-3_X_sp.	2	0	1	0	1	6	0	0	0	0	1	0	1	1	1	0	1	2	0	1	18	0	1.05882
	Eukaryota; Alveolata; Dinophyta; Syndiniales; Dino-Group-I; Dino-Group-I-Clade-4; Dino-Group-I-Clade-4_X; Dino-Group-I-Clade-4_X_sp.	15	11	3	8	10	21	12	8	2	19	7	10	11	7	9	14	8	11	5	4	195	7.33333	10.1765
	Eukaryota; Alveolata; Dinophyta; Syndiniales; Dino-Group-I; Dino-Group-I-Clade-5; Dino-Group-I-Clade-5_X; Dino-Group-I-Clade-5_X_sp.	2	1	8	7	5	20	4	3	1	12	8	7	15	36	28	3	23	27	34	17	261	2.66667	14.8824
	Eukaryota; Alveolata; Dinophyta; Syndiniales; Dino-Group-I; Dino-Group-I-Clade-6; Dino-Group-I-Clade-6_X; Dino-Group-I-Clade-6_X_sp.	0	0	0	0	0	5	0	0	0	3	0	0	0	0	0	0	0	0	0	0	8	0	0.470588
	Eukaryota; Alveolata; Dinophyta; Syndiniales; Dino-Group-I; Dino-Group-I-Clade-7; Dino-Group-I-Clade-7_X; Dino-Group-I-Clade-7_X_sp.	0	0	0	0	0	3	0	0	0	2	0	0	0	0	0	0	0	0	1	0	6	0	0.352941
	Eukaryota; Alveolata; Dinophyta; Syndiniales; Dino-Group-I; Dino-Group-I-Clade-8; Dino-Group-I-Clade-8_X; Dino-Group-I-Clade-8_X_sp.	2	1	1	5	2	9	0	0	0	1	0	0	0	0	0	0	0	1	1	2	25	0	1.47059
	Eukaryota; Alveolata; Dinophyta; Syndiniales; Dino-Group-II	3	1	0	2	1	2	0	0	0	5	0	1	2	4	2	0	5	7	2	3	40	0	2.35294
	Eukaryota; Alveolata; Dinophyta; Syndiniales; Dino-Group-II; Dino-Group-II_X; Dino-Group-II_XX; Dino-Group-II_XX_sp.	0	0	0	5	0	6	0	0	1	5	1	1	0	0	3	0	5	3	4	4	38	0.333333	2.17647
	Eukaryota; Alveolata; Dinophyta; Syndiniales; Dino-Group-II; Dino-Group-II-Clade-1; Dino-Group-II-Clade-1_X; Dino-Group-II-Clade-1_X_sp.	2	0	4	4	1	3	0	1	1	9	12	5	4	5	10	0	7	11	12	0	91	0.666667	5.23529
	Eukaryota; Alveolata; Dinophyta; Syndiniales; Dino-Group-II; Dino-Group-II-Clade-10-and-11; Dino-Group-II-Clade-10-and-11_X	0	1	2	0	1	4	0	0	0	2	4	4	1	1	4	0	1	0	1	2	28	0	1.64706
	Eukaryota; Alveolata; Dinophyta; Syndiniales; Dino-Group-II; Dino-Group-II-Clade-10-and-11; Dino-Group-II-Clade-10-and-11_X; Dino-Group-II-Clade-10-and-11_X_sp.	1	1	8	3	3	26	1	3	0	20	16	13	12	28	22	2	39	33	27	30	288	1.33333	16.7059
	Eukaryota; Alveolata; Dinophyta; Syndiniales; Dino-Group-II; Dino-Group-II-Clade-10-and-11; Dino-Group-II-Clade-10-and-11_X; Dino-Group-II-Clade-10-and-11_X_sp._strain11	0	0	1	0	0	1	0	0	0	0	0	0	0	0	0	0	0	0	0	0	2	0	0.117647
	Eukaryota; Alveolata; Dinophyta; Syndiniales; Dino-Group-II; Dino-Group-II-Clade-12; Amoebophrya; Amoebophrya_sp.	0	1	1	0	0	0	1	0	1	0	1	1	1	0	1	0	1	1	1	0	11	0.666667	0.529412
	Eukaryota; Alveolata; Dinophyta; Syndiniales; Dino-Group-II; Dino-Group-II-Clade-13; Dino-Group-II-Clade-13_X; Dino-Group-II-Clade-13_X_sp.	1	0	0	0	0	1	0	1	0	0	1	2	0	0	8	2	3	1	2	0	22	0.333333	1.23529
	Eukaryota; Alveolata; Dinophyta; Syndiniales; Dino-Group-II; Dino-Group-II-Clade-14; Dino-Group-II-Clade-14_X; Dino-Group-II-Clade-14_X_sp.	0	0	0	1	0	2	0	0	0	2	3	1	3	2	4	1	5	5	1	3	33	0	1.94118
	Eukaryota; Alveolata; Dinophyta; Syndiniales; Dino-Group-II; Dino-Group-II-Clade-16; Dino-Group-II-Clade-16_X; Dino-Group-II-Clade-16_X_sp.	5	2	8	3	0	7	3	0	2	1	4	2	3	13	22	3	21	16	15	12	142	1.66667	8.05882
	Eukaryota; Alveolata; Dinophyta; Syndiniales; Dino-Group-II; Dino-Group-II-Clade-17; Dino-Group-II-Clade-17_X; Dino-Group-II-Clade-17_X_sp.	0	0	0	1	0	3	0	2	0	2	3	2	1	2	3	0	1	1	3	1	25	0.666667	1.35294
	Eukaryota; Alveolata; Dinophyta; Syndiniales; Dino-Group-II; Dino-Group-II-Clade-2; Dino-Group-II-Clade-2_X; Dino-Group-II-Clade-2_X_sp.	0	0	0	1	0	0	0	1	0	0	1	0	0	0	0	0	0	0	1	0	4	0.333333	0.176471
	Eukaryota; Alveolata; Dinophyta; Syndiniales; Dino-Group-II; Dino-Group-II-Clade-2; Dino-Group-II-Clade-2_X; Dino-Group-II-Clade-2_X_sp._strain1	0	0	0	0	0	0	0	1	0	1	0	0	0	0	0	0	0	0	1	0	3	0.333333	0.117647
	Eukaryota; Alveolata; Dinophyta; Syndiniales; Dino-Group-II; Dino-Group-II-Clade-20; Dino-Group-II-Clade-20_X; Dino-Group-II-Clade-20_X_sp.	5	4	0	1	3	5	0	1	0	4	1	1	3	6	4	1	5	15	5	1	65	0.333333	3.76471
	Eukaryota; Alveolata; Dinophyta; Syndiniales; Dino-Group-II; Dino-Group-II-Clade-21; Dino-Group-II-Clade-21_X; Dino-Group-II-Clade-21_X_sp.	0	1	0	0	0	1	0	0	0	1	0	1	0	0	0	0	1	0	1	1	7	0	0.411765
	Eukaryota; Alveolata; Dinophyta; Syndiniales; Dino-Group-II; Dino-Group-II-Clade-22; Dino-Group-II-Clade-22_X; Dino-Group-II-Clade-22_X_sp.	1	0	1	2	2	10	0	1	0	14	5	6	1	7	5	1	3	13	11	7	90	0.333333	5.23529
	Eukaryota; Alveolata; Dinophyta; Syndiniales; Dino-Group-II; Dino-Group-II-Clade-23; Dino-Group-II-Clade-23_X; Dino-Group-II-Clade-23_X_sp.	0	0	2	0	0	0	3	1	1	0	0	0	1	1	2	0	0	1	1	0	13	1.66667	0.470588
	Eukaryota; Alveolata; Dinophyta; Syndiniales; Dino-Group-II; Dino-Group-II-Clade-26; Dino-Group-II-Clade-26_X; Dino-Group-II-Clade-26_X_sp.	2	0	2	2	1	5	0	1	2	4	1	3	2	12	5	7	5	5	14	7	80	1	4.52941
	Eukaryota; Alveolata; Dinophyta; Syndiniales; Dino-Group-II; Dino-Group-II-Clade-27; Dino-Group-II-Clade-27_X; Dino-Group-II-Clade-27_X_sp.	0	0	0	0	1	0	0	0	0	1	1	0	0	0	1	0	0	0	0	0	4	0	0.235294
	Eukaryota; Alveolata; Dinophyta; Syndiniales; Dino-Group-II; Dino-Group-II-Clade-29; Dino-Group-II-Clade-29_X; Dino-Group-II-Clade-29_X_sp.	0	0	0	0	0	0	0	0	0	0	1	0	0	0	0	1	0	0	0	0	2	0	0.117647
	Eukaryota; Alveolata; Dinophyta; Syndiniales; Dino-Group-II; Dino-Group-II-Clade-3	0	0	0	0	0	0	0	0	0	0	1	0	0	1	0	0	0	0	0	0	2	0	0.117647
	Eukaryota; Alveolata; Dinophyta; Syndiniales; Dino-Group-II; Dino-Group-II-Clade-3; Dino-Group-II-Clade-3_X	0	0	0	0	0	0	0	0	1	0	0	0	0	1	0	1	1	2	0	0	6	0.333333	0.294118
	Eukaryota; Alveolata; Dinophyta; Syndiniales; Dino-Group-II; Dino-Group-II-Clade-3; Dino-Group-II-Clade-3_X; Dino-Group-II-Clade-3_X_sp.	2	0	2	0	0	3	0	0	0	6	4	2	0	2	1	1	2	3	4	1	33	0	1.94118
	Eukaryota; Alveolata; Dinophyta; Syndiniales; Dino-Group-II; Dino-Group-II-Clade-30; Dino-Group-II-Clade-30_X; Dino-Group-II-Clade-30_X_sp.	0	0	0	0	0	0	1	0	0	1	0	1	0	0	0	0	1	3	4	1	12	0.333333	0.647059
	Eukaryota; Alveolata; Dinophyta; Syndiniales; Dino-Group-II; Dino-Group-II-Clade-35; Dino-Group-II-Clade-35_X; Dino-Group-II-Clade-35_X_sp.	1	0	1	1	2	0	0	0	0	0	0	0	0	0	0	0	0	0	0	0	5	0	0.294118
	Eukaryota; Alveolata; Dinophyta; Syndiniales; Dino-Group-II; Dino-Group-II-Clade-39; Dino-Group-II-Clade-39_X; Dino-Group-II-Clade-39_X_sp.	0	0	0	0	0	0	1	1	1	0	0	0	0	0	0	0	0	0	0	0	3	1	0
	Eukaryota; Alveolata; Dinophyta; Syndiniales; Dino-Group-II; Dino-Group-II-Clade-4; Amoebophrya; Amoebophrya_ceratii	0	0	0	0	0	0	0	0	0	0	1	0	0	0	0	0	0	0	2	0	3	0	0.176471
	Eukaryota; Alveolata; Dinophyta; Syndiniales; Dino-Group-II; Dino-Group-II-Clade-4; Dino-Group-II-Clade-4_X; Dino-Group-II-Clade-4_X_sp.	0	0	1	0	0	2	2	1	0	2	1	1	1	0	2	0	0	2	1	0	16	1	0.764706
	Eukaryota; Alveolata; Dinophyta; Syndiniales; Dino-Group-II; Dino-Group-II-Clade-44; Dino-Group-II-Clade-44_X; Dino-Group-II-Clade-44_X_sp.	1	0	0	0	0	2	0	0	0	0	0	0	0	0	1	0	1	0	3	2	10	0	0.588235
	Eukaryota; Alveolata; Dinophyta; Syndiniales; Dino-Group-II; Dino-Group-II-Clade-5; Dino-Group-II-Clade-5_X; Dino-Group-II-Clade-5_X_sp.	33	7	21	42	38	81	121	72	39	124	144	85	101	133	74	121	97	167	143	115	1758	77.3333	89.7647
	Eukaryota; Alveolata; Dinophyta; Syndiniales; Dino-Group-II; Dino-Group-II-Clade-6; Dino-Group-II-Clade-6_X; Dino-Group-II-Clade-6_X_sp.	8	2	3	3	3	6	0	1	2	10	9	9	7	5	8	2	9	12	18	5	122	1	7
	Eukaryota; Alveolata; Dinophyta; Syndiniales; Dino-Group-II; Dino-Group-II-Clade-7; Dino-Group-II-Clade-7_X; Dino-Group-II-Clade-7_X_sp.	0	0	2	3	2	12	0	0	0	1	1	0	0	1	3	0	1	0	2	0	28	0	1.64706
	Eukaryota; Alveolata; Dinophyta; Syndiniales; Dino-Group-II; Dino-Group-II-Clade-8; Dino-Group-II-Clade-8_X; Dino-Group-II-Clade-8_X_sp.	3	1	0	4	1	5	0	0	0	2	0	1	0	5	10	0	7	7	13	1	60	0	3.52941
	Eukaryota; Alveolata; Dinophyta; Syndiniales; Dino-Group-II; Dino-Group-II-Clade-9; Dino-Group-II-Clade-9_X; Dino-Group-II-Clade-9_X_sp.	0	0	0	0	0	0	0	0	0	0	0	0	0	0	0	0	0	2	1	0	3	0	0.176471
	Eukaryota; Alveolata; Dinophyta; Syndiniales; Dino-Group-III; Dino-Group-III_X; Dino-Group-III_XX	0	0	0	2	0	8	1	1	0	7	2	0	0	3	2	0	2	6	5	0	39	0.666667	2.17647
	Eukaryota; Alveolata; Dinophyta; Syndiniales; Dino-Group-III; Dino-Group-III_X; Dino-Group-III_XX; Dino-Group-III_XX_sp.	4	0	7	3	1	11	3	3	1	32	10	2	11	10	4	8	10	6	11	3	140	2.33333	7.82353
	Eukaryota; Alveolata; Dinophyta; Syndiniales; Dino-Group-V; Dino-Group-V_X; Dino-Group-V_XX; Dino-Group-V_XX_sp.	2	0	2	1	2	3	0	0	0	4	0	1	2	8	7	0	3	4	5	3	47	0	2.76471
	Eukaryota; Amoebozoa; Lobosa; Discosea-Flabellinia; Vannellida; Vannellidae; Vannella; Vannella_sp.	0	0	0	0	0	0	0	0	0	0	0	0	0	0	1	0	0	0	0	5	6	0	0.352941
	Eukaryota; Apusozoa; Apusomonadidae; Apusomonadidae_Group-2; Apusomonadidae_Group-2_X; Apusomonadidae_Group-2_XX; Amastigomonas; Amastigomonas_debruynei	0	0	0	0	0	0	0	0	0	0	0	0	0	1	9	0	0	0	0	0	10	0	0.588235
	Eukaryota; Archaeplastida; Chlorophyta; Chlorodendrophyceae; Chlorodendrales; Chlorodendrales_X; Chlorodendrales_XX; Chlorodendrales_XX_sp.	0	0	0	0	0	0	0	1	0	0	0	0	0	0	0	0	0	0	0	1	2	0.333333	0.0588235
	Eukaryota; Archaeplastida; Chlorophyta; Mamiellophyceae; Mamiellales; Bathycoccaceae; Bathycoccus; Bathycoccus_prasinos	23	35	1	1	0	0	0	0	0	0	0	0	8	7	3	3	2	0	1	0	84	0	4.94118
	Eukaryota; Archaeplastida; Chlorophyta; Mamiellophyceae; Mamiellales; Bathycoccaceae; Ostreococcus; Ostreococcus_tauri	2	0	0	0	0	0	20	6	4	8	1	0	5	4	0	11	1	0	0	1	63	10	1.94118
	Eukaryota; Archaeplastida; Chlorophyta; Mamiellophyceae; Mamiellales; Mamiellaceae; Micromonas; Micromonas_sp.	5	5	0	0	0	0	25	13	6	3	0	0	0	1	0	0	6	1	1	1	67	14.6667	1.35294
	Eukaryota; Archaeplastida; Chlorophyta; Prasino-Clade-I; Prasino-Clade-I_X; Prasino-Clade-I-B; Prasino-Clade-I-B_X; Prasino-Clade-I-B_X_sp.	0	0	0	1	1	0	0	2	0	0	0	0	0	0	0	0	0	1	1	4	10	0.666667	0.470588
	Eukaryota; Archaeplastida; Chlorophyta; Prasino-Clade-VII; Prasino-Clade-VII_X; Prasino-Clade-VII-A; Prasino-Clade-VII-A_X; Prasino-Clade-VII-A_X_sp.	3	3	0	0	0	0	0	0	0	0	0	1	9	5	0	0	0	0	2	0	23	0	1.35294
	Eukaryota; Archaeplastida; Chlorophyta; Prasino-Clade-VII; Prasino-Clade-VII_X; Prasino-Clade-VII-B; Prasino-Clade-VII-B_X; Prasino-Clade-VII-B_X_sp.	0	0	0	0	0	0	0	0	0	0	0	0	1	1	0	0	0	0	0	0	2	0	0.117647
	Eukaryota; Archaeplastida; Chlorophyta; Prasinococcales; Prasinococcales_X; Prasinococcales-Clade-A; Prasinococcus; Prasinococcus_capsulatus	0	0	0	0	0	0	1	2	1	0	0	0	0	0	0	0	0	0	0	0	4	1.33333	0
	Eukaryota; Archaeplastida; Chlorophyta; Prasinococcales; Prasinococcales_X; Prasinococcales-Clade-B; Prasinoderma; Prasinoderma_coloniale	0	0	0	0	0	0	4	1	2	12	0	0	2	1	1	3	0	0	0	0	26	2.33333	1.11765
	Eukaryota; Archaeplastida; Chlorophyta; Pyramimonadales; Pyramimonadales_X; Pyramimonadales_XX	0	0	0	1	0	1	0	0	0	0	0	0	0	0	1	0	0	0	1	0	4	0	0.235294
	Eukaryota; Archaeplastida; Chlorophyta; Pyramimonadales; Pyramimonadales_X; Pyramimonadales_XX; Pyramimonas	0	0	0	0	0	0	3	1	0	0	0	0	0	0	0	0	0	0	0	0	4	1.33333	0
	Eukaryota; Archaeplastida; Rhodophyta; Florideophyceae; Corallinales; Corallinales_X; Hydrolithon; Hydrolithon_gardineri	0	0	0	0	0	0	0	0	2	0	0	0	0	0	0	0	0	0	0	0	2	0.666667	0
	Eukaryota; Archaeplastida; Rhodophyta; Florideophyceae; Corallinales; Corallinales_X; Pneophyllum; Pneophyllum_conicum	0	0	0	0	0	0	0	0	2	0	0	0	0	0	0	0	0	0	0	0	2	0.666667	0
	Eukaryota; Archaeplastida; Rhodophyta; Florideophyceae; Gigartinales; Gigartinales_X; Peyssonnelia	0	0	0	0	0	0	0	2	1	0	0	0	0	0	0	0	0	0	0	0	3	1	0
	Eukaryota; Excavata; Discoba; Euglenozoa; Diplonemea; Diplonemea_X; Diplonema	0	0	0	0	0	0	0	0	0	0	0	0	0	0	0	0	0	1	0	1	2	0	0.117647
	Eukaryota; Excavata; Discoba; Euglenozoa; Diplonemea; Diplonemea_X; Diplonemea_XX; Diplonemea_XX_sp.	0	0	1	1	0	0	0	0	0	1	0	0	0	0	0	0	0	0	0	0	3	0	0.176471
	Eukaryota; Hacrobia; Centroheliozoa; Centroheliozoa_X; Pterocystida; Pterocystida_X; Pterocystida_XX; Pterocystida_XX_sp.	1	0	2	2	2	1	3	1	0	3	0	1	0	0	1	1	1	0	0	0	19	1.33333	0.882353
	Eukaryota; Hacrobia; Cryptophyta; Cryptophyceae; Cryptophyceae_X; Basal_Cryptophyceae-1; Basal_Cryptophyceae-1_X; Basal_Cryptophyceae-1_X_sp.	0	0	0	0	0	0	0	0	0	0	1	0	1	1	0	0	1	0	0	0	4	0	0.235294
	Eukaryota; Hacrobia; Cryptophyta; Cryptophyceae; Cryptophyceae_X; Basal_Cryptophyceae-2; Basal_Cryptophyceae-2_X; Basal_Cryptophyceae-2_X_sp.	0	0	0	0	0	0	1	0	1	0	1	3	0	0	2	0	0	1	0	1	10	0.666667	0.470588
	Eukaryota; Hacrobia; Cryptophyta; Cryptophyceae; Cryptophyceae_X; Cryptomonadales; Cryptomonadales_X; Cryptomonadales_X_sp.	0	1	0	0	0	0	0	0	1	0	1	0	0	0	0	0	0	0	0	0	3	0.333333	0.117647
	Eukaryota; Hacrobia; Cryptophyta; Cryptophyceae; Cryptophyceae_X; Cryptomonadales; Proteomonas; Proteomonas_sulcata	0	0	0	0	0	0	2	1	1	0	0	0	0	0	0	0	0	0	0	0	4	1.33333	0
	Eukaryota; Hacrobia; Cryptophyta; Cryptophyceae; Cryptophyceae_X; Goniomonadales; Goniomonas; Goniomonas_sp.	0	0	0	0	0	1	0	0	1	2	1	2	1	3	5	0	2	5	2	1	26	0.333333	1.47059
	Eukaryota; Hacrobia; Haptophyta; Pavlovophyceae; Pavlovales; Pavlovaceae; Exanthemachrysis; Exanthemachrysis_gayraliae	0	0	0	2	0	0	0	0	0	0	0	0	0	0	0	0	0	0	0	0	2	0	0.117647
	Eukaryota; Hacrobia; Haptophyta; Prymnesiophyceae	1	2	1	1	2	3	0	0	0	2	1	1	1	0	2	1	2	1	0	1	22	0	1.29412
	Eukaryota; Hacrobia; Haptophyta; Prymnesiophyceae; Clade-D; Clade-D_X; Clade-D_XX; Clade-D_XX_sp._strain1	2	4	2	0	3	1	1	4	0	3	3	2	5	7	2	7	4	4	3	3	60	1.66667	3.23529
	Eukaryota; Hacrobia; Haptophyta; Prymnesiophyceae; Coccolithales; Calcidiscaceae	0	1	0	0	0	0	0	1	0	0	1	0	1	0	0	0	0	0	0	0	4	0.333333	0.176471
	Eukaryota; Hacrobia; Haptophyta; Prymnesiophyceae; Coccolithales; Calyptrosphaeraceae; Calyptrosphaera	0	0	0	0	0	0	1	0	0	1	0	0	0	0	0	0	0	0	0	0	2	0.333333	0.0588235
	Eukaryota; Hacrobia; Haptophyta; Prymnesiophyceae; Coccolithales; Hymenomonadaceae; Hymenomonas	0	0	2	0	1	0	1	0	0	0	0	0	0	0	0	0	0	0	0	0	4	0.333333	0.176471
	Eukaryota; Hacrobia; Haptophyta; Prymnesiophyceae; Isochrysidales; Noelaerhabdaceae; Emiliania	2	5	0	1	1	0	0	0	0	1	0	0	0	0	0	0	0	0	0	0	10	0	0.588235
	Eukaryota; Hacrobia; Haptophyta; Prymnesiophyceae; Phaeocystales; Phaeocystaceae; Phaeocystis; Phaeocystis_cordata	0	1	0	0	0	0	2	0	1	2	0	0	0	0	0	0	1	0	0	0	7	1	0.235294
	Eukaryota; Hacrobia; Haptophyta; Prymnesiophyceae; Phaeocystales; Phaeocystaceae; Phaeocystis; Phaeocystis_globosa	1	3	0	0	0	0	1	2	0	4	0	0	2	0	0	1	0	0	0	0	14	1	0.647059
	Eukaryota; Hacrobia; Haptophyta; Prymnesiophyceae; Phaeocystales; Phaeocystaceae; Phaeocystis; Phaeocystis_sp.	0	1	2	3	0	1	2	1	1	2	5	1	0	3	2	0	2	3	1	0	30	1.33333	1.52941
	Eukaryota; Hacrobia; Haptophyta; Prymnesiophyceae; Prymnesiales; Chrysochromulinaceae; Chrysochromulina	1	0	1	1	1	2	0	2	2	4	1	3	0	0	2	0	3	1	0	0	24	1.33333	1.17647
	Eukaryota; Hacrobia; Haptophyta; Prymnesiophyceae; Prymnesiales; Chrysochromulinaceae; Chrysochromulina; Chrysochromulina_sp.	9	6	7	4	3	13	36	25	14	26	14	13	3	8	6	6	10	10	6	10	229	25	9.05882
	Eukaryota; Hacrobia; Haptophyta; Prymnesiophyceae; Prymnesiales; Chrysochromulinaceae; Chrysochromulina; Chrysochromulina_sp._strain35	0	0	0	0	0	0	5	7	1	2	0	1	0	0	1	0	0	0	1	0	18	4.33333	0.294118
	Eukaryota; Hacrobia; Haptophyta; Prymnesiophyceae; Prymnesiales; Chrysochromulinaceae; Chrysochromulina; Chrysochromulina_throndsenii	0	0	0	0	0	0	0	0	0	0	1	1	0	0	0	0	1	0	0	0	3	0	0.176471
	Eukaryota; Hacrobia; Haptophyta; Prymnesiophyceae; Prymnesiales; Prymnesiaceae; Haptolina; Haptolina_hirta	1	0	1	3	1	4	1	4	3	3	3	2	0	2	3	1	1	3	0	1	37	2.66667	1.70588
	Eukaryota; Hacrobia; Haptophyta; Prymnesiophyceae; Prymnesiales; Prymnesiaceae; Prymnesium	0	0	0	0	0	0	0	0	1	0	0	0	0	0	0	1	0	0	0	0	2	0.333333	0.0588235
	Eukaryota; Hacrobia; Haptophyta; Prymnesiophyceae; Prymnesiales; Prymnesiaceae; Prymnesium; Prymnesium_polylepis	0	1	0	0	0	0	0	0	0	1	0	0	0	0	0	0	0	1	0	0	3	0	0.176471
	Eukaryota; Hacrobia; Haptophyta; Prymnesiophyceae; Syracosphaerales; Syracosphaeraceae; Syracosphaera; Syracosphaera_pulchra	0	1	1	0	0	2	1	0	0	2	0	0	0	1	1	0	2	0	0	0	11	0.333333	0.588235
	Eukaryota; Hacrobia; Haptophyta; Prymnesiophyceae; Syracosphaerales; Syracosphaeraceae; Syracosphaeraceae_X; Syracosphaeraceae_X_sp.	0	0	0	0	1	0	0	0	0	0	0	0	0	0	0	0	0	0	1	0	2	0	0.117647
	Eukaryota; Hacrobia; Katablepharidophyta; Katablepharidaceae; Katablepharidales; Katablepharidales_X; Hatena; Hatena_arenicola	0	0	0	2	1	0	0	0	0	2	0	0	0	0	0	1	1	0	0	0	7	0	0.411765
	Eukaryota; Hacrobia; Katablepharidophyta; Katablepharidaceae; Katablepharidales; Katablepharidales_X; Katablepharidales_XX; Katablepharidales_XX_sp.	1	0	3	4	1	0	1	1	0	1	2	1	1	3	1	0	2	0	1	1	24	0.666667	1.29412
	Eukaryota; Hacrobia; Picobiliphyta; Picobiliphyta_X; Picobiliphyta_XX; Picobiliphyta_XXX; Picobiliphyta_XXXX	0	0	2	0	0	0	0	0	0	0	0	0	0	0	0	0	0	0	0	0	2	0	0.117647
	Eukaryota; Hacrobia; Picobiliphyta; Picobiliphyta_X; Picobiliphyta_XX; Picobiliphyta_XXX; Picobiliphyta_XXXX; Picobiliphyta_XXXX_sp.	4	0	4	4	1	9	3	2	0	4	5	1	11	5	3	0	1	2	7	6	72	1.66667	3.94118
	Eukaryota; Hacrobia; Telonemia; Telonemia_X; Telonemia_XX; Telonemia-Group-1; Telonemia-Group-1_X; Telonemia-Group-1_X_sp.	2	0	1	0	0	3	1	1	1	1	0	0	0	1	2	0	3	2	2	1	21	1	1.05882
	Eukaryota; Hacrobia; Telonemia; Telonemia_X; Telonemia_XX; Telonemia-Group-2; Telonemia-Group-2_X; Telonemia-Group-2_X_sp.	7	2	5	4	3	11	5	16	7	7	7	6	6	10	6	0	3	10	7	5	127	9.33333	5.82353
	Eukaryota; Opisthokonta	1	0	0	0	0	0	0	0	0	2	0	0	0	0	0	0	1	0	0	0	4	0	0.235294
	Eukaryota; Opisthokonta; Choanoflagellida; Choanoflagellatea	0	0	0	0	0	0	0	0	0	0	0	1	0	2	2	0	0	0	0	0	5	0	0.294118
	Eukaryota; Opisthokonta; Choanoflagellida; Choanoflagellatea; Acanthoecida	1	0	0	0	0	0	0	0	1	0	0	0	0	0	0	0	0	0	0	0	2	0.333333	0.0588235
	Eukaryota; Opisthokonta; Choanoflagellida; Choanoflagellatea; Acanthoecida; Stephanoecidae_Group_D; Stephanoecidae_Group_D_X; Stephanoecidae_Group_D_X_sp.	3	1	0	0	1	0	0	0	0	0	1	2	2	1	3	0	2	2	2	0	20	0	1.17647
	Eukaryota; Opisthokonta; Choanoflagellida; Choanoflagellatea; Acanthoecida; Stephanoecidae_Group_E; Stephanoecidae_Group_E_X; Stephanoecidae_Group_E_X_sp.	1	0	1	0	0	0	1	0	1	0	0	0	0	0	0	0	1	0	0	0	5	0.666667	0.176471
	Eukaryota; Opisthokonta; Choanoflagellida; Choanoflagellatea; Acanthoecida; Stephanoecidae_Group_H; Stephanoecidae_Group_H_X; Stephanoecidae_Group_H_X_sp.	0	0	1	0	0	0	1	0	0	0	0	0	0	0	1	0	0	0	0	0	3	0.333333	0.117647
	Eukaryota; Opisthokonta; Choanoflagellida; Choanoflagellatea; Acanthoecida; Stephanoecidae_Group_I; Stephanoecidae_Group_I_X; Stephanoecidae_Group_I_X_sp.	0	0	0	0	0	0	0	0	0	0	1	0	0	1	0	0	0	0	1	1	4	0	0.235294
	Eukaryota; Opisthokonta; Choanoflagellida; Choanoflagellida_X; Choanoflagellida_XX; Clade-3; Clade-3_X; Clade-3_X_sp.	1	0	0	1	1	2	0	0	0	0	2	0	1	1	1	0	2	0	0	1	13	0	0.764706
	Eukaryota; Opisthokonta; Fungi	0	0	0	0	0	0	0	0	0	0	0	1	0	0	0	0	1	0	0	0	2	0	0.117647
	Eukaryota; Opisthokonta; Fungi; Chytridiomycota; Chytridiomycotina; Chytridiomycetes	0	0	0	0	0	0	2	0	0	0	0	0	0	0	0	0	0	0	0	0	2	0.666667	0
	Eukaryota; Opisthokonta; Fungi; Chytridiomycota; Chytridiomycotina; Chytridiomycetes; Chytridiomycetes_X; Chytridiomycetes_X_sp.	0	0	0	0	0	1	4	1	1	1	2	0	4	1	1	1	1	4	1	2	25	2	1.11765
	Eukaryota; Opisthokonta; Fungi; Chytridiomycota; Chytridiomycotina; Chytridiomycetes; Spizellomycetales-and-Rhizophlyctidales; Spizellomycetales-and-Rhizophlyctidales_sp.	0	0	0	0	0	0	0	1	0	0	0	0	0	1	0	0	0	1	1	0	4	0.333333	0.176471
	Eukaryota; Opisthokonta; Metazoa	0	0	0	0	0	2	0	0	0	0	0	0	0	0	0	0	0	0	0	0	2	0	0.117647
	Eukaryota; Opisthokonta; Metazoa; Annelida; Annelida_X; Annelida_XX	0	0	0	4	1	0	0	1	0	0	0	0	3	0	0	0	0	0	1	0	10	0.333333	0.529412
	Eukaryota; Opisthokonta; Metazoa; Annelida; Annelida_X; Annelida_XX; Eumida	0	0	0	0	0	0	0	0	0	0	5	0	2	0	0	0	0	0	0	0	7	0	0.411765
	Eukaryota; Opisthokonta; Metazoa; Arthropoda	0	0	0	1	0	0	0	0	0	0	1	0	0	0	0	0	0	0	0	0	2	0	0.117647
	Eukaryota; Opisthokonta; Metazoa; Arthropoda; Crustacea; Malacostraca	0	0	0	0	0	0	0	0	6	0	0	0	0	0	0	0	0	0	0	0	6	2	0
	Eukaryota; Opisthokonta; Metazoa; Arthropoda; Crustacea; Maxillopoda	0	0	0	9	0	40	2	0	17	23	35	4	1	1	4	65	10	4	0	0	215	6.33333	11.5294
	Eukaryota; Opisthokonta; Metazoa; Arthropoda; Crustacea; Maxillopoda; Acrocalanus	0	0	0	61	2	11	0	0	0	10	0	0	0	0	0	0	0	0	0	14	98	0	5.76471
	Eukaryota; Opisthokonta; Metazoa; Arthropoda; Crustacea; Maxillopoda; Acrocalanus; Acrocalanus_gracilis	0	0	0	21	1	21	0	0	0	36	53	0	6	2	10	30	0	15	7	0	202	0	11.8824
	Eukaryota; Opisthokonta; Metazoa; Arthropoda; Crustacea; Maxillopoda; Bestiolina	0	0	0	0	0	0	0	8	7	66	0	0	0	0	0	0	0	0	0	0	81	5	3.88235
	Eukaryota; Opisthokonta; Metazoa; Arthropoda; Crustacea; Maxillopoda; Calocalanus	0	5	0	11	0	2	0	0	0	2	0	0	0	0	0	0	0	0	0	0	20	0	1.17647
	Eukaryota; Opisthokonta; Metazoa; Arthropoda; Crustacea; Maxillopoda; Calocalanus; Calocalanus_pavo	0	1	0	1	0	0	0	0	0	1	8	5	1	2	8	2	0	7	10	2	48	0	2.82353
	Eukaryota; Opisthokonta; Metazoa; Arthropoda; Crustacea; Maxillopoda; Calocalanus; Calocalanus_sp.	9	68	8	23	1	38	0	0	0	48	1	7	23	5	2	0	15	4	20	15	287	0	16.8824
	Eukaryota; Opisthokonta; Metazoa; Arthropoda; Crustacea; Maxillopoda; Candacia	0	0	0	0	0	0	0	0	0	0	0	0	0	4	0	0	0	14	0	0	18	0	1.05882
	Eukaryota; Opisthokonta; Metazoa; Arthropoda; Crustacea; Maxillopoda; Clausocalanus; Clausocalanus_furcatus	1	14	19	12	4	0	0	0	1	4	43	82	79	59	0	24	0	119	16	2	479	0.333333	28.1176
	Eukaryota; Opisthokonta; Metazoa; Arthropoda; Crustacea; Maxillopoda; Copilia; Copilia_mirabilis	1	0	0	16	4	18	0	0	0	7	2	3	2	0	1	0	6	3	0	3	66	0	3.88235
	Eukaryota; Opisthokonta; Metazoa; Arthropoda; Crustacea; Maxillopoda; Corycaeus; Corycaeus_speciosus	0	0	0	1	1	38	0	0	6	48	0	31	26	0	15	0	13	7	0	23	209	2	11.9412
	Eukaryota; Opisthokonta; Metazoa; Arthropoda; Crustacea; Maxillopoda; Critomolgus; Critomolgus_sp.	0	0	0	0	0	0	0	0	4	0	0	0	0	0	0	0	0	0	0	0	4	1.33333	0
	Eukaryota; Opisthokonta; Metazoa; Arthropoda; Crustacea; Maxillopoda; Lichomolgus	0	0	0	0	0	0	1	0	4	0	0	0	0	0	0	0	0	0	0	0	5	1.66667	0
	Eukaryota; Opisthokonta; Metazoa; Arthropoda; Crustacea; Maxillopoda; Maxillopoda_X; Maxillopoda_X_sp.	98	181	107	506	131	116	3	9	20	516	451	252	337	106	135	235	46	221	122	51	3643	10.6667	212.412
	Eukaryota; Opisthokonta; Metazoa; Arthropoda; Crustacea; Maxillopoda; Mecynocera; Mecynocera_clausi	1	7	0	0	0	0	0	0	0	0	0	0	0	0	0	0	0	0	0	0	8	0	0.470588
	Eukaryota; Opisthokonta; Metazoa; Arthropoda; Crustacea; Maxillopoda; Oithona; Oithona_sp.	0	0	0	0	0	0	0	1	1	17	20	12	14	3	4	8	0	1	6	3	90	0.666667	5.17647
	Eukaryota; Opisthokonta; Metazoa; Arthropoda; Crustacea; Maxillopoda; Sapphirina	0	2	0	2	0	4	0	0	0	5	0	1	1	0	0	0	0	0	0	0	15	0	0.882353
	Eukaryota; Opisthokonta; Metazoa; Arthropoda; Crustacea; Maxillopoda; Temora	0	0	0	0	0	0	0	0	0	0	0	0	1	0	0	1	0	0	0	0	2	0	0.117647
	Eukaryota; Opisthokonta; Metazoa; Arthropoda; Crustacea; Maxillopoda; Undinula; Undinula_vulgaris	0	0	0	0	0	0	0	0	0	0	11	0	11	0	5	6	3	0	0	8	44	0	2.58824
	Eukaryota; Opisthokonta; Metazoa; Chaetognatha; Aphragmophora; Aphragmophora_X	0	0	0	1	0	0	0	0	0	0	0	0	0	0	0	0	1	0	0	0	2	0	0.117647
	Eukaryota; Opisthokonta; Metazoa; Cnidaria; Cnidaria_X; Hydrozoa	0	3	4	0	0	0	0	0	0	7	1	27	18	0	5	0	0	28	22	1	116	0	6.82353
	Eukaryota; Opisthokonta; Metazoa; Cnidaria; Cnidaria_X; Hydrozoa; Aglaura; Aglaura_hemistoma	0	0	3	1	0	0	0	0	0	0	0	0	5	0	0	0	1	0	3	0	13	0	0.764706
	Eukaryota; Opisthokonta; Metazoa; Cnidaria; Cnidaria_X; Hydrozoa; Liriope; Liriope_tetraphylla	0	0	0	0	0	0	0	0	0	0	0	0	0	0	0	0	2	0	0	0	2	0	0.117647
	Eukaryota; Opisthokonta; Metazoa; Ctenophora; Ctenophora_X; Ctenophora_XX; Ctenophora_XXX; Ctenophora_XXX_sp.	1	0	0	0	0	1	0	0	0	0	0	1	4	0	1	0	0	9	318	0	335	0	19.7059
	Eukaryota; Opisthokonta; Metazoa; Mollusca; Gastropoda; Heterobranchia	0	0	0	0	0	0	0	0	0	0	0	0	0	0	0	4	0	0	0	0	4	0	0.235294
	Eukaryota; Opisthokonta; Metazoa; Mollusca; Gastropoda; Heterobranchia; Aplysia; Aplysia_californica	0	0	0	0	0	0	0	0	0	0	0	0	0	5	0	0	0	0	0	0	5	0	0.294118
	Eukaryota; Opisthokonta; Metazoa; Mollusca; Gastropoda; Heterobranchia; Creseis	0	0	0	0	0	0	0	0	0	0	1	0	1	0	0	0	0	0	0	0	2	0	0.117647
	Eukaryota; Opisthokonta; Metazoa; Porifera; Porifera_X; Demospongiae	0	0	0	0	0	0	0	1	9	0	0	0	0	0	0	0	0	0	0	0	10	3.33333	0
	Eukaryota; Opisthokonta; Metazoa; Urochordata; Urochordata_X; Appendicularia; Appendicularia_X; Appendicularia_X_sp.	0	0	0	1	1	1	0	0	0	1	4	1	5	2	1	0	3	23	5	3	51	0	3
	Eukaryota; Opisthokonta; Metazoa; Urochordata; Urochordata_X; Appendicularia; Oikopleura; Oikopleura_dioica	0	0	0	1	0	0	0	1	1	8	3	0	0	0	1	2	1	0	0	1	19	0.666667	1
	Eukaryota; Opisthokonta; Metazoa; Urochordata; Urochordata_X; Appendicularia; Oikopleura; Oikopleura_sp.	0	0	0	0	0	0	0	0	0	0	0	0	0	0	0	0	2	0	0	0	2	0	0.117647
	Eukaryota; Opisthokonta; Metazoa; Urochordata; Urochordata_X; Ascidiacea; Doliolum; Doliolum_denticulatum	0	0	0	0	0	0	0	0	0	0	0	0	1	0	1	0	0	0	0	0	2	0	0.117647
	Eukaryota; Opisthokonta; Opisthokonta_X; Opisthokonta_XX; Opisthokonta_XXX; Opisthokonta_XXXX; Opisthokonta_XXXXX; Opisthokonta_XXXXX_sp.	0	1	0	1	1	2	0	0	0	2	2	3	0	2	2	0	15	10	7	4	52	0	3.05882
	Eukaryota; Rhizaria; Cercozoa; Filosa-Chlorarachnea; Chlorarachnida; Chlorarachnida_X; Bigelowiella; Bigelowiella_sp.	0	0	0	0	0	0	0	0	2	0	0	0	0	0	0	0	0	1	4	0	7	0.666667	0.294118
	Eukaryota; Rhizaria; Cercozoa; Filosa-Chlorarachnea; Chlorarachnida; Chlorarachnida_X; Partenskyella; Partenskyella_glossopodia	0	0	0	0	0	0	2	1	0	0	0	0	0	0	0	0	0	0	0	0	3	1	0
	Eukaryota; Rhizaria; Cercozoa; Filosa-Chlorarachnea; Chlorarachnida; Minorisa-lineage; Minorisa; Minorisa_minuta	0	0	0	0	0	0	1	2	1	0	0	0	0	0	1	0	0	0	1	0	6	1.33333	0.117647
	Eukaryota; Rhizaria; Cercozoa; Filosa-Chlorarachnea; Filosa-Chlorarachnea_X; NPK2-lineage; NPK2-lineage_X; NPK2-lineage_X_sp.	1	0	1	1	1	3	1	0	0	0	0	0	0	1	1	0	0	0	0	1	11	0.333333	0.588235
	Eukaryota; Rhizaria; Cercozoa; Filosa-Imbricatea; Filosa-Imbricatea_X; Novel-Clade-2; Novel-Clade-2_X; Novel-Clade-2_X_sp.	0	0	0	0	0	1	0	1	1	0	0	1	1	0	0	0	3	1	1	0	10	0.666667	0.470588
	Eukaryota; Rhizaria; Cercozoa; Filosa-Imbricatea; Thaumatomonadida; Thaumatomonadidae	0	0	0	0	0	1	0	0	0	0	0	0	1	0	0	0	0	0	0	0	2	0	0.117647
	Eukaryota; Rhizaria; Cercozoa; Filosa-Thecofilosea; Cryomonadida; Cryothecomonas-lineage; Cryothecomonas; Cryothecomonas_sp.	0	0	0	0	0	0	5	1	0	0	0	0	0	0	0	0	0	0	0	0	6	2	0
	Eukaryota; Rhizaria; Cercozoa; Filosa-Thecofilosea; Cryomonadida; Protaspa-lineage; Protaspa-lineage_X; Protaspa-lineage_X_sp.	0	0	0	0	0	0	0	2	1	0	0	0	0	0	0	0	0	0	0	0	3	1	0
	Eukaryota; Rhizaria; Radiolaria; Acantharea; Acantharea_X; Acantharea_XX; Acantharea_XXX; Acantharea_XXX_sp.	2	0	1	1	0	0	0	0	1	0	1	0	0	1	0	0	0	0	0	0	7	0.333333	0.352941
	Eukaryota; Rhizaria; Radiolaria; Acantharea; Acantharea_X; Acantharea_XX; Acanthocolla; Acanthocolla_cruciata	0	0	0	1	0	1	0	0	0	1	0	0	0	0	0	0	0	0	0	0	3	0	0.176471
	Eukaryota; Rhizaria; Radiolaria; Acantharea; Acantharea-Group-I; Acantharea-Group-I_X; Acantharea-Group-I_XX; Acantharea-Group-I_XX_sp.	1	0	0	1	0	0	0	0	0	0	0	0	0	0	0	0	0	0	0	0	2	0	0.117647
	Eukaryota; Rhizaria; Radiolaria; Acantharea; Acantharea-Group-II; Acantharea-Group-II_X; Acantharea-Group-II_XX; Acantharea-Group-II_XX_sp.	0	0	1	0	0	1	0	0	0	4	2	0	0	0	0	0	0	0	0	1	9	0	0.529412
	Eukaryota; Rhizaria; Radiolaria; Acantharea; Arthracanthida-Symphyacanthida; Arthracanthida-Symphyacanthida_X	1	0	0	0	0	4	0	0	0	0	2	0	0	0	0	0	2	1	1	1	12	0	0.705882
	Eukaryota; Rhizaria; Radiolaria; Acantharea; Arthracanthida-Symphyacanthida; Arthracanthida-Symphyacanthida_X; Acanthometron; Acanthometron_sp.	1	0	0	0	1	0	0	0	0	0	0	0	0	0	0	0	0	0	0	0	2	0	0.117647
	Eukaryota; Rhizaria; Radiolaria; Acantharea; Arthracanthida-Symphyacanthida; Arthracanthida-Symphyacanthida_X; Arthracanthida-Symphyacanthida_XX; Arthracanthida-Symphyacanthida_XX_sp.	0	1	1	2	2	3	0	0	0	4	2	1	1	5	5	1	10	3	7	3	51	0	3
	Eukaryota; Rhizaria; Radiolaria; Acantharea; Chaunacanthida; Chaunacanthida_X; Chaunacanthida_XX; Chaunacanthida_XX_sp.	0	0	0	2	0	0	0	0	0	1	0	0	0	0	0	0	0	0	0	0	3	0	0.176471
	Eukaryota; Rhizaria; Radiolaria; Polycystinea; Collodaria-Nassellarida; Collodaria	0	0	0	0	0	0	0	0	0	0	1	0	1	0	0	0	1	0	0	1	4	0	0.235294
	Eukaryota; Rhizaria; Radiolaria; Polycystinea; Collodaria-Nassellarida; Collodaria; Collodaria_X; Collodaria_X_sp.	0	0	0	0	0	0	0	0	0	0	1	0	0	1	0	0	0	0	0	0	2	0	0.117647
	Eukaryota; Rhizaria; Radiolaria; Polycystinea; Collodaria-Nassellarida; Nassellarida	0	0	0	0	0	1	0	0	0	1	0	0	2	0	0	0	1	0	0	2	7	0	0.411765
	Eukaryota; Rhizaria; Radiolaria; Polycystinea; Collodaria-Nassellarida; Nassellarida; Nassellarida_X; Nassellarida_X_sp.	0	0	3	0	0	0	0	0	0	0	0	0	0	0	0	0	0	0	1	0	4	0	0.235294
	Eukaryota; Rhizaria; Radiolaria; Polycystinea; Spumellarida; Spumellarida_X; Spumellarida_XX; Spumellarida_XX_sp.	0	0	0	0	0	0	0	0	0	0	0	0	1	1	0	0	0	0	0	0	2	0	0.117647
	Eukaryota; Rhizaria; Radiolaria; RAD-A; RAD-A_X; RAD-A_XX; RAD-A_XXX; RAD-A_XXX_sp.	13	16	5	6	1	4	0	1	0	2	0	3	3	2	5	0	2	5	2	3	73	0.333333	4.23529
	Eukaryota; Rhizaria; Radiolaria; RAD-B; RAD-B_X	0	0	2	1	0	0	0	0	0	0	0	0	1	1	1	0	0	0	0	2	8	0	0.470588
	Eukaryota; Rhizaria; Radiolaria; RAD-B; RAD-B_X; RAD-B-Group-I; RAD-B-Group-I_X; RAD-B-Group-I_X_sp.	0	1	0	2	1	0	0	0	0	0	0	1	0	1	0	0	0	0	0	1	7	0	0.411765
	Eukaryota; Rhizaria; Radiolaria; RAD-B; RAD-B_X; RAD-B-Group-II; RAD-B-Group-II_X; RAD-B-Group-II_X_sp.	0	0	0	2	1	0	0	0	0	0	0	0	0	0	0	0	0	0	0	0	3	0	0.176471
	Eukaryota; Rhizaria; Radiolaria; RAD-B; RAD-B_X; RAD-B-Group-IV; Larcopyle; Larcopyle_butschlii	0	1	0	1	0	5	0	0	0	11	1	0	4	2	2	2	6	13	17	18	83	0	4.88235
	Eukaryota; Rhizaria; Radiolaria; RAD-B; RAD-B_X; RAD-B-Group-IV; RAD-B-Group-IV_X; RAD-B-Group-IV_X_sp.	0	0	0	3	0	0	0	0	0	0	0	0	0	0	0	0	0	0	0	0	3	0	0.176471
	Eukaryota; Rhizaria; Radiolaria; RAD-C; RAD-C_X; RAD-C_XX; RAD-C_XXX; RAD-C_XXX_sp.	1	3	1	0	0	2	0	0	0	0	0	0	0	0	0	0	0	0	0	0	7	0	0.411765
	Eukaryota; Stramenopiles; Ochrophyta; Bacillariophyta; Bacillariophyta_X; Araphid-pennate; Thalassionema; Thalassionema_sp.	0	0	0	0	0	0	3	1	1	1	0	1	1	0	0	2	0	0	0	0	10	1.66667	0.294118
	Eukaryota; Stramenopiles; Ochrophyta; Bacillariophyta; Bacillariophyta_X; Polar-centric-Mediophyceae; Cerataulina; Cerataulina_pelagica	0	1	0	0	0	0	0	0	0	0	0	0	1	0	0	0	0	0	0	0	2	0	0.117647
	Eukaryota; Stramenopiles; Ochrophyta; Bacillariophyta; Bacillariophyta_X; Polar-centric-Mediophyceae; Chaetoceros	2	0	0	1	1	0	2	2	2	1	1	1	0	0	1	0	0	1	0	0	15	2	0.529412
	Eukaryota; Stramenopiles; Ochrophyta; Bacillariophyta; Bacillariophyta_X; Polar-centric-Mediophyceae; Polar-centric-Mediophyceae_X; Polar-centric-Mediophyceae_X_sp.	0	1	0	4	0	0	3	0	0	2	0	0	1	0	0	1	1	0	0	0	13	1	0.588235
	Eukaryota; Stramenopiles; Ochrophyta; Bacillariophyta; Bacillariophyta_X; Radial-centric-basal-Coscinodiscophyceae; Corethron; Corethron_hystrix	0	2	0	0	0	0	0	0	0	0	0	0	0	0	0	0	0	0	0	1	3	0	0.176471
	Eukaryota; Stramenopiles; Ochrophyta; Bacillariophyta; Bacillariophyta_X; Radial-centric-basal-Coscinodiscophyceae; Coscinodiscus; Coscinodiscus_radiatus	0	0	1	0	0	0	0	0	0	0	0	0	1	0	0	0	0	0	0	0	2	0	0.117647
	Eukaryota; Stramenopiles; Ochrophyta; Bacillariophyta; Bacillariophyta_X; Radial-centric-basal-Coscinodiscophyceae; Leptocylindrus	0	0	0	0	0	0	0	0	0	0	0	0	0	0	0	0	1	0	1	0	2	0	0.117647
	Eukaryota; Stramenopiles; Ochrophyta; Bacillariophyta; Bacillariophyta_X; Radial-centric-basal-Coscinodiscophyceae; Proboscia; Proboscia_sp.	1	0	0	0	0	0	2	0	2	0	0	1	1	0	1	0	0	0	0	0	8	1.33333	0.235294
	Eukaryota; Stramenopiles; Ochrophyta; Bacillariophyta; Bacillariophyta_X; Radial-centric-basal-Coscinodiscophyceae; Rhizosolenia	0	0	0	0	0	0	0	0	0	0	1	0	1	0	0	1	0	0	1	0	4	0	0.235294
	Eukaryota; Stramenopiles; Ochrophyta; Bacillariophyta; Bacillariophyta_X; Radial-centric-basal-Coscinodiscophyceae; Rhizosolenia; Rhizosolenia_imbricata	0	0	0	0	0	0	1	0	0	0	0	0	0	0	0	0	0	0	1	0	2	0.333333	0.0588235
	Eukaryota; Stramenopiles; Ochrophyta; Bacillariophyta; Bacillariophyta_X; Raphid-pennate	0	2	0	0	0	1	0	0	0	0	2	0	1	0	1	1	0	0	1	0	9	0	0.529412
	Eukaryota; Stramenopiles; Ochrophyta; Bacillariophyta; Bacillariophyta_X; Raphid-pennate; Navicula; Navicula_sp.	1	0	0	0	0	0	0	0	0	0	0	0	0	1	0	0	0	0	0	0	2	0	0.117647
	Eukaryota; Stramenopiles; Ochrophyta; Bacillariophyta; Bacillariophyta_X; Raphid-pennate; Pseudo-nitzschia	0	0	0	0	0	0	0	0	0	3	0	0	0	0	0	1	0	1	1	1	7	0	0.411765
	Eukaryota; Stramenopiles; Ochrophyta; Bacillariophyta; Bacillariophyta_X; Raphid-pennate; Raphid-pennate_X; Raphid-pennate_X_sp.	1	1	1	0	1	1	11	23	12	10	0	0	0	1	2	0	0	1	0	0	65	15.3333	1.11765
	Eukaryota; Stramenopiles; Ochrophyta; Bolidophyceae-and-relatives; Bolidophyceae-and-relatives_X; Bolidophyceae-and-relatives_XX; Bolidomonas; Bolidomonas_pacifica	4	1	8	5	3	11	10	1	3	15	7	7	0	9	12	0	10	13	9	14	142	4.66667	7.52941
	Eukaryota; Stramenopiles; Ochrophyta; Chrysophyceae-Synurophyceae; Chrysophyceae-Synurophyceae_X; Clade-F; Clade-F_X; Clade-F_X_sp.	0	0	0	0	0	0	0	0	0	0	1	0	0	0	0	0	1	0	0	0	2	0	0.117647
	Eukaryota; Stramenopiles; Ochrophyta; Chrysophyceae-Synurophyceae; Chrysophyceae-Synurophyceae_X; Clade-G; Clade-G_X; Clade-G_X_sp.	0	0	0	0	0	1	0	0	0	2	0	0	0	0	0	0	0	0	1	1	5	0	0.294118
	Eukaryota; Stramenopiles; Ochrophyta; Chrysophyceae-Synurophyceae; Chrysophyceae-Synurophyceae_X; Clade-H; Clade-H_X; Clade-H_X_sp.	0	0	1	1	0	1	0	0	0	2	0	2	0	0	5	0	0	2	3	0	17	0	1
	Eukaryota; Stramenopiles; Ochrophyta; Chrysophyceae-Synurophyceae; Chrysophyceae-Synurophyceae_X; Clade-I; Clade-I_X; Clade-I_X_sp.	1	0	0	0	2	0	0	0	1	0	1	1	0	0	0	0	0	0	0	0	6	0.333333	0.294118
	Eukaryota; Stramenopiles; Ochrophyta; Dictyochophyceae; Dictyochophyceae_X; Florenciellales	1	0	0	0	0	1	0	0	1	1	0	0	1	0	0	0	1	0	0	0	6	0.333333	0.294118
	Eukaryota; Stramenopiles; Ochrophyta; Dictyochophyceae; Dictyochophyceae_X; Pedinellales	2	0	0	0	0	2	0	0	0	0	0	0	0	0	0	0	0	0	0	0	4	0	0.235294
	Eukaryota; Stramenopiles; Ochrophyta; Dictyochophyceae; Dictyochophyceae_X; Pedinellales; Pedinellales_X; Pedinellales_X_sp.	0	0	2	1	0	0	0	0	0	1	0	0	0	0	0	0	0	0	1	0	5	0	0.294118
	Eukaryota; Stramenopiles; Ochrophyta; Dictyochophyceae; Dictyochophyceae_X; Rhizochromulinales; Rhizochromulina; Rhizochromulina_marina	0	0	0	0	0	0	0	0	0	1	0	0	0	0	1	0	0	0	0	0	2	0	0.117647
	Eukaryota; Stramenopiles; Ochrophyta; Pelagophyceae; Pelagophyceae_X; Pelagophyceae_XX; Pelagophyceae_XXX; Pelagophyceae_XXX_sp.	3	2	0	0	0	0	0	0	0	2	4	2	1	2	1	0	1	0	0	0	18	0	1.05882
	Eukaryota; Stramenopiles; Ochrophyta; Pinguiophyceae; Pinguiochrysidales; Pinguiochrysidaceae; Pinguiochrysis; Pinguiochrysis_pyriformis	0	0	0	0	0	0	2	0	0	0	0	0	0	0	0	0	0	0	0	0	2	0.666667	0
	Eukaryota; Stramenopiles; Stramenopiles_X	0	0	0	1	0	0	0	1	0	0	0	0	0	0	0	0	0	0	0	0	2	0.333333	0.0588235
	Eukaryota; Stramenopiles; Stramenopiles_X; Bicoecea; Anoecales; Caecitellaceae; Caecitellus; Caecitellus_sp.	0	0	0	1	1	1	0	0	0	0	0	0	0	0	0	0	0	0	0	0	3	0	0.176471
	Eukaryota; Stramenopiles; Stramenopiles_X; Bicoecea; Bicoecea_X; Bicoecea_XX; Bicoecea_XXX; Bicoecea_XXX_sp.	0	0	0	0	0	0	2	0	0	0	0	0	0	0	0	0	0	0	0	0	2	0.666667	0
	Eukaryota; Stramenopiles; Stramenopiles_X; Labyrinthulea; Labyrinthulales; Labyrinthulaceae	0	2	0	1	0	1	1	0	0	0	0	0	0	0	0	0	0	0	0	1	6	0.333333	0.294118
	Eukaryota; Stramenopiles; Stramenopiles_X; Labyrinthulea; Labyrinthulales; Labyrinthulaceae; Aplanochytrium	0	0	0	0	0	1	0	0	1	0	0	1	0	0	0	0	1	0	0	3	7	0.333333	0.352941
	Eukaryota; Stramenopiles; Stramenopiles_X; Labyrinthulea; Labyrinthulales; Labyrinthulaceae; Labyrinthulaceae_X; Labyrinthulaceae_X_sp.	1	2	4	0	0	0	1	2	0	0	0	0	0	1	2	0	1	0	1	1	16	1	0.764706
	Eukaryota; Stramenopiles; Stramenopiles_X; Labyrinthulea; Thraustochytriales; Thraustochytriaceae; Thraustochytriaceae_X; Thraustochytriaceae_X_sp.	0	0	0	0	0	0	2	0	0	0	0	0	0	0	0	1	0	0	0	0	3	0.666667	0.0588235
	Eukaryota; Stramenopiles; Stramenopiles_X; MAST; MAST-1; MAST-1A; MAST-1A_X; MAST-1A_X_sp.	0	0	0	1	0	0	0	0	0	0	1	1	1	1	2	0	0	0	1	1	9	0	0.529412
	Eukaryota; Stramenopiles; Stramenopiles_X; MAST; MAST-1; MAST-1B; MAST-1B_X; MAST-1B_X_sp.	0	1	0	0	0	0	2	0	0	0	2	1	0	0	0	0	0	0	0	1	7	0.666667	0.294118
	Eukaryota; Stramenopiles; Stramenopiles_X; MAST; MAST-1; MAST-1C; MAST-1C_X; MAST-1C_X_sp.	2	0	0	1	0	1	2	0	0	2	3	0	1	2	1	1	2	1	0	0	19	0.666667	1
	Eukaryota; Stramenopiles; Stramenopiles_X; MAST; MAST-1; MAST-1D; MAST-1D_X; MAST-1D_X_sp.	1	3	2	4	2	10	11	1	2	6	11	10	6	6	7	0	13	0	2	0	97	4.66667	4.88235
	Eukaryota; Stramenopiles; Stramenopiles_X; MAST; MAST-10; MAST-10_X; MAST-10_XX; MAST-10_XX_sp.	0	1	0	0	0	0	0	0	0	0	1	1	0	1	0	0	0	0	4	0	8	0	0.470588
	Eukaryota; Stramenopiles; Stramenopiles_X; MAST; MAST-11; MAST-11_X; MAST-11_XX; MAST-11_XX_sp.	0	0	0	0	0	0	0	1	0	0	0	1	0	0	2	0	0	1	1	1	7	0.333333	0.352941
	Eukaryota; Stramenopiles; Stramenopiles_X; MAST; MAST-2; MAST-2C; MAST-2C_X; MAST-2C_X_sp.	0	0	0	0	0	0	5	0	1	0	0	0	0	0	0	0	0	0	0	0	6	2	0
	Eukaryota; Stramenopiles; Stramenopiles_X; MAST; MAST-3	0	0	0	0	0	1	0	0	0	0	0	0	0	1	0	0	1	0	2	2	7	0	0.411765
	Eukaryota; Stramenopiles; Stramenopiles_X; MAST; MAST-3; MAST-3A; MAST-3A_X; MAST-3A_X_sp.	0	1	4	1	1	12	6	7	3	3	6	4	0	13	10	0	14	27	22	20	154	5.33333	8.11765
	Eukaryota; Stramenopiles; Stramenopiles_X; MAST; MAST-3; MAST-3C; MAST-3C_X; MAST-3C_X_sp.	1	0	0	0	0	0	0	0	0	0	0	0	0	1	0	0	1	1	1	0	5	0	0.294118
	Eukaryota; Stramenopiles; Stramenopiles_X; MAST; MAST-3; MAST-3D; MAST-3D_X; MAST-3D_X_sp.	2	1	1	2	0	2	0	2	0	0	0	0	1	1	1	0	2	2	0	3	20	0.666667	1.05882
	Eukaryota; Stramenopiles; Stramenopiles_X; MAST; MAST-3; MAST-3E; MAST-3E_X; MAST-3E_X_sp.	5	3	3	2	1	2	2	2	2	1	0	2	1	3	2	0	1	0	0	1	33	2	1.58824
	Eukaryota; Stramenopiles; Stramenopiles_X; MAST; MAST-3; MAST-3F; MAST-3F_X; MAST-3F_X_sp.	0	1	0	0	4	1	0	0	0	0	3	0	0	3	1	0	2	0	0	1	16	0	0.941176
	Eukaryota; Stramenopiles; Stramenopiles_X; MAST; MAST-3; MAST-3H; MAST-3H_X; MAST-3H_X_sp.	0	1	2	0	0	1	0	1	0	0	0	0	0	0	0	0	0	0	0	1	6	0.333333	0.294118
	Eukaryota; Stramenopiles; Stramenopiles_X; MAST; MAST-3; MAST-3I; MAST-3I_X; MAST-3I_X_sp.	3	1	0	3	1	1	1	2	3	4	1	1	0	0	3	0	1	5	2	1	33	2	1.58824
	Eukaryota; Stramenopiles; Stramenopiles_X; MAST; MAST-3; MAST-3J; MAST-3J_X; MAST-3J_X_sp.	0	0	0	1	0	0	2	1	1	0	0	0	0	0	0	0	0	0	0	0	5	1.33333	0.0588235
	Eukaryota; Stramenopiles; Stramenopiles_X; MAST; MAST-3; MAST-3K; MAST-3K_X; MAST-3K_X_sp.	0	0	0	0	1	0	2	0	0	0	3	1	1	1	1	0	1	2	0	2	15	0.666667	0.764706
	Eukaryota; Stramenopiles; Stramenopiles_X; MAST; MAST-4; MAST-4A; MAST-4A_X; MAST-4A_X_sp.	0	2	1	5	0	0	0	0	0	1	0	0	0	0	0	0	1	2	0	0	12	0	0.705882
	Eukaryota; Stramenopiles; Stramenopiles_X; MAST; MAST-4; MAST-4C; MAST-4C_X; MAST-4C_X_sp.	0	0	0	0	0	0	1	0	0	0	0	1	0	0	0	0	0	0	0	0	2	0.333333	0.0588235
	Eukaryota; Stramenopiles; Stramenopiles_X; MAST; MAST-4; MAST-4D; MAST-4D_X; MAST-4D_X_sp.	0	1	0	0	0	0	0	0	0	0	0	0	0	0	0	0	0	1	0	0	2	0	0.117647
	Eukaryota; Stramenopiles; Stramenopiles_X; MAST; MAST-4; MAST-4E; MAST-4E_X; MAST-4E_X_sp.	1	1	1	0	0	1	6	2	2	0	1	0	1	5	1	0	0	1	0	0	23	3.33333	0.764706
	Eukaryota; Stramenopiles; Stramenopiles_X; MAST; MAST-7; MAST-7B; MAST-7B_X; MAST-7B_X_sp.	0	0	0	2	1	2	13	3	3	7	1	3	2	1	3	4	7	3	5	8	68	6.33333	2.88235
	Eukaryota; Stramenopiles; Stramenopiles_X; MAST; MAST-7; MAST-7D; MAST-7D_X; MAST-7D_X_sp.	0	0	0	1	1	2	9	3	1	3	4	1	1	3	4	0	3	0	0	1	37	4.33333	1.41176
	Eukaryota; Stramenopiles; Stramenopiles_X; MAST; MAST-7; MAST-7E; MAST-7E_X; MAST-7E_X_sp.	0	0	0	0	0	0	0	0	0	0	0	0	0	1	0	1	0	1	0	0	3	0	0.176471
	Eukaryota; Stramenopiles; Stramenopiles_X; MAST; MAST-8; MAST-8B; MAST-8B_X; MAST-8B_X_sp.	0	1	0	0	0	0	0	0	0	0	0	1	0	1	1	0	1	0	1	0	6	0	0.352941
	Eukaryota; Stramenopiles; Stramenopiles_X; MAST; MAST-9; MAST-9A; MAST-9A_X; MAST-9A_X_sp.	2	0	2	1	1	0	0	0	0	0	1	0	0	2	2	0	0	0	1	1	13	0	0.764706
	Eukaryota; Stramenopiles; Stramenopiles_X; MOCH; MOCH-2; MOCH-2_X; MOCH-2_XX; MOCH-2_XX_sp.	0	0	3	1	0	0	0	1	0	0	0	0	0	0	0	0	1	1	0	1	8	0.333333	0.411765
	Eukaryota; Stramenopiles; Stramenopiles_X; MOCH; MOCH-4; MOCH-4_X; MOCH-4_XX; MOCH-4_XX_sp.	0	1	0	0	0	1	0	0	1	2	0	0	0	0	0	0	1	1	0	0	7	0.333333	0.352941
	Eukaryota; Stramenopiles; Stramenopiles_X; Stramenopiles_XX; Stramenopiles_XXX; Stramenopiles_XXXX; Stramenopiles_XXXXX; Stramenopiles_XXXXX_sp.	2	2	1	0	3	1	3	2	2	4	5	1	1	1	1	0	1	4	3	0	37	2.33333	1.76471
IN
IN
IN
SOUTH
OUT
IN
OUT
OUT
OUT
IN
OUT
OUT
OUT
OUT
