# Supplementary material for: Spatially extensive microbial biogeography of the Indian Ocean provides insights into the unique community structure of a pristine coral atoll
Source: Sci Rep. 2015 Oct 20;5:15383. doi: 10.1038/srep15383 (PMC4611231; doi:10.1038/srep15383)
Supplement: Supplementary Table 3 [file srep15383-s4.xls]

## Sheet: KO_SIMPER
SIMPER
Factor Groups
Sample	KO_groups
SAO01	low
SAI03	low
SAO02	low
SAI01	high
SAI02	high
Group low
Average similarity: 80.73
Species	Av.Abund	Av.Sim	Sim/SD	Contrib%	Cum.%
K04077	2.5	0.69	15.3	0.86	0.86
K04043	1.97	0.55	20.67	0.69	1.55
K02358	1.43	0.38	17.09	0.48	2.02
K03320	1.39	0.38	10.02	0.47	2.49
K03046	1.29	0.37	27.81	0.46	2.95
K03798	1.21	0.33	10.59	0.41	3.36
K03043	1.13	0.32	13.74	0.39	3.75
K02689	1.34	0.31	19.57	0.39	4.14
K02703	1.43	0.31	4.31	0.38	4.52
K04078	1.04	0.29	11.46	0.37	4.89
K02690	1.19	0.29	20.75	0.36	5.25
K02355	0.96	0.25	22.46	0.31	5.56
K03696	0.91	0.24	20.03	0.3	5.86
K02274	0.83	0.23	14.66	0.28	6.14
K02111	0.85	0.22	13.9	0.27	6.41
K04079	0.78	0.21	9.38	0.26	6.67
K02112	0.79	0.21	19.8	0.26	6.93
K01338	0.74	0.2	10.02	0.25	7.18
K14393	0.75	0.2	15.05	0.25	7.42
K03086	0.73	0.2	6.04	0.24	7.66
K02704	0.85	0.19	4.87	0.24	7.91
K02705	0.87	0.19	7.73	0.24	8.15
K09969	0.74	0.19	8.84	0.23	8.38
K03553	0.73	0.19	3.85	0.23	8.61
K01738	0.67	0.18	17.72	0.23	8.83
K00962	0.68	0.18	25.35	0.23	9.06
K01251	0.59	0.17	28	0.21	9.27
K08918	0.76	0.17	5.19	0.21	9.48
K02706	0.77	0.17	7.48	0.21	9.69
K01915	0.59	0.16	15.49	0.2	9.89
K06890	0.62	0.16	10.38	0.2	10.09
K02055	0.64	0.16	8.92	0.2	10.29
K02982	0.62	0.16	9.64	0.19	10.48
K01999	0.59	0.16	7.95	0.19	10.68
K00384	0.61	0.16	4.79	0.19	10.87
K03040	0.59	0.15	10.61	0.19	11.06
K00239	0.58	0.15	8.39	0.19	11.25
K02945	0.58	0.15	27.7	0.18	11.43
K03531	0.57	0.15	3.84	0.18	11.61
K02469	0.52	0.14	19.46	0.18	11.79
K09014	0.52	0.14	12.04	0.18	11.96
K04088	0.55	0.14	6.56	0.18	12.14
K01740	0.58	0.14	4.13	0.18	12.31
K02952	0.58	0.14	11.27	0.18	12.49
K00412	0.53	0.14	9.48	0.18	12.67
K03782	0.57	0.14	4.39	0.17	12.84
K02950	0.56	0.14	11.09	0.17	13.01
K07375	0.65	0.14	7.37	0.17	13.19
K10960	0.52	0.14	20.27	0.17	13.36
K03544	0.54	0.14	5.91	0.17	13.53
K02519	0.49	0.14	20.03	0.17	13.7
K04080	0.59	0.14	7.86	0.17	13.87
K02600	0.49	0.14	10.94	0.17	14.04
K01358	0.52	0.14	8.05	0.17	14.21
K15987	0.52	0.14	13.72	0.17	14.38
K02886	0.52	0.13	28.56	0.17	14.54
K00600	0.51	0.13	4.42	0.17	14.71
K02694	0.55	0.13	14.85	0.16	14.87
K02864	0.59	0.13	5.16	0.16	15.04
K07374	0.62	0.13	7.14	0.16	15.2
K00128	0.49	0.13	27.34	0.16	15.36
K02946	0.47	0.13	27.54	0.16	15.52
K02935	0.49	0.13	10.42	0.16	15.68
K02002	0.47	0.13	8.2	0.16	15.83
K02470	0.47	0.13	18.07	0.16	15.99
K00615	0.49	0.12	6.18	0.15	16.14
K03070	0.45	0.12	15.82	0.15	16.29
K02967	0.49	0.12	21.53	0.15	16.44
K01419	0.46	0.12	6.48	0.15	16.59
K02641	0.46	0.12	19.38	0.15	16.75
K03686	0.43	0.12	15.17	0.15	16.9
K03569	0.42	0.12	19.12	0.15	17.04
K02906	0.48	0.12	21.75	0.15	17.19
K00616	0.55	0.12	2.26	0.15	17.34
K00284	0.44	0.12	7.2	0.15	17.49
K03147	0.44	0.12	5.87	0.15	17.64
K00031	0.42	0.12	27.94	0.15	17.78
K03687	0.41	0.12	19.72	0.15	17.93
K01895	0.46	0.12	3.97	0.15	18.07
K02988	0.47	0.12	10.93	0.15	18.22
K02635	0.51	0.12	8.17	0.14	18.36
K03667	0.47	0.12	4.31	0.14	18.51
K01652	0.39	0.11	26.84	0.14	18.65
K03695	0.41	0.11	13.69	0.14	18.79
K02863	0.46	0.11	9.85	0.14	18.93
K02692	0.46	0.11	6.43	0.14	19.07
K00789	0.4	0.11	22.51	0.14	19.21
K03076	0.43	0.11	11.05	0.14	19.35
K03628	0.41	0.11	7.48	0.14	19.48
K00525	0.43	0.11	5.52	0.14	19.62
K01689	0.37	0.11	19.76	0.14	19.76
K02108	0.4	0.11	12.02	0.14	19.89
K02276	0.4	0.11	12.54	0.14	20.03
K01845	0.38	0.11	10.54	0.14	20.17
K00053	0.38	0.11	29.11	0.13	20.3
K12574	0.4	0.11	8.89	0.13	20.43
K01955	0.4	0.11	14.12	0.13	20.57
K03530	0.39	0.11	19.71	0.13	20.7
K03283	0.4	0.11	5.99	0.13	20.84
K00161	0.41	0.11	5.97	0.13	20.97
K06911	0.38	0.11	17.81	0.13	21.1
K02986	0.44	0.11	15.35	0.13	21.23
K03852	0.41	0.11	8.92	0.13	21.36
K00524	0.52	0.11	1.32	0.13	21.5
K00324	0.41	0.11	4.23	0.13	21.63
K00518	0.42	0.11	2.51	0.13	21.76
K03797	0.37	0.1	20.47	0.13	21.89
K00948	0.36	0.1	21.29	0.13	22.02
K15551	0.42	0.1	6.28	0.13	22.15
K03321	0.44	0.1	2.42	0.13	22.28
K03217	0.38	0.1	6.58	0.13	22.41
K02115	0.39	0.1	15.5	0.13	22.54
K02990	0.44	0.1	11.25	0.13	22.67
K06207	0.38	0.1	9.9	0.13	22.79
K03168	0.39	0.1	7.67	0.13	22.92
K03403	0.47	0.1	20.21	0.13	23.05
K03106	0.36	0.1	20.69	0.13	23.18
K00605	0.38	0.1	19.37	0.13	23.3
K02879	0.39	0.1	12.18	0.13	23.43
K01687	0.37	0.1	8.91	0.12	23.55
K02716	0.4	0.1	2.76	0.12	23.67
K02078	0.38	0.1	8.67	0.12	23.8
K02933	0.39	0.1	22.03	0.12	23.92
K01601	0.44	0.1	3.69	0.12	24.04
K03495	0.35	0.1	16.98	0.12	24.16
K02919	0.41	0.1	8.34	0.12	24.27
K03596	0.33	0.1	24.91	0.12	24.39
K02884	0.4	0.1	17.36	0.12	24.51
K00162	0.36	0.1	27.56	0.12	24.63
K03640	0.38	0.1	6.2	0.12	24.75
K02895	0.4	0.1	5.78	0.12	24.86
K03386	0.4	0.09	3.59	0.12	24.98
K02931	0.38	0.09	8.14	0.12	25.1
K15012	0.37	0.09	5.85	0.12	25.22
K01870	0.34	0.09	18	0.12	25.33
K03111	0.35	0.09	6.52	0.12	25.45
K00331	0.34	0.09	14.07	0.12	25.57
K02874	0.38	0.09	12.72	0.12	25.68
K01255	0.33	0.09	17.55	0.12	25.8
K02926	0.39	0.09	4.4	0.12	25.91
K02699	0.4	0.09	7.72	0.12	26.03
K00394	0.38	0.09	7.11	0.12	26.14
K03087	0.36	0.09	6.24	0.12	26.26
K01662	0.32	0.09	28.92	0.11	26.37
K00325	0.34	0.09	7.95	0.11	26.49
K02356	0.31	0.09	10.22	0.11	26.6
K03671	0.32	0.09	12.21	0.11	26.71
K01265	0.32	0.09	17.34	0.11	26.83
K04087	0.35	0.09	6.56	0.11	26.94
K01649	0.34	0.09	13.31	0.11	27.05
K05692	0.33	0.09	9.27	0.11	27.16
K03701	0.35	0.09	17.96	0.11	27.27
K00627	0.34	0.09	15.46	0.11	27.38
K02636	0.37	0.09	10.35	0.11	27.49
K00058	0.31	0.09	18.68	0.11	27.6
K02634	0.34	0.09	18.96	0.11	27.71
K00281	0.36	0.09	5.36	0.11	27.82
K00820	0.3	0.09	20.64	0.11	27.93
K11320	0.34	0.09	17.44	0.11	28.04
K06147	0.31	0.09	28.98	0.11	28.15
K02337	0.36	0.09	4.07	0.11	28.26
K02109	0.41	0.09	2.07	0.11	28.37
K01952	0.33	0.09	27.19	0.11	28.48
K02357	0.36	0.09	6.58	0.11	28.59
K02916	0.36	0.09	8.51	0.11	28.7
K01682	0.31	0.09	19.92	0.11	28.81
K02992	0.36	0.09	9.28	0.11	28.92
K02256	0.33	0.09	8.01	0.11	29.03
K02948	0.34	0.09	17.34	0.11	29.14
K02027	0.37	0.09	18.99	0.11	29.25
K01681	0.33	0.09	5.93	0.11	29.35
K01703	0.32	0.09	25.83	0.11	29.46
K02601	0.32	0.09	29.26	0.11	29.57
K02637	0.34	0.09	8.23	0.11	29.68
K01937	0.33	0.09	6.63	0.11	29.78
K03702	0.33	0.09	7.74	0.11	29.89
K02867	0.35	0.09	12.92	0.11	30
K02878	0.34	0.09	11.76	0.11	30.1
K02871	0.36	0.09	17.45	0.11	30.21
K00333	0.33	0.09	16.53	0.11	30.32
K11532	0.36	0.08	2.74	0.11	30.42
K00335	0.34	0.08	12.72	0.1	30.53
K08770	0.3	0.08	21.53	0.1	30.63
K02887	0.33	0.08	10.9	0.1	30.73
K02888	0.33	0.08	26.54	0.1	30.84
K00382	0.32	0.08	12.78	0.1	30.94
K01696	0.29	0.08	18.26	0.1	31.04
K01939	0.31	0.08	24.76	0.1	31.15
K04035	0.34	0.08	9.52	0.1	31.25
K02965	0.33	0.08	13.64	0.1	31.35
K01961	0.3	0.08	8.76	0.1	31.45
K03089	0.3	0.08	19.92	0.1	31.55
K00315	0.33	0.08	20.64	0.1	31.65
K00303	0.32	0.08	20.05	0.1	31.76
K02313	0.32	0.08	5.34	0.1	31.86
K00688	0.37	0.08	2.24	0.1	31.96
K01586	0.29	0.08	17.37	0.1	32.05
K01736	0.29	0.08	16.27	0.1	32.15
K03231	0.3	0.08	22.45	0.1	32.25
K09458	0.33	0.08	6.15	0.1	32.35
K02518	0.27	0.08	26.32	0.1	32.45
K14331	0.32	0.08	16.15	0.1	32.55
K03568	0.3	0.08	11.47	0.1	32.65
K01872	0.29	0.08	8.84	0.1	32.75
K00696	0.4	0.08	1.52	0.1	32.84
K01495	0.29	0.08	24.19	0.1	32.94
K02314	0.3	0.08	10.48	0.1	33.04
K02996	0.3	0.08	25.61	0.1	33.14
K05575	0.33	0.08	3.46	0.1	33.24
K02275	0.32	0.08	6.05	0.1	33.33
K05582	0.27	0.08	20.36	0.1	33.43
K01881	0.29	0.08	6.77	0.1	33.53
K01940	0.28	0.08	11.45	0.1	33.62
K15633	0.28	0.08	9.77	0.1	33.72
K00855	0.34	0.08	2.59	0.1	33.81
K00297	0.29	0.08	7.26	0.1	33.91
K03644	0.28	0.08	22.04	0.1	34
K00526	0.29	0.08	6.57	0.09	34.1
K02902	0.28	0.08	7.5	0.09	34.19
K00088	0.27	0.08	15.36	0.09	34.29
K01873	0.28	0.08	8.75	0.09	34.38
K01624	0.35	0.08	5.85	0.09	34.47
K02994	0.29	0.07	15.37	0.09	34.57
K02959	0.32	0.07	7.43	0.09	34.66
K01595	0.27	0.07	13.52	0.09	34.75
K01869	0.27	0.07	10.93	0.09	34.84
K10206	0.26	0.07	7.61	0.09	34.94
K02899	0.3	0.07	8.47	0.09	35.03
K01507	0.32	0.07	4.57	0.09	35.12
K03711	0.27	0.07	11.12	0.09	35.21
K02520	0.27	0.07	10.12	0.09	35.3
K03704	0.29	0.07	29.01	0.09	35.39
K05577	0.26	0.07	18.32	0.09	35.49
K08482	0.25	0.07	16.45	0.09	35.58
K00059	0.26	0.07	17.77	0.09	35.67
K01868	0.28	0.07	9.74	0.09	35.76
K04773	0.28	0.07	5	0.09	35.85
K01951	0.27	0.07	20.7	0.09	35.94
K00822	0.29	0.07	25.66	0.09	36.03
K02643	0.29	0.07	16.84	0.09	36.12
K04037	0.27	0.07	29.26	0.09	36.21
K01428	0.27	0.07	27.5	0.09	36.3
K01876	0.28	0.07	7.6	0.09	36.38
K02890	0.29	0.07	16.17	0.09	36.47
K06168	0.26	0.07	10.62	0.09	36.56
K03465	0.26	0.07	14.09	0.09	36.65
K00336	0.28	0.07	14.98	0.09	36.74
K05971	0.29	0.07	4.28	0.09	36.82
K01647	0.27	0.07	7.15	0.09	36.91
K01626	0.27	0.07	14.14	0.09	37
K03521	0.27	0.07	6.03	0.09	37.08
K02954	0.27	0.07	13.05	0.09	37.17
K00265	0.25	0.07	26.14	0.09	37.26
K09013	0.25	0.07	29.03	0.09	37.34
K00436	0.28	0.07	3.1	0.09	37.43
K02638	0.3	0.07	3.64	0.09	37.51
K00602	0.25	0.07	12.13	0.09	37.6
K00208	0.27	0.07	18.36	0.09	37.69
K06118	0.28	0.07	4.48	0.08	37.77
K06942	0.24	0.07	29.27	0.08	37.85
K07769	0.24	0.07	18.93	0.08	37.94
K01783	0.24	0.07	18.95	0.08	38.02
K03545	0.29	0.07	9.33	0.08	38.11
K07738	0.24	0.07	7.42	0.08	38.19
K00700	0.26	0.07	18.84	0.08	38.28
K01962	0.25	0.07	6.38	0.08	38.36
K00548	0.24	0.07	23.56	0.08	38.44
K02691	0.27	0.07	7.95	0.08	38.53
K00411	0.27	0.07	10.62	0.08	38.61
K01714	0.23	0.07	21.49	0.08	38.69
K02639	0.24	0.07	7.22	0.08	38.78
K03060	0.24	0.07	9.34	0.08	38.86
K02956	0.27	0.07	11.38	0.08	38.94
K00150	0.26	0.07	3.93	0.08	39.03
K06640	0.32	0.07	6.97	0.08	39.11
K00164	0.26	0.07	6.98	0.08	39.19
K02434	0.23	0.07	23.25	0.08	39.27
K02066	0.23	0.07	20.49	0.08	39.35
K03110	0.24	0.07	22.61	0.08	39.44
K01756	0.24	0.07	15.14	0.08	39.52
K02961	0.28	0.07	10.09	0.08	39.6
K06213	0.23	0.07	24.99	0.08	39.68
K03527	0.23	0.07	16.44	0.08	39.76
K02040	0.22	0.07	17.83	0.08	39.84
K09903	0.24	0.07	23.55	0.08	39.92
K00790	0.26	0.07	13.06	0.08	40
K07390	0.22	0.07	14.33	0.08	40.08
K09772	0.25	0.06	25.99	0.08	40.16
K01362	0.24	0.06	6.15	0.08	40.24
K02113	0.27	0.06	3.31	0.08	40.32
K01938	0.25	0.06	8.16	0.08	40.4
K00337	0.24	0.06	8.93	0.08	40.48
K00798	0.26	0.06	4.24	0.08	40.56
K00240	0.23	0.06	19.58	0.08	40.64
K03404	0.22	0.06	17.22	0.08	40.72
K10355	0.25	0.06	5.26	0.08	40.8
K00764	0.24	0.06	8.57	0.08	40.88
K03593	0.22	0.06	20.89	0.08	40.95
K02881	0.26	0.06	6.51	0.08	41.03
K01990	0.26	0.06	12.8	0.08	41.11
K02909	0.24	0.06	18.68	0.08	41.19
K02963	0.25	0.06	15.28	0.08	41.26
K00392	0.23	0.06	9.19	0.08	41.34
K07277	0.22	0.06	28.52	0.08	41.42
K01657	0.22	0.06	20	0.08	41.5
K02911	0.26	0.06	9.34	0.08	41.57
K05584	0.24	0.06	13.04	0.08	41.65
K02913	0.26	0.06	25.15	0.08	41.72
K17321	0.3	0.06	3.65	0.08	41.8
K13174	0.27	0.06	5.41	0.08	41.88
K01945	0.21	0.06	18.16	0.08	41.95
K08300	0.23	0.06	5.37	0.08	42.03
K01889	0.23	0.06	22.73	0.08	42.1
K07304	0.22	0.06	8.13	0.08	42.18
K02707	0.26	0.06	3.26	0.08	42.25
K03522	0.22	0.06	26.77	0.08	42.33
K00830	0.23	0.06	7.96	0.08	42.4
K01956	0.23	0.06	15.93	0.07	42.48
K01356	0.25	0.06	7.15	0.07	42.55
K13953	0.25	0.06	7.21	0.07	42.63
K02110	0.24	0.06	6.03	0.07	42.7
K01902	0.23	0.06	6.26	0.07	42.78
K01916	0.25	0.06	5.69	0.07	42.85
K01679	0.22	0.06	19.76	0.07	42.93
K00658	0.23	0.06	8.07	0.07	43
K02433	0.23	0.06	16.92	0.07	43.07
K02343	0.23	0.06	20.24	0.07	43.15
K00772	0.21	0.06	15.73	0.07	43.22
K05573	0.22	0.06	11.03	0.07	43.3
K00123	0.23	0.06	8.1	0.07	43.37
K11601	0.21	0.06	7.82	0.07	43.44
K11959	0.4	0.06	6.15	0.07	43.52
K03529	0.25	0.06	21.75	0.07	43.59
K03308	0.26	0.06	4.4	0.07	43.66
K01897	0.24	0.06	5.06	0.07	43.73
K01814	0.2	0.06	20.55	0.07	43.81
K01533	0.21	0.06	17.18	0.07	43.88
K01256	0.2	0.06	10.67	0.07	43.95
K01711	0.21	0.06	21.55	0.07	44.02
K14652	0.22	0.06	13.95	0.07	44.09
K01737	0.22	0.06	5.34	0.07	44.16
K00134	0.21	0.06	9.75	0.07	44.23
K00140	0.23	0.06	8.77	0.07	44.31
K01802	0.22	0.06	6.32	0.07	44.38
K00033	0.26	0.06	2.21	0.07	44.45
K00826	0.21	0.06	9.17	0.07	44.52
K02970	0.22	0.06	10.95	0.07	44.59
K10750	0.31	0.06	2.41	0.07	44.66
K11644	0.26	0.06	5.25	0.07	44.73
K00927	0.21	0.06	20.73	0.07	44.8
K00036	0.24	0.06	4.02	0.07	44.87
K02836	0.21	0.06	9.75	0.07	44.94
K01885	0.22	0.06	27.31	0.07	45.01
K02835	0.21	0.06	9.5	0.07	45.08
K01866	0.21	0.06	25.38	0.07	45.15
K01693	0.23	0.06	3.8	0.07	45.22
K01409	0.21	0.06	8.35	0.07	45.29
K04755	0.22	0.06	7.69	0.07	45.36
K00228	0.19	0.06	17.6	0.07	45.43
K00330	0.22	0.06	6.06	0.07	45.5
K00163	0.24	0.06	11.69	0.07	45.57
K00341	0.21	0.06	7.93	0.07	45.64
K00873	0.23	0.06	29.26	0.07	45.71
K01992	0.21	0.06	4.89	0.07	45.78
K03405	0.21	0.06	14.77	0.07	45.85
K01698	0.21	0.06	8.42	0.07	45.92
K02293	0.2	0.06	12.31	0.07	45.99
K02876	0.22	0.06	10	0.07	46.06
K02693	0.24	0.06	17.14	0.07	46.12
K01262	0.2	0.06	18.45	0.07	46.19
K01875	0.2	0.06	14.15	0.07	46.26
K03657	0.21	0.06	20.36	0.07	46.33
K07795	0.23	0.06	5.72	0.07	46.4
K04040	0.2	0.05	4.32	0.07	46.47
K06891	0.19	0.05	12.77	0.07	46.53
K00302	0.23	0.05	22.85	0.07	46.6
K00975	0.22	0.05	5.23	0.07	46.67
K16458	0.23	0.05	3.76	0.07	46.74
K00940	0.22	0.05	29.17	0.07	46.81
K01890	0.21	0.05	20.28	0.07	46.87
K04564	0.2	0.05	16.64	0.07	46.94
K01669	0.18	0.05	21.39	0.07	47.01
K04567	0.2	0.05	9.95	0.07	47.08
K00858	0.22	0.05	8.15	0.07	47.14
K00812	0.21	0.05	9.92	0.07	47.21
K00674	0.21	0.05	7.56	0.07	47.28
K06024	0.22	0.05	15.55	0.07	47.35
K00395	0.22	0.05	29.09	0.07	47.41
K00311	0.2	0.05	29.09	0.07	47.48
K02183	0.21	0.05	8.11	0.07	47.55
K01879	0.19	0.05	20.4	0.07	47.61
K01903	0.21	0.05	4.98	0.07	47.68
K02338	0.22	0.05	3.55	0.07	47.75
K02717	0.21	0.05	4.58	0.07	47.81
K00566	0.19	0.05	25.42	0.07	47.88
K12573	0.19	0.05	19.29	0.07	47.95
K01963	0.21	0.05	9.8	0.07	48.01
K00640	0.21	0.05	9.43	0.07	48.08
K03924	0.2	0.05	8.59	0.07	48.14
K03694	0.18	0.05	16.67	0.07	48.21
K11717	0.2	0.05	17.74	0.07	48.28
K02837	0.2	0.05	25.63	0.07	48.34
K00218	0.19	0.05	20.17	0.07	48.41
K01892	0.19	0.05	20.12	0.07	48.47
K01878	0.19	0.05	11.18	0.07	48.54
K01599	0.23	0.05	3.92	0.07	48.6
K16846	0.22	0.05	4.03	0.07	48.67
K05579	0.19	0.05	17.09	0.06	48.73
K00510	0.2	0.05	4.65	0.06	48.8
K07207	0.23	0.05	4.09	0.06	48.86
K00413	0.2	0.05	7.53	0.06	48.93
K02968	0.23	0.05	12.96	0.06	48.99
K07568	0.19	0.05	27.31	0.06	49.06
K00185	0.21	0.05	18.8	0.06	49.12
K02493	0.2	0.05	20.63	0.06	49.18
K00266	0.18	0.05	29.25	0.06	49.25
K03474	0.18	0.05	16.31	0.06	49.31
K00928	0.19	0.05	15.14	0.06	49.37
K00703	0.21	0.05	5.61	0.06	49.44
K01933	0.19	0.05	27.64	0.06	49.5
K02914	0.19	0.05	11.14	0.06	49.56
K06901	0.22	0.05	4.6	0.06	49.63
K11940	0.2	0.05	17.12	0.06	49.69
K05979	0.19	0.05	6.91	0.06	49.75
K01772	0.18	0.05	20.48	0.06	49.82
K02231	0.18	0.05	20.04	0.06	49.88
K04066	0.2	0.05	16.32	0.06	49.94
K01638	0.19	0.05	10.26	0.06	50
K01755	0.18	0.05	27.2	0.06	50.07
K04752	0.18	0.05	11.35	0.06	50.13
K04042	0.2	0.05	28.88	0.06	50.19
K00184	0.19	0.05	27.21	0.06	50.25
K00351	0.19	0.05	27.34	0.06	50.31
K01883	0.18	0.05	8.55	0.06	50.38
K00799	0.18	0.05	25.51	0.06	50.44
K02160	0.18	0.05	29.22	0.06	50.5
K04487	0.18	0.05	8.86	0.06	50.56
K01092	0.18	0.05	12.71	0.06	50.62
K00800	0.17	0.05	20.07	0.06	50.68
K02012	0.18	0.05	26.31	0.06	50.74
K00024	0.19	0.05	5.4	0.06	50.8
K00609	0.19	0.05	7.15	0.06	50.86
K02892	0.19	0.05	16.76	0.06	50.92
K15509	0.19	0.05	8.28	0.06	50.98
K03621	0.21	0.05	5.41	0.06	51.04
K00029	0.19	0.05	25.86	0.06	51.1
K09710	0.18	0.05	10.14	0.06	51.16
K12613	0.25	0.05	15.35	0.06	51.22
K11329	0.24	0.05	7.86	0.06	51.28
K00514	0.18	0.05	7.92	0.06	51.34
K09490	0.19	0.05	10.12	0.06	51.4
K00958	0.18	0.05	9.02	0.06	51.46
K02698	0.21	0.05	6	0.06	51.52
K01713	0.2	0.05	12.68	0.06	51.58
K03469	0.2	0.05	26.98	0.06	51.64
K02058	0.22	0.05	9.23	0.06	51.7
K02939	0.21	0.05	7.27	0.06	51.76
K00766	0.2	0.05	3.34	0.06	51.81
K01874	0.18	0.05	15.33	0.06	51.87
K03517	0.18	0.05	11.85	0.06	51.93
K03520	0.18	0.05	13.66	0.06	51.99
K09882	0.19	0.05	4.85	0.06	52.05
K05808	0.18	0.05	6.07	0.06	52.11
K00003	0.17	0.05	8.7	0.06	52.16
K06873	0.18	0.05	5.65	0.06	52.22
K03564	0.17	0.05	16.76	0.06	52.28
K00013	0.17	0.05	24.79	0.06	52.34
K03768	0.17	0.05	9.8	0.06	52.4
K00690	0.18	0.05	5.63	0.06	52.45
K01653	0.16	0.05	20.72	0.06	52.51
K02500	0.18	0.05	7.49	0.06	52.57
K03979	0.2	0.05	7.15	0.06	52.63
K03075	0.16	0.05	20.65	0.06	52.68
K07086	0.16	0.05	20.78	0.06	52.74
K03723	0.17	0.05	20.44	0.06	52.8
K01807	0.17	0.05	7.83	0.06	52.85
K11253	0.19	0.05	4.47	0.06	52.91
K06991	0.18	0.05	5.03	0.06	52.97
K02438	0.19	0.05	8.51	0.06	53.02
K02035	0.17	0.05	5.79	0.06	53.08
K00147	0.17	0.05	12.26	0.06	53.14
K02724	0.2	0.05	2.72	0.06	53.19
K08902	0.19	0.05	4.02	0.06	53.25
K04038	0.21	0.05	3.09	0.06	53.31
K02004	0.18	0.05	5.24	0.06	53.36
K03703	0.17	0.05	13.11	0.06	53.42
K08301	0.18	0.05	19.69	0.06	53.48
K15634	0.17	0.05	22.58	0.06	53.53
K02301	0.2	0.05	4.66	0.06	53.59
K00052	0.18	0.05	3.69	0.06	53.65
K00647	0.18	0.05	4.19	0.06	53.7
K03526	0.17	0.05	6.96	0.06	53.76
K00252	0.16	0.05	29.24	0.06	53.81
K02838	0.16	0.05	13.68	0.06	53.87
K00677	0.18	0.05	11.52	0.06	53.93
K03641	0.18	0.05	20.76	0.06	53.98
K13038	0.17	0.05	25.31	0.06	54.04
K05585	0.17	0.05	7.35	0.06	54.09
K03100	0.16	0.05	19.58	0.06	54.15
K01012	0.16	0.04	12.66	0.06	54.2
K03072	0.18	0.04	16.93	0.06	54.26
K03925	0.2	0.04	11.14	0.06	54.32
K17759	0.16	0.04	25.35	0.06	54.37
K07080	0.19	0.04	7.14	0.06	54.43
K03116	0.19	0.04	4.06	0.06	54.48
K02335	0.17	0.04	7.07	0.06	54.54
K00101	0.18	0.04	21.34	0.06	54.59
K05592	0.19	0.04	10.56	0.06	54.65
K01754	0.16	0.04	15.7	0.06	54.7
K02234	0.16	0.04	15.07	0.06	54.76
K01867	0.17	0.04	13.66	0.06	54.81
K10018	0.2	0.04	5.59	0.06	54.87
K00648	0.17	0.04	19.69	0.05	54.92
K02471	0.16	0.04	22.71	0.05	54.98
K02437	0.16	0.04	24.23	0.05	55.03
K02294	0.17	0.04	9.02	0.05	55.09
K00342	0.16	0.04	28.84	0.05	55.14
K09835	0.15	0.04	19.7	0.05	55.2
K01414	0.16	0.04	5.91	0.05	55.25
K03496	0.19	0.04	12.66	0.05	55.31
K00705	0.16	0.04	11.91	0.05	55.36
K04039	0.19	0.04	3.08	0.05	55.42
K03551	0.16	0.04	24.6	0.05	55.47
K01749	0.16	0.04	6.98	0.05	55.52
K02316	0.16	0.04	20.55	0.05	55.58
K01417	0.16	0.04	8.75	0.05	55.63
K00966	0.19	0.04	9.99	0.05	55.69
K03555	0.18	0.04	9.39	0.05	55.74
K00554	0.16	0.04	8.05	0.05	55.8
K06883	0.16	0.04	20.66	0.05	55.85
K01491	0.16	0.04	9.43	0.05	55.9
K02291	0.15	0.04	25.55	0.05	55.96
K00762	0.15	0.04	8.28	0.05	56.01
K01733	0.15	0.04	12.26	0.05	56.06
K01637	0.15	0.04	23.94	0.05	56.12
K07978	0.16	0.04	28.22	0.05	56.17
K03839	0.15	0.04	5.47	0.05	56.22
K04485	0.16	0.04	6.9	0.05	56.27
K14441	0.16	0.04	14.74	0.05	56.33
K09972	0.17	0.04	5.29	0.05	56.38
K03609	0.2	0.04	1.37	0.05	56.43
K00872	0.15	0.04	22.71	0.05	56.48
K00014	0.15	0.04	11.37	0.05	56.54
K13108	0.19	0.04	8.7	0.05	56.59
K01998	0.17	0.04	5.48	0.05	56.64
K05524	0.15	0.04	20.79	0.05	56.69
K00338	0.16	0.04	23.05	0.05	56.74
K02501	0.15	0.04	20.78	0.05	56.8
K01465	0.17	0.04	5.31	0.05	56.85
K01494	0.16	0.04	5.52	0.05	56.9
K12580	0.18	0.04	28.83	0.05	56.95
K02406	0.17	0.04	15.51	0.05	57
K00383	0.14	0.04	15.72	0.05	57.05
K09747	0.17	0.04	6.08	0.05	57.1
K02622	0.16	0.04	21.8	0.05	57.16
K00942	0.15	0.04	9.69	0.05	57.21
K13789	0.16	0.04	10.87	0.05	57.26
K03466	0.16	0.04	24.81	0.05	57.31
K07037	0.15	0.04	27.14	0.05	57.36
K02014	0.16	0.04	6.04	0.05	57.41
K02232	0.15	0.04	20.35	0.05	57.46
K01485	0.15	0.04	15.64	0.05	57.51
K05515	0.15	0.04	20.07	0.05	57.57
K00133	0.16	0.04	6.35	0.05	57.62
K00936	0.15	0.04	20.66	0.05	57.67
K00939	0.15	0.04	20.41	0.05	57.72
K02065	0.15	0.04	19.35	0.05	57.77
K17433	0.19	0.04	3.17	0.05	57.82
K01480	0.15	0.04	10.54	0.05	57.87
K00606	0.15	0.04	14.55	0.05	57.92
K09780	0.16	0.04	16.07	0.05	57.97
K02400	0.17	0.04	12	0.05	58.02
K01423	0.14	0.04	22	0.05	58.07
K02492	0.14	0.04	21.72	0.05	58.12
K01835	0.14	0.04	13.97	0.05	58.17
K02259	0.17	0.04	2.34	0.05	58.22
K09942	0.19	0.04	3.92	0.05	58.27
K06978	0.14	0.04	27.24	0.05	58.32
K02011	0.15	0.04	29.27	0.05	58.37
K01739	0.16	0.04	21.84	0.05	58.42
K01000	0.15	0.04	28.83	0.05	58.47
K00259	0.16	0.04	5.33	0.05	58.52
K17866	0.15	0.04	16.63	0.05	58.57
K01462	0.14	0.04	16.49	0.05	58.62
K02535	0.16	0.04	8.42	0.05	58.67
K00773	0.14	0.04	29.27	0.05	58.72
K03431	0.15	0.04	29.26	0.05	58.76
K10563	0.15	0.04	5.76	0.05	58.81
K02074	0.15	0.04	7.21	0.05	58.86
K03234	0.15	0.04	29.27	0.05	58.91
K02003	0.15	0.04	19.88	0.05	58.96
K05572	0.15	0.04	9.57	0.05	59.01
K01524	0.15	0.04	11.88	0.05	59.06
K02523	0.15	0.04	11.91	0.05	59.11
K00806	0.14	0.04	16.46	0.05	59.15
K15977	0.2	0.04	1.09	0.05	59.2
K00651	0.15	0.04	20.49	0.05	59.25
K06941	0.14	0.04	20.55	0.05	59.3
K01661	0.14	0.04	29.13	0.05	59.35
K10697	0.17	0.04	8.29	0.05	59.4
K03592	0.14	0.04	10.18	0.05	59.44
K04345	0.2	0.04	11.7	0.05	59.49
K03210	0.16	0.04	4.82	0.05	59.54
K10716	0.16	0.04	3.41	0.05	59.59
K07007	0.14	0.04	29.18	0.05	59.64
K07146	0.15	0.04	6.87	0.05	59.68
K14330	0.14	0.04	19.52	0.05	59.73
K01971	0.14	0.04	24.59	0.05	59.78
K00794	0.15	0.04	29.1	0.05	59.83
K07516	0.15	0.04	5.1	0.05	59.87
K03118	0.14	0.04	12.99	0.05	59.92
K04424	0.18	0.04	4.31	0.05	59.97
K05377	0.17	0.04	3.14	0.05	60.02
K02114	0.16	0.04	2.59	0.05	60.06
K07305	0.14	0.04	7.22	0.05	60.11
K01006	0.17	0.04	4.26	0.05	60.16
K01847	0.14	0.04	26.02	0.05	60.21
K06217	0.15	0.04	5.6	0.05	60.25
K07315	0.14	0.04	13.4	0.05	60.3
K17938	0.13	0.04	28.96	0.05	60.34
K00626	0.14	0.04	9.86	0.05	60.39
K06442	0.14	0.04	22.85	0.05	60.44
K07058	0.13	0.04	21.46	0.05	60.48
K01803	0.15	0.04	8.59	0.05	60.53
K06158	0.14	0.04	29.06	0.05	60.58
K06861	0.14	0.04	12.12	0.05	60.62
K10255	0.15	0.04	14.04	0.05	60.67
K00721	0.13	0.04	26.17	0.05	60.72
K02897	0.16	0.04	5.31	0.05	60.76
K00464	0.14	0.04	4.06	0.05	60.81
K02714	0.17	0.04	5.88	0.05	60.85
K02551	0.13	0.04	18.47	0.05	60.9
K03561	0.17	0.04	23.45	0.05	60.95
K11603	0.13	0.04	19.34	0.05	60.99
K00104	0.14	0.04	5.41	0.05	61.04
K02557	0.14	0.04	28.57	0.05	61.08
K06443	0.14	0.04	18.58	0.05	61.13
K05539	0.15	0.04	6.11	0.05	61.18
K11647	0.16	0.04	9.02	0.05	61.22
K11961	0.15	0.04	29.25	0.05	61.27
K00215	0.13	0.04	14.33	0.05	61.31
K02390	0.15	0.04	5.26	0.05	61.36
K01908	0.15	0.04	3.94	0.05	61.4
K00012	0.14	0.04	9.08	0.05	61.45
K12607	0.17	0.04	22.41	0.05	61.49
K06876	0.14	0.04	23	0.05	61.54
K01720	0.14	0.04	7.51	0.05	61.59
K01950	0.14	0.04	27.26	0.05	61.63
K00818	0.14	0.04	17.93	0.05	61.68
K05580	0.12	0.04	26.1	0.05	61.72
K12856	0.13	0.04	8.59	0.05	61.77
K02708	0.16	0.04	5.86	0.05	61.81
K13525	0.13	0.04	23.52	0.05	61.86
K11422	0.2	0.04	1.93	0.05	61.9
K00777	0.15	0.04	27.15	0.05	61.95
K00645	0.13	0.04	27.82	0.05	61.99
K13628	0.14	0.04	10.55	0.05	62.04
K06196	0.13	0.04	4.47	0.05	62.08
K09767	0.14	0.04	5.79	0.05	62.13
K00930	0.13	0.04	20.11	0.05	62.17
K00097	0.13	0.04	7.3	0.04	62.22
K01623	0.14	0.04	3.96	0.04	62.26
K03183	0.13	0.04	25.58	0.04	62.31
K04075	0.13	0.04	20.61	0.04	62.35
K02044	0.13	0.04	26.55	0.04	62.4
K02669	0.14	0.04	5.3	0.04	62.44
K02034	0.13	0.04	26.63	0.04	62.49
K03438	0.13	0.04	20.77	0.04	62.53
K00560	0.13	0.04	29.14	0.04	62.58
K01810	0.14	0.04	8.56	0.04	62.62
K07456	0.13	0.04	20.63	0.04	62.67
K09121	0.13	0.04	28.09	0.04	62.71
K02005	0.14	0.04	8.09	0.04	62.75
K01077	0.14	0.04	4.84	0.04	62.8
K03655	0.13	0.04	16.03	0.04	62.84
K01581	0.15	0.04	5.66	0.04	62.89
K01610	0.13	0.04	29.27	0.04	62.93
K01430	0.14	0.04	7.22	0.04	62.98
K01695	0.13	0.04	22.64	0.04	63.02
K02156	0.16	0.04	6.07	0.04	63.06
K01923	0.14	0.04	5.86	0.04	63.11
K15226	0.13	0.04	17.26	0.04	63.15
K07040	0.14	0.04	3.81	0.04	63.19
K03292	0.12	0.04	18.63	0.04	63.24
K11749	0.13	0.04	11.15	0.04	63.28
K00937	0.14	0.04	7.55	0.04	63.33
K01299	0.13	0.04	7.69	0.04	63.37
K13541	0.14	0.04	9.4	0.04	63.41
K00748	0.13	0.04	29.08	0.04	63.46
K03502	0.13	0.04	19.68	0.04	63.5
K01501	0.13	0.04	16.05	0.04	63.54
K01735	0.13	0.04	9.28	0.04	63.59
K02536	0.14	0.04	6.86	0.04	63.63
K00347	0.13	0.04	23.18	0.04	63.68
K00556	0.12	0.03	13.94	0.04	63.72
K03587	0.14	0.03	29.19	0.04	63.76
K03499	0.14	0.03	4.56	0.04	63.81
K13292	0.12	0.03	28.47	0.04	63.85
K00005	0.14	0.03	8.51	0.04	63.89
K02342	0.13	0.03	6.9	0.04	63.93
K00946	0.12	0.03	23.96	0.04	63.98
K05837	0.13	0.03	29.18	0.04	64.02
K07079	0.13	0.03	9.96	0.04	64.06
K02711	0.14	0.03	6.41	0.04	64.11
K08479	0.12	0.03	18.38	0.04	64.15
K00099	0.14	0.03	13.52	0.04	64.19
K03177	0.13	0.03	13.77	0.04	64.23
K14764	0.16	0.03	16.29	0.04	64.28
K08720	0.13	0.03	8.72	0.04	64.32
K10891	0.17	0.03	16.6	0.04	64.36
K00611	0.12	0.03	20.65	0.04	64.41
K02230	0.13	0.03	24.43	0.04	64.45
K03149	0.13	0.03	5.9	0.04	64.49
K04518	0.13	0.03	13.19	0.04	64.53
K00797	0.14	0.03	16.16	0.04	64.58
K03867	0.13	0.03	23.3	0.04	64.62
K03189	0.15	0.03	3.22	0.04	64.66
K01613	0.12	0.03	23.4	0.04	64.7
K10112	0.13	0.03	14.26	0.04	64.74
K00332	0.13	0.03	18.89	0.04	64.79
K02977	0.13	0.03	23.41	0.04	64.83
K00254	0.12	0.03	15.34	0.04	64.87
K06180	0.12	0.03	29.26	0.04	64.91
K07736	0.15	0.03	5.82	0.04	64.95
K00273	0.12	0.03	17.74	0.04	65
K01880	0.13	0.03	9.33	0.04	65.04
K11752	0.12	0.03	20.36	0.04	65.08
K00767	0.12	0.03	11.26	0.04	65.12
K11996	0.13	0.03	4.46	0.04	65.16
K02904	0.14	0.03	15.52	0.04	65.2
K01972	0.13	0.03	5.43	0.04	65.25
K02435	0.11	0.03	15.57	0.04	65.29
K01159	0.12	0.03	19.7	0.04	65.33
K01887	0.14	0.03	7.82	0.04	65.37
K08289	0.12	0.03	20.06	0.04	65.41
K06173	0.12	0.03	10.08	0.04	65.45
K00135	0.13	0.03	15.2	0.04	65.49
K01770	0.12	0.03	25.18	0.04	65.54
K02640	0.14	0.03	18.39	0.04	65.58
K02710	0.14	0.03	5.12	0.04	65.62
K00620	0.14	0.03	25.27	0.04	65.66
K08262	0.12	0.03	21.95	0.04	65.7
K02054	0.12	0.03	6.57	0.04	65.74
K00860	0.12	0.03	7.29	0.04	65.78
K07090	0.13	0.03	9.29	0.04	65.82
K05382	0.11	0.03	13.26	0.04	65.86
K02128	0.13	0.03	6.8	0.04	65.91
K01142	0.13	0.03	18.28	0.04	65.95
K03608	0.15	0.03	1.71	0.04	65.99
K05356	0.13	0.03	11.67	0.04	66.03
K01115	0.14	0.03	20.66	0.04	66.07
K00833	0.12	0.03	16.9	0.04	66.11
K06208	0.12	0.03	10.4	0.04	66.15
K00249	0.13	0.03	26.64	0.04	66.19
K03624	0.13	0.03	6.91	0.04	66.23
K01704	0.13	0.03	6.29	0.04	66.27
K07052	0.12	0.03	13.06	0.04	66.31
K05581	0.11	0.03	17.91	0.04	66.35
K01924	0.13	0.03	5.37	0.04	66.39
K00988	0.14	0.03	16.18	0.04	66.44
K01627	0.13	0.03	6.63	0.04	66.48
K03787	0.13	0.03	5.5	0.04	66.52
K01724	0.11	0.03	22.86	0.04	66.56
K09883	0.14	0.03	11.17	0.04	66.6
K08874	0.12	0.03	18.52	0.04	66.64
K01710	0.13	0.03	9.89	0.04	66.68
K02860	0.12	0.03	18.88	0.04	66.72
K02116	0.13	0.03	3.02	0.04	66.76
K06898	0.13	0.03	20.24	0.04	66.8
K11252	0.15	0.03	6.46	0.04	66.84
K01424	0.12	0.03	19.46	0.04	66.88
K02428	0.12	0.03	7.9	0.04	66.92
K01056	0.12	0.03	25.43	0.04	66.95
K05574	0.12	0.03	10.12	0.04	66.99
K02052	0.13	0.03	3.58	0.04	67.03
K01436	0.12	0.03	26.19	0.04	67.07
K03428	0.11	0.03	15.69	0.04	67.11
K11254	0.13	0.03	3.9	0.04	67.15
K02696	0.15	0.03	3.52	0.04	67.19
K03296	0.13	0.03	6.17	0.04	67.23
K13799	0.12	0.03	7.54	0.04	67.27
K02687	0.12	0.03	13.97	0.04	67.31
K08591	0.12	0.03	6.68	0.04	67.35
K01997	0.12	0.03	5.14	0.04	67.39
K01470	0.12	0.03	29.14	0.04	67.43
K17302	0.12	0.03	6.02	0.04	67.47
K01420	0.12	0.03	28.38	0.04	67.5
K00639	0.12	0.03	17.18	0.04	67.54
K02712	0.14	0.03	3.09	0.04	67.58
K03429	0.12	0.03	8.31	0.04	67.62
K02722	0.14	0.03	8.99	0.04	67.66
K01082	0.11	0.03	10.58	0.04	67.7
K00432	0.11	0.03	18.2	0.04	67.74
K06966	0.12	0.03	14.06	0.04	67.78
K12257	0.12	0.03	13.21	0.04	67.82
K07203	0.12	0.03	4.53	0.04	67.85
K01775	0.13	0.03	3.6	0.04	67.89
K06999	0.14	0.03	20.23	0.04	67.93
K02709	0.12	0.03	6.02	0.04	67.97
K06949	0.13	0.03	5.12	0.04	68.01
K14981	0.13	0.03	9.41	0.04	68.05
K04083	0.11	0.03	26.27	0.04	68.08
K02652	0.14	0.03	6.45	0.04	68.12
K06885	0.11	0.03	18.05	0.04	68.16
K11960	0.16	0.03	5.46	0.04	68.2
K00290	0.12	0.03	4.64	0.04	68.24
K00666	0.13	0.03	10.75	0.04	68.27
K03685	0.13	0.03	8.12	0.04	68.31
K05578	0.11	0.03	10.96	0.04	68.35
K02502	0.11	0.03	17.12	0.04	68.39
K16845	0.14	0.03	3.2	0.04	68.43
K01611	0.11	0.03	16.68	0.04	68.46
K03820	0.12	0.03	21.64	0.04	68.5
K04751	0.14	0.03	4.06	0.04	68.54
K09987	0.12	0.03	9.95	0.04	68.58
K00262	0.13	0.03	7.26	0.04	68.61
K02224	0.13	0.03	12.21	0.04	68.65
K03786	0.11	0.03	8.97	0.04	68.69
K02503	0.12	0.03	9.75	0.04	68.72
K03503	0.12	0.03	3.37	0.04	68.76
K00278	0.12	0.03	20.72	0.04	68.8
K01697	0.12	0.03	11.71	0.04	68.84
K09015	0.11	0.03	23.28	0.04	68.87
K00931	0.11	0.03	14.36	0.04	68.91
K01354	0.12	0.03	17.28	0.04	68.95
K02262	0.12	0.03	5.1	0.04	68.98
K03742	0.12	0.03	6	0.04	69.02
K01893	0.12	0.03	7.75	0.04	69.06
K03650	0.12	0.03	4	0.04	69.09
K08738	0.11	0.03	25.93	0.04	69.13
K02372	0.11	0.03	28.88	0.04	69.17
K03417	0.13	0.03	6.75	0.04	69.2
K11753	0.11	0.03	28.85	0.04	69.24
K00981	0.11	0.03	29.16	0.04	69.28
K01496	0.13	0.03	4.16	0.04	69.31
K06864	0.1	0.03	19.72	0.04	69.35
K01665	0.11	0.03	5.65	0.04	69.38
K06917	0.11	0.03	14.19	0.04	69.42
K05813	0.14	0.03	17.74	0.04	69.46
K01585	0.13	0.03	6.93	0.04	69.49
K10773	0.11	0.03	16.88	0.04	69.53
K02495	0.11	0.03	14.97	0.04	69.56
K00145	0.11	0.03	20.77	0.04	69.6
K02392	0.12	0.03	10.09	0.04	69.64
K02010	0.11	0.03	11.35	0.04	69.67
K07478	0.11	0.03	20.88	0.04	69.71
K02303	0.1	0.03	17.13	0.04	69.74
K00784	0.12	0.03	13.76	0.04	69.78
K17315	0.11	0.03	26.27	0.04	69.82
K14856	0.15	0.03	6.75	0.04	69.85
K00793	0.11	0.03	29.17	0.04	69.89
K00334	0.11	0.03	23.43	0.04	69.92
K03800	0.13	0.03	3.01	0.04	69.96
K07444	0.13	0.03	7.06	0.04	69.99
K16786	0.1	0.03	10.41	0.04	70.03
K02036	0.12	0.03	14.14	0.04	70.06
K02067	0.11	0.03	29.27	0.04	70.1
K03562	0.11	0.03	5.58	0.04	70.13
K01966	0.1	0.03	28.7	0.04	70.17
K01996	0.12	0.03	5.89	0.04	70.2
K16569	0.14	0.03	7.25	0.04	70.24
K00540	0.11	0.03	5.98	0.04	70.27
K06215	0.11	0.03	8.39	0.04	70.31
K03980	0.12	0.03	3.93	0.03	70.34
K10696	0.13	0.03	6.25	0.03	70.38
K00350	0.11	0.03	9.21	0.03	70.41
K03664	0.1	0.03	21.31	0.03	70.45
K02650	0.11	0.03	6.86	0.03	70.48
K00286	0.13	0.03	3.22	0.03	70.52
K01925	0.1	0.03	20.61	0.03	70.55
K05896	0.11	0.03	8.81	0.03	70.59
K07937	0.11	0.03	7.22	0.03	70.62
K06287	0.1	0.03	12.12	0.03	70.66
K06187	0.11	0.03	3.42	0.03	70.69
K00349	0.1	0.03	21.73	0.03	70.73
K02037	0.1	0.03	13.13	0.03	70.76
K01716	0.12	0.03	3.08	0.03	70.8
K02075	0.12	0.03	12.8	0.03	70.83
K01928	0.1	0.03	12.57	0.03	70.86
K07114	0.1	0.03	12.71	0.03	70.9
K09748	0.1	0.03	28.98	0.03	70.93
K07018	0.11	0.03	3.78	0.03	70.97
K06444	0.11	0.03	5.78	0.03	71
K02261	0.11	0.03	10.46	0.03	71.04
K03190	0.1	0.03	16.19	0.03	71.07
K03588	0.1	0.03	20.53	0.03	71.1
K03595	0.11	0.03	3.44	0.03	71.14
K05376	0.12	0.03	3.47	0.03	71.17
K00507	0.1	0.03	10.07	0.03	71.21
K00796	0.1	0.03	20.27	0.03	71.24
K00765	0.11	0.03	6.61	0.03	71.27
K03073	0.11	0.03	18.74	0.03	71.31
K00759	0.1	0.03	28.83	0.03	71.34
K03631	0.11	0.03	10.67	0.03	71.38
K00854	0.11	0.03	6.03	0.03	71.41
K00847	0.1	0.03	7.52	0.03	71.44
K00791	0.11	0.03	27.35	0.03	71.48
K01817	0.09	0.03	27.35	0.03	71.51
K00390	0.11	0.03	28.5	0.03	71.54
K01448	0.1	0.03	13.66	0.03	71.58
K11755	0.1	0.03	29.27	0.03	71.61
K02925	0.1	0.03	10.81	0.03	71.64
K03724	0.1	0.03	10.9	0.03	71.68
K10232	0.12	0.03	5.67	0.03	71.71
K11602	0.1	0.03	16.98	0.03	71.75
K07742	0.09	0.03	17.6	0.03	71.78
K01995	0.11	0.03	3.62	0.03	71.81
K03860	0.12	0.03	4.56	0.03	71.85
K01609	0.1	0.03	8.03	0.03	71.88
K00652	0.09	0.03	19.48	0.03	71.91
K02221	0.09	0.03	9.27	0.03	71.94
K02001	0.1	0.03	16.74	0.03	71.98
K02038	0.1	0.03	19.83	0.03	72.01
K06381	0.11	0.03	5.83	0.03	72.04
K03795	0.1	0.03	10.43	0.03	72.08
K00761	0.1	0.03	16.58	0.03	72.11
K03550	0.11	0.03	4.55	0.03	72.14
K01589	0.11	0.03	5.21	0.03	72.18
K02032	0.1	0.03	7.6	0.03	72.21
K14518	0.1	0.03	3.7	0.03	72.24
K03424	0.11	0.03	15.72	0.03	72.27
K09971	0.11	0.03	3.21	0.03	72.31
K00604	0.11	0.03	22.58	0.03	72.34
K10950	0.1	0.03	12.04	0.03	72.37
K00122	0.1	0.03	9.26	0.03	72.4
K04488	0.11	0.03	4.32	0.03	72.44
K05369	0.1	0.03	20.52	0.03	72.47
K00676	0.1	0.03	5.05	0.03	72.5
K11777	0.1	0.03	25.04	0.03	72.53
K03977	0.11	0.03	10.05	0.03	72.57
K07301	0.1	0.03	4.84	0.03	72.6
K00970	0.1	0.03	10.99	0.03	72.63
K03583	0.1	0.03	7.72	0.03	72.66
K03629	0.1	0.03	26.08	0.03	72.7
K11962	0.12	0.03	22.68	0.03	72.73
K06206	0.1	0.03	26.19	0.03	72.76
K03088	0.1	0.03	6.61	0.03	72.79
K02000	0.11	0.03	3.81	0.03	72.82
K00974	0.09	0.03	20.39	0.03	72.86
K02227	0.1	0.03	17.93	0.03	72.89
K00257	0.09	0.03	17.93	0.03	72.92
K02258	0.11	0.03	20.06	0.03	72.95
K01759	0.1	0.03	7.21	0.03	72.98
K05337	0.1	0.03	6.71	0.03	73.02
K03654	0.1	0.03	6.73	0.03	73.05
K02830	0.12	0.03	3.01	0.03	73.08
K14326	0.14	0.03	2.78	0.03	73.11
K00643	0.09	0.03	22.2	0.03	73.14
K08057	0.09	0.03	16.94	0.03	73.18
K08921	0.09	0.03	17.06	0.03	73.21
K00850	0.11	0.03	4.14	0.03	73.24
K05366	0.1	0.03	3.93	0.03	73.27
K01429	0.1	0.03	15.16	0.03	73.3
K00809	0.11	0.03	4.44	0.03	73.33
K03154	0.11	0.03	1.92	0.03	73.37
K00108	0.1	0.03	3.64	0.03	73.4
K03832	0.1	0.03	5.55	0.03	73.43
K00817	0.1	0.03	16.65	0.03	73.46
K00346	0.09	0.03	12.33	0.03	73.49
K03179	0.1	0.03	16.83	0.03	73.52
K09761	0.09	0.03	10.99	0.03	73.56
K02621	0.11	0.03	11.13	0.03	73.59
K16052	0.11	0.03	6.12	0.03	73.62
K11251	0.12	0.03	3.22	0.03	73.65
K01588	0.1	0.03	28.83	0.03	73.68
K03153	0.1	0.03	13.54	0.03	73.71
K01886	0.1	0.03	6.93	0.03	73.74
K01719	0.1	0.03	13.95	0.03	73.77
K00831	0.09	0.03	27.84	0.03	73.81
K00788	0.1	0.03	10.04	0.03	73.84
K03257	0.1	0.03	6.91	0.03	73.87
K03684	0.09	0.03	10.75	0.03	73.9
K00641	0.11	0.03	20.38	0.03	73.93
K17486	0.1	0.02	28.05	0.03	73.96
K01591	0.1	0.02	24.39	0.03	73.99
K06630	0.09	0.02	20.43	0.03	74.02
K11325	0.09	0.02	18.75	0.03	74.05
K03885	0.09	0.02	6.75	0.03	74.08
K00951	0.09	0.02	21.65	0.03	74.12
K03074	0.1	0.02	4.81	0.03	74.15
K02720	0.1	0.02	10.43	0.03	74.18
K00973	0.1	0.02	6.07	0.03	74.21
K00852	0.09	0.02	27.87	0.03	74.24
K02556	0.1	0.02	8.46	0.03	74.27
K17478	0.1	0.02	3.92	0.03	74.3
K02419	0.11	0.02	7.33	0.03	74.33
K03525	0.08	0.02	20.52	0.03	74.36
K03218	0.1	0.02	12.99	0.03	74.39
K07164	0.09	0.02	15.29	0.03	74.42
K01953	0.1	0.02	20.79	0.03	74.45
K02927	0.09	0.02	23.96	0.03	74.48
K11720	0.09	0.02	24.23	0.03	74.51
K05978	0.09	0.02	7.59	0.03	74.54
K04648	0.12	0.02	20.72	0.03	74.57
K01808	0.1	0.02	5.46	0.03	74.6
K03582	0.09	0.02	20.51	0.03	74.63
K08903	0.09	0.02	20.19	0.03	74.66
K03188	0.09	0.02	15.44	0.03	74.69
K07566	0.09	0.02	17.67	0.03	74.72
K03560	0.1	0.02	25.08	0.03	74.75
K02697	0.09	0.02	20.26	0.03	74.78
K08218	0.09	0.02	4.98	0.03	74.81
K11145	0.11	0.02	5.93	0.03	74.84
K01920	0.1	0.02	4.21	0.03	74.87
K11073	0.1	0.02	3.54	0.03	74.9
K00339	0.1	0.02	15.51	0.03	74.93
K11754	0.1	0.02	13.81	0.03	74.96
K13850	0.22	0.02	0.78	0.03	74.99
K12823	0.09	0.02	8.01	0.03	75.02
K00020	0.1	0.02	8.92	0.03	75.05
K10027	0.1	0.02	4.43	0.03	75.08
K07336	0.09	0.02	24.81	0.03	75.11
K06269	0.09	0.02	14.55	0.03	75.14
K01433	0.09	0.02	20.36	0.03	75.17
K01778	0.09	0.02	20.36	0.03	75.2
K00613	0.09	0.02	6.17	0.03	75.23
K03676	0.09	0.02	11.45	0.03	75.26
K14540	0.09	0.02	8.52	0.03	75.29
K02718	0.11	0.02	7.69	0.03	75.32
K02825	0.09	0.02	7.02	0.03	75.35
K00632	0.09	0.02	6.65	0.03	75.38
K01104	0.09	0.02	9.38	0.03	75.41
K00845	0.09	0.02	6.44	0.03	75.44
K06042	0.09	0.02	16.85	0.03	75.46
K10858	0.13	0.02	9.1	0.03	75.49
K14299	0.13	0.02	2.37	0.03	75.52
K01069	0.09	0.02	7.8	0.03	75.55
K07120	0.1	0.02	2.4	0.03	75.58
K01179	0.1	0.02	15.04	0.03	75.61
K07019	0.09	0.02	23.68	0.03	75.64
K10408	0.1	0.02	3.48	0.03	75.67
K03518	0.09	0.02	8.85	0.03	75.7
K01958	0.1	0.02	6.56	0.03	75.73
K00995	0.09	0.02	16.74	0.03	75.76
K01008	0.1	0.02	4.86	0.03	75.78
K05863	0.08	0.02	29.26	0.03	75.81
K03281	0.09	0.02	20.14	0.03	75.84
K07071	0.09	0.02	6.39	0.03	75.87
K14209	0.1	0.02	8.61	0.03	75.9
K03594	0.09	0.02	4.46	0.03	75.93
K09966	0.09	0.02	4.83	0.03	75.95
K06204	0.1	0.02	21.82	0.03	75.98
K03625	0.09	0.02	14.55	0.03	76.01
K15728	0.1	0.02	3.47	0.03	76.04
K08998	0.08	0.02	6.83	0.03	76.07
K10624	0.1	0.02	6.69	0.03	76.1
K06665	0.09	0.02	13.6	0.03	76.12
K00595	0.08	0.02	10.13	0.03	76.15
K06925	0.08	0.02	15.25	0.03	76.18
K03115	0.1	0.02	14.22	0.03	76.21
K02057	0.08	0.02	11.96	0.03	76.24
K08983	0.08	0.02	8.16	0.03	76.26
K00889	0.1	0.02	2.67	0.03	76.29
K00819	0.09	0.02	10.54	0.03	76.32
K11963	0.09	0.02	28.88	0.03	76.35
K01618	0.08	0.02	23.5	0.03	76.37
K15778	0.09	0.02	16.06	0.03	76.4
K03570	0.11	0.02	4.46	0.03	76.43
K09931	0.09	0.02	18.17	0.03	76.46
K03235	0.09	0.02	17.91	0.03	76.48
K17675	0.1	0.02	14.91	0.03	76.51
K03590	0.08	0.02	11.41	0.03	76.54
K02653	0.09	0.02	20.01	0.03	76.57
K00121	0.08	0.02	10.57	0.03	76.59
K15208	0.09	0.02	10.57	0.03	76.62
K00343	0.08	0.02	5.71	0.03	76.65
K02053	0.08	0.02	9.18	0.03	76.68
K00681	0.08	0.02	26.08	0.03	76.7
K00941	0.09	0.02	7.83	0.03	76.73
K07399	0.09	0.02	7.72	0.03	76.76
K07258	0.09	0.02	4.29	0.03	76.79
K01515	0.08	0.02	6.85	0.03	76.81
K00821	0.1	0.02	6.93	0.03	76.84
K14713	0.08	0.02	8.07	0.03	76.87
K00943	0.08	0.02	24.6	0.03	76.89
K00891	0.1	0.02	10.62	0.03	76.92
K00285	0.1	0.02	19.59	0.03	76.95
K03665	0.09	0.02	21.53	0.03	76.98
K01437	0.08	0.02	6.54	0.03	77
K01259	0.09	0.02	5.37	0.03	77.03
K02133	0.08	0.02	12.22	0.03	77.06
K10943	0.09	0.02	26.46	0.03	77.08
K03610	0.09	0.02	5.58	0.03	77.11
K07976	0.09	0.02	21.05	0.03	77.14
K03536	0.09	0.02	10.4	0.03	77.16
K05895	0.08	0.02	20.58	0.03	77.19
K06860	0.08	0.02	9.67	0.03	77.22
K10552	0.11	0.02	14.4	0.03	77.25
K10418	0.1	0.02	3.82	0.03	77.27
K17686	0.1	0.02	10.71	0.03	77.3
K04566	0.09	0.02	10.59	0.03	77.33
K16578	0.09	0.02	5.55	0.03	77.35
K02938	0.08	0.02	9.44	0.03	77.38
K03501	0.08	0.02	17.09	0.03	77.4
K00574	0.09	0.02	22.49	0.03	77.43
K01537	0.08	0.02	17.67	0.03	77.46
K15918	0.08	0.02	19.43	0.03	77.48
K03652	0.08	0.02	29.13	0.03	77.51
K01297	0.08	0.02	25.7	0.03	77.54
K01805	0.09	0.02	3.15	0.03	77.56
K09970	0.08	0.02	7.98	0.03	77.59
K06940	0.08	0.02	21.73	0.03	77.62
K00113	0.09	0.02	9.41	0.03	77.64
K00294	0.08	0.02	17.81	0.03	77.67
K02056	0.07	0.02	22.26	0.03	77.69
K02077	0.08	0.02	14.86	0.03	77.72
K02723	0.09	0.02	2.96	0.03	77.75
K05349	0.08	0.02	12.53	0.03	77.77
K17103	0.08	0.02	8.83	0.03	77.8
K11276	0.09	0.02	8.83	0.03	77.82
K00544	0.09	0.02	10.18	0.03	77.85
K01929	0.08	0.02	4.56	0.03	77.88
K00075	0.09	0.02	7.77	0.03	77.9
K02147	0.08	0.02	8.41	0.03	77.93
K07152	0.09	0.02	6.22	0.03	77.95
K01911	0.08	0.02	25.9	0.03	77.98
K12854	0.07	0.02	23.94	0.03	78.01
K02033	0.08	0.02	27.56	0.03	78.03
K02563	0.08	0.02	21.79	0.03	78.06
K00116	0.09	0.02	5.27	0.03	78.08
K14963	0.08	0.02	3.6	0.03	78.11
K01760	0.09	0.02	3.16	0.03	78.13
K00864	0.08	0.02	6.63	0.03	78.16
K00612	0.07	0.02	20.67	0.03	78.18
K03722	0.09	0.02	14.97	0.03	78.21
K02834	0.08	0.02	8.91	0.03	78.24
K11942	0.08	0.02	16.88	0.03	78.26
K11175	0.09	0.02	23.65	0.03	78.29
K00655	0.08	0.02	10.92	0.03	78.31
K15152	0.11	0.02	4.56	0.03	78.34
K01439	0.08	0.02	6.31	0.03	78.36
K03689	0.08	0.02	5.96	0.03	78.39
K09775	0.07	0.02	25.77	0.03	78.41
K01921	0.08	0.02	15.43	0.03	78.44
K07874	0.07	0.02	10.18	0.03	78.46
K03796	0.08	0.02	10.26	0.03	78.49
K02989	0.07	0.02	24.57	0.03	78.51
K03312	0.08	0.02	8.74	0.03	78.54
K00124	0.07	0.02	14.19	0.03	78.56
K15738	0.08	0.02	7.09	0.02	78.59
K03310	0.08	0.02	29.26	0.02	78.61
K02426	0.08	0.02	29.26	0.02	78.64
K06997	0.08	0.02	7.18	0.02	78.66
K14753	0.08	0.02	5.03	0.02	78.69
K02474	0.08	0.02	10.21	0.02	78.71
K02042	0.08	0.02	3.52	0.02	78.74
K13025	0.07	0.02	27.52	0.02	78.76
K00989	0.08	0.02	20.77	0.02	78.79
K03707	0.07	0.02	15.32	0.02	78.81
K02552	0.08	0.02	13.03	0.02	78.84
K07026	0.07	0.02	15	0.02	78.86
K11085	0.08	0.02	15	0.02	78.89
K09457	0.07	0.02	6.2	0.02	78.91
K10956	0.08	0.02	7.05	0.02	78.94
K01712	0.07	0.02	9.9	0.02	78.96
K00963	0.07	0.02	20.36	0.02	78.99
K08973	0.08	0.02	11.5	0.02	79.01
K07003	0.08	0.02	4.2	0.02	79.04
K01659	0.08	0.02	18.78	0.02	79.06
K05371	0.08	0.02	8.59	0.02	79.08
K15440	0.08	0.02	4.63	0.02	79.11
K14565	0.09	0.02	8.29	0.02	79.13
K05936	0.08	0.02	12.57	0.02	79.16
K10807	0.07	0.02	10.26	0.02	79.18
K00876	0.08	0.02	8.99	0.02	79.21
K01061	0.07	0.02	14.26	0.02	79.23
K03187	0.07	0.02	20.69	0.02	79.25
K09705	0.08	0.02	19.1	0.02	79.28
K01322	0.07	0.02	24.81	0.02	79.3
K03406	0.08	0.02	16.19	0.02	79.33
K13643	0.07	0.02	20.53	0.02	79.35
K01157	0.08	0.02	7.02	0.02	79.37
K00991	0.08	0.02	16.72	0.02	79.4
K03092	0.08	0.02	10.34	0.02	79.42
K01676	0.07	0.02	23.1	0.02	79.45
K08873	0.09	0.02	5.53	0.02	79.47
K05583	0.07	0.02	19.94	0.02	79.49
K09313	0.08	0.02	3.55	0.02	79.52
K03437	0.07	0.02	12.08	0.02	79.54
K01784	0.08	0.02	15.55	0.02	79.57
K16785	0.08	0.02	5.27	0.02	79.59
K04727	0.22	0.02	0.58	0.02	79.61
K02666	0.09	0.02	5.84	0.02	79.64
K01469	0.09	0.02	27.34	0.02	79.66
K08679	0.07	0.02	24.92	0.02	79.68
K10276	0.07	0.02	29.25	0.02	79.71
K02868	0.07	0.02	24.36	0.02	79.73
K16363	0.09	0.02	11.68	0.02	79.76
K02030	0.09	0.02	9.04	0.02	79.78
K07259	0.07	0.02	22.49	0.02	79.8
K03185	0.07	0.02	9.68	0.02	79.83
K03439	0.07	0.02	28.83	0.02	79.85
K13993	0.09	0.02	5.29	0.02	79.87
K02195	0.08	0.02	16.42	0.02	79.9
K00234	0.08	0.02	10.18	0.02	79.92
K14758	0.08	0.02	10.23	0.02	79.94
K04650	0.08	0.02	6.34	0.02	79.97
K09919	0.08	0.02	5.61	0.02	79.99
K06153	0.07	0.02	5.61	0.02	80.01
K09815	0.09	0.02	7.32	0.02	80.04
K00919	0.07	0.02	10.96	0.02	80.06
K08884	0.08	0.02	3.35	0.02	80.08
K02334	0.06	0.02	19.49	0.02	80.1
K00969	0.07	0.02	12.04	0.02	80.13
K02188	0.09	0.02	3.1	0.02	80.15
K08481	0.07	0.02	14.15	0.02	80.17
K02198	0.08	0.02	8.27	0.02	80.2
K04646	0.08	0.02	6.97	0.02	80.22
K02041	0.08	0.02	3.98	0.02	80.24
K03305	0.06	0.02	24.06	0.02	80.26
K03470	0.08	0.02	15.59	0.02	80.29
K13107	0.09	0.02	2.52	0.02	80.31
K02929	0.07	0.02	10.54	0.02	80.33
K02700	0.07	0.02	5.01	0.02	80.36
K04730	0.07	0.02	10.05	0.02	80.38
K06182	0.07	0.02	27.15	0.02	80.4
K02984	0.07	0.02	11.23	0.02	80.42
K03497	0.07	0.02	9.08	0.02	80.45
K12828	0.07	0.02	9.08	0.02	80.47
K02953	0.07	0.02	5.46	0.02	80.49
K03801	0.07	0.02	7.6	0.02	80.51
K03940	0.08	0.02	1.9	0.02	80.54
K11927	0.07	0.02	7.4	0.02	80.56
K03523	0.07	0.02	8.25	0.02	80.58
K03500	0.07	0.02	11.99	0.02	80.6
K02894	0.07	0.02	3.36	0.02	80.63
K02865	0.06	0.02	15.71	0.02	80.65
K03581	0.07	0.02	9.7	0.02	80.67
K12073	0.07	0.02	9.7	0.02	80.69
K04354	0.13	0.02	1.31	0.02	80.71
K13581	0.07	0.02	5.76	0.02	80.74
K03113	0.07	0.02	7.13	0.02	80.76
K03524	0.07	0.02	7.24	0.02	80.78
K06995	0.07	0.02	6.38	0.02	80.8
K15576	0.07	0.02	23.55	0.02	80.82
K13126	0.06	0.02	17.12	0.02	80.85
K07302	0.08	0.02	2.95	0.02	80.87
K02340	0.08	0.02	9.8	0.02	80.89
K02233	0.07	0.02	6.89	0.02	80.91
K02715	0.06	0.02	10.9	0.02	80.93
K10831	0.07	0.02	3.13	0.02	80.95
K11473	0.07	0.02	6.74	0.02	80.98
K13100	0.07	0.02	7.18	0.02	81
K01620	0.07	0.02	4.4	0.02	81.02
K03688	0.08	0.02	5.06	0.02	81.04
K02932	0.07	0.02	11.33	0.02	81.06
K07936	0.06	0.02	20.72	0.02	81.08
K14569	0.06	0.02	20.72	0.02	81.1
K07393	0.07	0.02	12.8	0.02	81.13
K16540	0.08	0.02	6.29	0.02	81.15
K02528	0.06	0.02	13.74	0.02	81.17
K00340	0.06	0.02	26.89	0.02	81.19
K00348	0.06	0.02	27.75	0.02	81.21
K03559	0.06	0.02	16.05	0.02	81.23
K00957	0.07	0.02	5.88	0.02	81.25
K00978	0.07	0.02	29.17	0.02	81.28
K02713	0.07	0.02	11.34	0.02	81.3
K02412	0.07	0.02	9.72	0.02	81.32
K13103	0.07	0.02	9.72	0.02	81.34
K11654	0.08	0.02	9.72	0.02	81.36
K13599	0.07	0.02	9.34	0.02	81.38
K07056	0.07	0.02	18.59	0.02	81.4
K15034	0.06	0.02	8.2	0.02	81.42
K03718	0.07	0.02	13.82	0.02	81.44
K03062	0.06	0.02	28.38	0.02	81.46
K02549	0.07	0.02	3.28	0.02	81.49
K04499	0.06	0.02	14.55	0.02	81.51
K07577	0.07	0.02	21.89	0.02	81.53
K08906	0.06	0.02	10.81	0.02	81.55
K15463	0.07	0.02	10.81	0.02	81.57
K00364	0.06	0.02	9.04	0.02	81.59
K03579	0.06	0.02	29.05	0.02	81.61
K14327	0.06	0.02	29.05	0.02	81.63
K07126	0.08	0.02	20.79	0.02	81.65
K04754	0.07	0.02	5.17	0.02	81.67
K04047	0.07	0.02	19.01	0.02	81.69
K10838	0.08	0.02	20.43	0.02	81.71
K01834	0.06	0.02	13.85	0.02	81.74
K08309	0.07	0.02	7.81	0.02	81.76
K02987	0.06	0.02	22.81	0.02	81.78
K00241	0.07	0.02	4.8	0.02	81.8
K02955	0.07	0.02	4.8	0.02	81.82
K14780	0.06	0.02	23.68	0.02	81.84
K06001	0.06	0.02	12.45	0.02	81.86
K08688	0.07	0.02	3.8	0.02	81.88
K10808	0.06	0.02	6.41	0.02	81.9
K05379	0.09	0.02	1.39	0.02	81.92
K08869	0.07	0.02	28.83	0.02	81.94
K09861	0.06	0.02	24.2	0.02	81.96
K02408	0.07	0.02	19.05	0.02	81.98
K03519	0.07	0.02	6.4	0.02	82
K00117	0.07	0.02	6.12	0.02	82.02
K11645	0.07	0.02	16.78	0.02	82.04
K01840	0.07	0.02	29.26	0.02	82.06
K14555	0.08	0.02	8.07	0.02	82.08
K02930	0.06	0.02	9.79	0.02	82.1
K00971	0.06	0.02	8.11	0.02	82.12
K14536	0.06	0.02	20.14	0.02	82.14
K03242	0.06	0.02	10.93	0.02	82.16
K01147	0.07	0.02	6.86	0.02	82.18
K09117	0.07	0.02	3.22	0.02	82.2
K03733	0.06	0.02	17.02	0.02	82.22
K06920	0.07	0.02	26.55	0.02	82.24
K02548	0.06	0.02	26.55	0.02	82.26
K16787	0.06	0.02	20.74	0.02	82.28
K00304	0.07	0.02	20.74	0.02	82.3
K00451	0.06	0.02	9.24	0.02	82.32
K05810	0.06	0.02	20.64	0.02	82.34
K07567	0.07	0.02	4.73	0.02	82.36
K01129	0.07	0.02	6.12	0.02	82.38
K01919	0.06	0.02	3.85	0.02	82.4
K01935	0.06	0.02	4.87	0.02	82.42
K02973	0.06	0.02	10.87	0.02	82.44
K01602	0.08	0.02	15.13	0.02	82.46
K07447	0.07	0.02	2.77	0.02	82.48
K04516	0.07	0.02	9.04	0.02	82.5
K03572	0.07	0.02	6.8	0.02	82.52
K09763	0.06	0.02	8.91	0.02	82.54
K02866	0.06	0.02	5.67	0.02	82.56
K06169	0.06	0.02	16.68	0.02	82.58
K07147	0.06	0.02	13.27	0.02	82.6
K14761	0.06	0.02	7.36	0.02	82.62
K02533	0.06	0.02	21.46	0.02	82.64
K01046	0.06	0.02	9.03	0.02	82.66
K00485	0.07	0.02	4.27	0.02	82.68
K02885	0.06	0.02	7.6	0.02	82.7
K02324	0.07	0.02	3.89	0.02	82.72
K01057	0.07	0.02	5.61	0.02	82.73
K07151	0.06	0.02	15.12	0.02	82.75
K08303	0.07	0.02	6.25	0.02	82.77
K02051	0.06	0.02	8.05	0.02	82.79
K01619	0.06	0.02	19.55	0.02	82.81
K02674	0.06	0.02	5.27	0.02	82.83
K00001	0.07	0.02	3.41	0.02	82.85
K01139	0.07	0.02	11.63	0.02	82.87
K03097	0.06	0.02	24.13	0.02	82.89
K13598	0.07	0.02	3.09	0.02	82.91
K12735	0.07	0.02	5.74	0.02	82.93
K07027	0.05	0.02	20.77	0.02	82.95
K01654	0.06	0.02	20.77	0.02	82.97
K10590	0.07	0.02	20.77	0.02	82.99
K06041	0.07	0.02	5.77	0.02	83
K07157	0.06	0.02	7.31	0.02	83.02
K08853	0.07	0.02	4.9	0.02	83.04
K00131	0.08	0.02	4.69	0.02	83.06
K06878	0.06	0.02	22.76	0.02	83.08
K01776	0.06	0.02	20.17	0.02	83.1
K08775	0.08	0.02	12.8	0.02	83.12
K02132	0.07	0.02	3.67	0.02	83.14
K02026	0.06	0.02	8.02	0.02	83.16
K05658	0.05	0.02	27.23	0.02	83.18
K08582	0.06	0.02	4.61	0.02	83.2
K01269	0.05	0.02	10.77	0.02	83.21
K03639	0.07	0.02	2.62	0.02	83.23
K06134	0.07	0.02	28.83	0.02	83.25
K08602	0.05	0.02	12.33	0.02	83.27
K15691	0.07	0.02	7.12	0.02	83.29
K13157	0.06	0.02	3.99	0.02	83.31
K03498	0.06	0.02	3.06	0.02	83.33
K01438	0.07	0.02	3.54	0.02	83.35
K10699	0.07	0.02	2.21	0.02	83.36
K12604	0.06	0.02	2.68	0.02	83.38
K03317	0.06	0.02	4.91	0.02	83.4
K07107	0.06	0.02	26.19	0.02	83.42
K05576	0.05	0.02	16.24	0.02	83.44
K02377	0.06	0.02	10.96	0.02	83.46
K09497	0.06	0.02	10.96	0.02	83.48
K10606	0.06	0.02	10.96	0.02	83.49
K02145	0.06	0.02	7.98	0.02	83.51
K08641	0.06	0.01	3.74	0.02	83.53
K08825	0.06	0.01	3.73	0.02	83.55
K02949	0.06	0.01	3.73	0.02	83.57
K01791	0.06	0.01	6.22	0.02	83.59
K03307	0.06	0.01	3.25	0.02	83.61
K07160	0.06	0.01	10.62	0.02	83.62
K05838	0.05	0.01	22.2	0.02	83.64
K13140	0.06	0.01	20.49	0.02	83.66
K02893	0.05	0.01	11.13	0.02	83.68
K00074	0.06	0.01	11.62	0.02	83.7
K00956	0.06	0.01	16.63	0.02	83.72
K14290	0.05	0.01	16.63	0.02	83.73
K02998	0.06	0.01	23.71	0.02	83.75
K02410	0.05	0.01	28.83	0.02	83.77
K00859	0.06	0.01	21.79	0.02	83.79
K12855	0.06	0.01	11.73	0.02	83.81
K02409	0.06	0.01	8.53	0.02	83.82
K01520	0.06	0.01	6.51	0.02	83.84
K02197	0.06	0.01	4.31	0.02	83.86
K03575	0.05	0.01	20.89	0.02	83.88
K02575	0.09	0.01	8.25	0.02	83.9
K07636	0.06	0.01	8.25	0.02	83.91
K02609	0.05	0.01	5.59	0.02	83.93
K15552	0.06	0.01	5.41	0.02	83.95
K06689	0.07	0.01	27.34	0.02	83.97
K00945	0.06	0.01	5.49	0.02	83.99
K03066	0.05	0.01	17.67	0.02	84
K03646	0.08	0.01	1.24	0.02	84.02
K01007	0.06	0.01	7.61	0.02	84.04
K10592	0.08	0.01	7.61	0.02	84.06
K00219	0.06	0.01	4.61	0.02	84.08
K03767	0.06	0.01	15.43	0.02	84.09
K01539	0.06	0.01	26.27	0.02	84.11
K09760	0.06	0.01	10.26	0.02	84.13
K07088	0.06	0.01	7.6	0.02	84.15
K02995	0.06	0.01	4.73	0.02	84.16
K03394	0.06	0.01	2.93	0.02	84.18
K17087	0.08	0.01	1.91	0.02	84.2
K02991	0.05	0.01	21.53	0.02	84.22
K02937	0.05	0.01	6.01	0.02	84.24
K00457	0.05	0.01	7.9	0.02	84.25
K11381	0.05	0.01	11.92	0.02	84.27
K01091	0.07	0.01	2.09	0.02	84.29
K07462	0.06	0.01	3.52	0.02	84.31
K02394	0.06	0.01	21.55	0.02	84.32
K14811	0.06	0.01	28.7	0.02	84.34
K00954	0.06	0.01	8.97	0.02	84.36
K03666	0.05	0.01	20.78	0.02	84.38
K00082	0.06	0.01	6.8	0.02	84.39
K03584	0.06	0.01	20.72	0.02	84.41
K02285	0.08	0.01	2.5	0.02	84.43
K12614	0.05	0.01	10.42	0.02	84.45
K02900	0.05	0.01	5.46	0.02	84.46
K02969	0.06	0.01	8.19	0.02	84.48
K00344	0.06	0.01	5.72	0.02	84.5
K03789	0.05	0.01	11.5	0.02	84.52
K12812	0.05	0.01	18.08	0.02	84.53
K02341	0.06	0.01	11.07	0.02	84.55
K03589	0.06	0.01	11.07	0.02	84.57
K02028	0.06	0.01	11.07	0.02	84.59
K02908	0.05	0.01	18.2	0.02	84.6
K04382	0.05	0.01	19.07	0.02	84.62
K03061	0.05	0.01	9.04	0.02	84.64
K09797	0.06	0.01	12.8	0.02	84.65
K03182	0.05	0.01	6.12	0.02	84.67
K13609	0.06	0.01	6.12	0.02	84.69
K06950	0.07	0.01	4.92	0.02	84.71
K01664	0.06	0.01	6.33	0.02	84.72
K02284	0.07	0.01	1.87	0.02	84.74
K01183	0.06	0.01	23.41	0.02	84.76
K03216	0.05	0.01	14.36	0.02	84.77
K03313	0.05	0.01	25.41	0.02	84.79
K03010	0.05	0.01	24.81	0.02	84.81
K08827	0.06	0.01	24.81	0.02	84.83
K01965	0.05	0.01	4.19	0.02	84.84
K03164	0.05	0.01	14.86	0.02	84.86
K05540	0.06	0.01	2.61	0.02	84.88
K09826	0.07	0.01	3.01	0.02	84.89
K06888	0.06	0.01	3.01	0.02	84.91
K11338	0.06	0.01	4.24	0.02	84.93
K06961	0.05	0.01	23.18	0.02	84.95
K02997	0.05	0.01	16.19	0.02	84.96
K01534	0.06	0.01	4.14	0.02	84.98
K17943	0.06	0.01	7.25	0.02	85
K02964	0.05	0.01	18.17	0.02	85.01
K01858	0.05	0.01	13.06	0.02	85.03
K00356	0.05	0.01	4.56	0.02	85.05
K10747	0.05	0.01	7.8	0.02	85.06
K09928	0.05	0.01	28.48	0.02	85.08
K08675	0.06	0.01	20.79	0.02	85.1
K00459	0.05	0.01	20.79	0.02	85.11
K14810	0.06	0.01	12.14	0.02	85.13
K17086	0.06	0.01	12.14	0.02	85.15
K11838	0.05	0.01	27.34	0.02	85.16
K06892	0.05	0.01	3.91	0.02	85.18
K05378	0.07	0.01	2.4	0.02	85.2
K07793	0.06	0.01	2.85	0.02	85.21
K05816	0.05	0.01	5.01	0.02	85.23
K04094	0.05	0.01	5.41	0.02	85.25
K02981	0.05	0.01	15.41	0.02	85.26
K16465	0.06	0.01	4.85	0.02	85.28
K03306	0.06	0.01	5.15	0.02	85.3
K09959	0.06	0.01	2.28	0.02	85.31
K00314	0.06	0.01	4.17	0.02	85.33
K06137	0.05	0.01	4.17	0.02	85.35
K14319	0.06	0.01	28.83	0.02	85.36
K00568	0.05	0.01	16.74	0.02	85.38
K14572	0.05	0.01	16.74	0.02	85.4
K12831	0.07	0.01	20.17	0.02	85.41
K11419	0.05	0.01	20.17	0.02	85.43
K11472	0.05	0.01	10.26	0.02	85.45
K14767	0.05	0.01	10.26	0.02	85.46
K13583	0.06	0.01	2.95	0.02	85.48
K10233	0.05	0.01	29.26	0.02	85.5
K01692	0.05	0.01	10.18	0.02	85.51
K03263	0.05	0.01	7.28	0.02	85.53
K02092	0.06	0.01	3.23	0.02	85.55
K02286	0.06	0.01	3.23	0.02	85.56
K06178	0.06	0.01	12.64	0.02	85.58
K00366	0.05	0.01	11.83	0.02	85.59
K01029	0.05	0.01	4.43	0.02	85.61
K00253	0.05	0.01	24.96	0.02	85.63
K14007	0.07	0.01	24.96	0.02	85.64
K02013	0.05	0.01	12.8	0.02	85.66
K11308	0.06	0.01	12.8	0.02	85.68
K03883	0.05	0.01	3.78	0.02	85.69
K00275	0.05	0.01	13.6	0.02	85.71
K00111	0.05	0.01	26.55	0.02	85.72
K14563	0.05	0.01	14.58	0.02	85.74
K11290	0.06	0.01	14.58	0.02	85.76
K01729	0.05	0.01	4	0.02	85.77
K01991	0.06	0.01	5.05	0.02	85.79
K10661	0.07	0.01	6.38	0.02	85.8
K02025	0.05	0.01	28.88	0.02	85.82
K05236	0.05	0.01	28.88	0.02	85.84
K12190	0.06	0.01	16.68	0.02	85.85
K08341	0.05	0.01	8.06	0.02	85.87
K15340	0.05	0.01	28.18	0.02	85.88
K03006	0.06	0.01	3.8	0.02	85.9
K07335	0.08	0.01	4.24	0.02	85.92
K02154	0.05	0.01	5.46	0.02	85.93
K07657	0.05	0.01	7.69	0.02	85.95
K00979	0.05	0.01	7.69	0.02	85.96
K10143	0.05	0.01	3.51	0.02	85.98
K08999	0.06	0.01	2.87	0.02	86
K12813	0.05	0.01	7.4	0.02	86.01
K02877	0.05	0.01	4.56	0.02	86.03
K01118	0.06	0.01	3.03	0.02	86.04
K10352	0.05	0.01	4.1	0.02	86.06
K02298	0.05	0.01	15.71	0.02	86.08
K08086	0.05	0.01	3.78	0.02	86.09
K03260	0.05	0.01	3.78	0.02	86.11
K09531	0.07	0.01	4.27	0.02	86.12
K01493	0.05	0.01	16.84	0.02	86.14
K00888	0.12	0.01	1.16	0.02	86.15
K09765	0.04	0.01	20.58	0.02	86.17
K11131	0.05	0.01	4.89	0.02	86.18
K12524	0.05	0.01	10.66	0.02	86.2
K02155	0.06	0.01	10.66	0.02	86.22
K07110	0.07	0.01	5.09	0.02	86.23
K02957	0.05	0.01	5.09	0.02	86.25
K03781	0.05	0.01	27.34	0.02	86.26
K01555	0.04	0.01	27.34	0.02	86.28
K02962	0.05	0.01	27.34	0.02	86.29
K06675	0.05	0.01	9.89	0.02	86.31
K08740	0.05	0.01	4.11	0.02	86.32
K00054	0.04	0.01	7.16	0.02	86.34
K12188	0.06	0.01	24.39	0.02	86.35
K09816	0.05	0.01	24.39	0.02	86.37
K12815	0.05	0.01	24.39	0.02	86.39
K01443	0.04	0.01	22.71	0.02	86.4
K07015	0.06	0.01	12.57	0.02	86.42
K01969	0.06	0.01	2.95	0.02	86.43
K11462	0.1	0.01	0.9	0.02	86.45
K03130	0.04	0.01	19.49	0.02	86.46
K11262	0.05	0.01	3.52	0.02	86.48
K02389	0.05	0.01	3.52	0.02	86.49
K07386	0.05	0.01	8.91	0.02	86.51
K10873	0.05	0.01	12.8	0.02	86.52
K04771	0.05	0.01	3.1	0.02	86.54
K17893	0.06	0.01	1.58	0.02	86.55
K08963	0.05	0.01	4.75	0.02	86.57
K03336	0.05	0.01	4.75	0.02	86.58
K14715	0.14	0.01	0.58	0.02	86.6
K03064	0.04	0.01	27.75	0.02	86.61
K14826	0.05	0.01	5.54	0.02	86.63
K11446	0.05	0.01	3.73	0.02	86.64
K01582	0.04	0.01	14.86	0.02	86.66
K12571	0.08	0.01	0.91	0.02	86.67
K09948	0.05	0.01	10.81	0.02	86.69
K00950	0.05	0.01	6.87	0.02	86.7
K09494	0.04	0.01	24.92	0.01	86.72
K16968	0.04	0.01	11.34	0.01	86.73
K03799	0.04	0.01	11.34	0.01	86.75
K03942	0.05	0.01	3.43	0.01	86.76
K06228	0.05	0.01	4.09	0.01	86.78
K03601	0.05	0.01	12.65	0.01	86.79
K01690	0.05	0.01	12.65	0.01	86.81
K07658	0.05	0.01	12.65	0.01	86.82
K01028	0.05	0.01	13.82	0.01	86.84
K05380	0.06	0.01	4.01	0.01	86.85
K05516	0.05	0.01	4.01	0.01	86.87
K10394	0.05	0.01	28.83	0.01	86.88
K10356	0.05	0.01	28.83	0.01	86.9
K01560	0.05	0.01	28.83	0.01	86.91
K16090	0.04	0.01	14.55	0.01	86.93
K15737	0.05	0.01	6.93	0.01	86.94
K04044	0.04	0.01	29.05	0.01	86.96
K14567	0.05	0.01	5.95	0.01	86.97
K14083	0.05	0.01	16.05	0.01	86.99
K06872	0.04	0.01	20.79	0.01	87
K16196	0.05	0.01	20.79	0.01	87.02
K15426	0.05	0.01	20.79	0.01	87.03
K06877	0.05	0.01	7.61	0.01	87.04
K14564	0.05	0.01	4.56	0.01	87.06
K14168	0.05	0.01	4.56	0.01	87.07
K03094	0.05	0.01	2.87	0.01	87.09
K07638	0.05	0.01	3.57	0.01	87.1
K06199	0.04	0.01	10.98	0.01	87.12
K03178	0.04	0.01	23.68	0.01	87.13
K12619	0.05	0.01	23.68	0.01	87.15
K07270	0.13	0.01	0.58	0.01	87.16
K15371	0.05	0.01	21.28	0.01	87.18
K13102	0.05	0.01	11.46	0.01	87.19
K01673	0.04	0.01	8.34	0.01	87.2
K00558	0.05	0.01	4.03	0.01	87.22
K01854	0.04	0.01	7.18	0.01	87.23
K03771	0.05	0.01	4.79	0.01	87.25
K12239	0.07	0.01	1.27	0.01	87.26
K12340	0.05	0.01	2.55	0.01	87.28
K01372	0.06	0.01	1.76	0.01	87.29
K02290	0.07	0.01	1.56	0.01	87.3
K03578	0.05	0.01	4.46	0.01	87.32
K09496	0.04	0.01	27.34	0.01	87.33
K09800	0.05	0.01	8.91	0.01	87.35
K07167	0.04	0.01	8.91	0.01	87.36
K03637	0.05	0.01	27.12	0.01	87.38
K00763	0.04	0.01	27.12	0.01	87.39
K11648	0.06	0.01	27.12	0.01	87.4
K03101	0.04	0.01	17.67	0.01	87.42
K07246	0.05	0.01	2.65	0.01	87.43
K07117	0.06	0.01	3.31	0.01	87.45
K06020	0.04	0.01	20.54	0.01	87.46
K02912	0.04	0.01	20.54	0.01	87.47
K01968	0.05	0.01	6.12	0.01	87.49
K07323	0.05	0.01	6.12	0.01	87.5
K03978	0.05	0.01	6.12	0.01	87.52
K00381	0.04	0.01	12.98	0.01	87.53
K15423	0.04	0.01	12.98	0.01	87.54
K12160	0.05	0.01	13.26	0.01	87.56
K02719	0.06	0.01	2.64	0.01	87.57
K02907	0.06	0.01	1.9	0.01	87.59
K10625	0.09	0.01	0.58	0.01	87.6
K07263	0.04	0.01	15.25	0.01	87.61
K03408	0.05	0.01	2.84	0.01	87.63
K05370	0.05	0.01	3.61	0.01	87.64
K10632	0.05	0.01	3.61	0.01	87.66
K01625	0.04	0.01	4.86	0.01	87.67
K03314	0.04	0.01	28.7	0.01	87.68
K09810	0.05	0.01	28.83	0.01	87.7
K09184	0.05	0.01	28.83	0.01	87.71
K04084	0.05	0.01	3.63	0.01	87.73
K14448	0.04	0.01	17.32	0.01	87.74
K03407	0.05	0.01	5.4	0.01	87.75
K00248	0.05	0.01	5.4	0.01	87.77
K09989	0.05	0.01	18.17	0.01	87.78
K09565	0.04	0.01	18.17	0.01	87.79
K08239	0.05	0.01	18.17	0.01	87.81
K15894	0.05	0.01	7.6	0.01	87.82
K11374	0.04	0.01	7.6	0.01	87.84
K00933	0.04	0.01	15.12	0.01	87.85
K02958	0.04	0.01	15.12	0.01	87.86
K09487	0.04	0.01	5.76	0.01	87.88
K03935	0.05	0.01	1.92	0.01	87.89
K02870	0.05	0.01	2.97	0.01	87.9
K04090	0.04	0.01	5.27	0.01	87.92
K00019	0.05	0.01	5.42	0.01	87.93
K02942	0.04	0.01	20.52	0.01	87.95
K01284	0.05	0.01	3.06	0.01	87.96
K01270	0.05	0.01	8.91	0.01	87.97
K02985	0.04	0.01	4.01	0.01	87.99
K00323	0.05	0.01	4.01	0.01	88
K02039	0.05	0.01	6.38	0.01	88.01
K01579	0.05	0.01	9.04	0.01	88.03
K16087	0.04	0.01	20.17	0.01	88.04
K00175	0.05	0.01	10.26	0.01	88.05
K02331	0.05	0.01	10.26	0.01	88.07
K14773	0.05	0.01	10.26	0.01	88.08
K09523	0.05	0.01	3.22	0.01	88.09
K00857	0.05	0.01	6.18	0.01	88.11
K03351	0.07	0.01	3.26	0.01	88.12
K02387	0.05	0.01	7.06	0.01	88.13
K04371	0.05	0.01	6.34	0.01	88.15
K06190	0.05	0.01	6.34	0.01	88.16
K14980	0.04	0.01	6.34	0.01	88.17
K07973	0.04	0.01	6.34	0.01	88.19
K02093	0.05	0.01	3.18	0.01	88.2
K14787	0.04	0.01	11.43	0.01	88.22
K02049	0.05	0.01	4.67	0.01	88.23
K07047	0.04	0.01	29.21	0.01	88.24
K03750	0.04	0.01	3.33	0.01	88.25
K02999	0.05	0.01	2.1	0.01	88.27
K01365	0.05	0.01	14.13	0.01	88.28
K01535	0.04	0.01	3.54	0.01	88.29
K12392	0.05	0.01	16.05	0.01	88.31
K02169	0.04	0.01	26.19	0.01	88.32
K09958	0.04	0.01	26.19	0.01	88.33
K11341	0.04	0.01	26.19	0.01	88.35
K15030	0.05	0.01	26.19	0.01	88.36
K07053	0.04	0.01	16.24	0.01	88.37
K00130	0.04	0.01	16.24	0.01	88.39
K08054	0.04	0.01	16.24	0.01	88.4
K01278	0.04	0.01	8.16	0.01	88.41
K15083	0.04	0.01	8.16	0.01	88.43
K11407	0.04	0.01	3.74	0.01	88.44
K01181	0.04	0.01	3.77	0.01	88.45
K03267	0.04	0.01	10.12	0.01	88.47
K02558	0.04	0.01	8.91	0.01	88.48
K14849	0.04	0.01	8.91	0.01	88.49
K03165	0.04	0.01	10.62	0.01	88.5
K09817	0.05	0.01	10.62	0.01	88.52
K14837	0.05	0.01	10.62	0.01	88.53
K14833	0.04	0.01	3.96	0.01	88.54
K03021	0.04	0.01	3.96	0.01	88.56
K02564	0.04	0.01	4.05	0.01	88.57
K07238	0.04	0.01	4.05	0.01	88.58
K17285	0.04	0.01	6	0.01	88.59
K03030	0.04	0.01	6	0.01	88.61
K00106	0.04	0.01	12.8	0.01	88.62
K10111	0.04	0.01	7.6	0.01	88.63
K03926	0.04	0.01	4.18	0.01	88.65
K02941	0.04	0.01	4.18	0.01	88.66
K02416	0.04	0.01	28.83	0.01	88.67
K17677	0.04	0.01	28.83	0.01	88.68
K13141	0.04	0.01	28.83	0.01	88.7
K09823	0.04	0.01	11.84	0.01	88.71
K00428	0.05	0.01	3.12	0.01	88.72
K01782	0.04	0.01	6.63	0.01	88.74
K00057	0.04	0.01	6.63	0.01	88.75
K13482	0.04	0.01	15.81	0.01	88.76
K10695	0.04	0.01	15.81	0.01	88.77
K06636	0.06	0.01	4.46	0.01	88.79
K01823	0.04	0.01	27.34	0.01	88.8
K10908	0.04	0.01	27.34	0.01	88.81
K11584	0.04	0.01	3.26	0.01	88.82
K03941	0.04	0.01	4.61	0.01	88.84
K16457	0.05	0.01	2.57	0.01	88.85
K09812	0.04	0.01	17.3	0.01	88.86
K05546	0.04	0.01	17.3	0.01	88.87
K14006	0.04	0.01	17.3	0.01	88.89
K00355	0.04	0.01	17.3	0.01	88.9
K09838	0.04	0.01	4.8	0.01	88.91
K00380	0.04	0.01	19.2	0.01	88.93
K01658	0.04	0.01	19.29	0.01	88.94
K07877	0.04	0.01	2.92	0.01	88.95
K03453	0.04	0.01	3.52	0.01	88.96
K03063	0.04	0.01	3.52	0.01	88.98
K09522	0.04	0.01	21.55	0.01	88.99
K17679	0.04	0.01	21.55	0.01	89
K15746	0.05	0.01	8.91	0.01	89.01
K01271	0.04	0.01	8.97	0.01	89.02
K02031	0.04	0.01	5.21	0.01	89.04
K06447	0.04	0.01	20.72	0.01	89.05
K10941	0.04	0.01	20.72	0.01	89.06
K02542	0.03	0.01	20.72	0.01	89.07
K00367	0.06	0.01	3.04	0.01	89.09
K08850	0.04	0.01	5.46	0.01	89.1
K02975	0.04	0.01	5.46	0.01	89.11
K14261	0.05	0.01	1.75	0.01	89.12
K06959	0.04	0.01	5.72	0.01	89.14
K09937	0.04	0.01	5.72	0.01	89.15
K17583	0.05	0.01	5.72	0.01	89.16
K02388	0.05	0.01	2.18	0.01	89.17
K07175	0.04	0.01	5.81	0.01	89.19
K07179	0.03	0.01	18.2	0.01	89.2
K10020	0.04	0.01	3.9	0.01	89.21
K17560	0.04	0.01	2.86	0.01	89.22
K09499	0.04	0.01	12.13	0.01	89.23
K02429	0.04	0.01	12.13	0.01	89.25
K17267	0.04	0.01	12.13	0.01	89.26
K00673	0.04	0.01	6.38	0.01	89.27
K03599	0.04	0.01	6.38	0.01	89.28
K12393	0.04	0.01	6.38	0.01	89.29
K06672	0.04	0.01	6.38	0.01	89.31
K06189	0.04	0.01	24.81	0.01	89.32
K00795	0.04	0.01	24.81	0.01	89.33
K02960	0.04	0.01	24.81	0.01	89.34
K15202	0.03	0.01	24.81	0.01	89.36
K03246	0.03	0.01	24.81	0.01	89.37
K00283	0.05	0.01	14.55	0.01	89.38
K13018	0.03	0.01	14.55	0.01	89.39
K17301	0.04	0.01	6.34	0.01	89.4
K08305	0.04	0.01	3.01	0.01	89.42
K00263	0.05	0.01	4.24	0.01	89.43
K07042	0.04	0.01	6.98	0.01	89.44
K12858	0.05	0.01	7.02	0.01	89.45
K00235	0.04	0.01	7.25	0.01	89.46
K15172	0.04	0.01	7.25	0.01	89.48
K10358	0.04	0.01	19.01	0.01	89.49
K00023	0.04	0.01	19.01	0.01	89.5
K03065	0.04	0.01	3.03	0.01	89.51
K12859	0.04	0.01	3.03	0.01	89.52
K00783	0.04	0.01	1.9	0.01	89.53
K17325	0.04	0.01	1.9	0.01	89.55
K03265	0.04	0.01	8.45	0.01	89.56
K07588	0.03	0.01	8.45	0.01	89.57
K13051	0.04	0.01	3.3	0.01	89.58
K00869	0.04	0.01	8.91	0.01	89.59
K00599	0.04	0.01	3.89	0.01	89.61
K03969	0.05	0.01	1.93	0.01	89.62
K09125	0.05	0.01	1.93	0.01	89.63
K06016	0.04	0.01	9.04	0.01	89.64
K01825	0.05	0.01	3.18	0.01	89.65
K01530	0.04	0.01	3.18	0.01	89.66
K09773	0.04	0.01	28.83	0.01	89.68
K12852	0.04	0.01	28.83	0.01	89.69
K13507	0.04	0.01	28.83	0.01	89.7
K01633	0.04	0.01	10.26	0.01	89.71
K10413	0.03	0.01	10.12	0.01	89.72
K02415	0.04	0.01	29.26	0.01	89.73
K14446	0.03	0.01	29.26	0.01	89.75
K01899	0.04	0.01	29.26	0.01	89.76
K10359	0.04	0.01	29.26	0.01	89.77
K02212	0.03	0.01	29.26	0.01	89.78
K03286	0.03	0.01	10.18	0.01	89.79
K15724	0.04	0.01	10.18	0.01	89.8
K02891	0.04	0.01	10.18	0.01	89.82
K06063	0.04	0.01	10.18	0.01	89.83
K15304	0.04	0.01	5.59	0.01	89.84
K14802	0.04	0.01	5.61	0.01	89.85
K01702	0.04	0.01	2	0.01	89.86
K12820	0.04	0.01	3.35	0.01	89.87
K02022	0.04	0.01	12.64	0.01	89.89
K12836	0.07	0.01	12.8	0.01	89.9
K01809	0.04	0.01	12.8	0.01	89.91
K02327	0.04	0.01	12.8	0.01	89.92
K10738	0.04	0.01	12.8	0.01	89.93
K02880	0.04	0.01	12.8	0.01	89.94
K06027	0.04	0.01	12.8	0.01	89.95
K09175	0.04	0.01	12.8	0.01	89.97
K17322	0.04	0.01	1.61	0.01	89.98
K12599	0.04	0.01	3.83	0.01	89.99
K17570	0.04	0.01	3.83	0.01	90
Group high
Average similarity: 84.31
Species	Av.Abund	Av.Sim	Sim/SD	Contrib%	Cum.%
K04077	2.17	0.56	#######	0.66	0.66
K04043	1.76	0.44	#######	0.52	1.19
K02703	1.69	0.41	#######	0.48	1.67
K04080	1.43	0.35	#######	0.42	2.09
K03798	1.32	0.34	#######	0.4	2.49
K04078	0.86	0.22	#######	0.26	2.75
K02689	0.99	0.21	#######	0.25	3
K03046	0.83	0.21	#######	0.24	3.25
K02358	0.79	0.2	#######	0.24	3.48
K03696	0.8	0.2	#######	0.23	3.72
K02690	0.89	0.19	#######	0.23	3.95
K01738	0.73	0.19	#######	0.22	4.17
K03043	0.7	0.18	#######	0.21	4.38
K02705	0.69	0.18	#######	0.21	4.59
K02706	0.73	0.18	#######	0.21	4.8
K01338	0.68	0.17	#######	0.2	5
K00384	0.68	0.17	#######	0.2	5.2
K06890	0.65	0.17	#######	0.2	5.39
K03086	0.65	0.16	#######	0.19	5.59
K03553	0.68	0.16	#######	0.19	5.78
K04079	0.65	0.16	#######	0.19	5.97
K02355	0.63	0.16	#######	0.19	6.15
K06147	0.59	0.15	#######	0.18	6.33
K02274	0.61	0.15	#######	0.18	6.51
K04088	0.57	0.14	#######	0.17	6.68
K03667	0.56	0.14	#######	0.17	6.85
K02112	0.55	0.14	#######	0.17	7.01
K01358	0.58	0.14	#######	0.17	7.18
K01419	0.55	0.14	#######	0.17	7.35
K02704	0.63	0.14	#######	0.17	7.51
K00239	0.54	0.14	#######	0.17	7.68
K03320	0.57	0.14	#######	0.16	7.84
K03403	0.56	0.13	#######	0.16	8
K02469	0.52	0.13	#######	0.16	8.16
K02111	0.53	0.13	#######	0.16	8.31
K01915	0.51	0.13	#######	0.16	8.47
K00962	0.52	0.13	#######	0.15	8.62
K00284	0.52	0.13	#######	0.15	8.77
K01251	0.49	0.13	#######	0.15	8.92
K02519	0.49	0.13	#######	0.15	9.07
K05575	0.51	0.12	#######	0.15	9.22
K03695	0.49	0.12	#######	0.15	9.36
K03686	0.48	0.12	#######	0.14	9.51
K09014	0.49	0.12	#######	0.14	9.65
K03321	0.49	0.12	#######	0.14	9.8
K03070	0.47	0.12	#######	0.14	9.94
K03782	0.47	0.12	#######	0.14	10.08
K06911	0.46	0.12	#######	0.14	10.22
K05377	0.59	0.12	#######	0.14	10.36
K02945	0.46	0.12	#######	0.14	10.5
K02337	0.45	0.12	#######	0.14	10.63
K03701	0.46	0.12	#######	0.14	10.77
K01952	0.44	0.11	#######	0.13	10.9
K01955	0.45	0.11	#######	0.13	11.04
K11959	0.45	0.11	#######	0.13	11.17
K12574	0.45	0.11	#######	0.13	11.3
K01873	0.43	0.11	#######	0.13	11.43
K03168	0.44	0.11	#######	0.13	11.56
K01595	0.43	0.11	#######	0.13	11.69
K02470	0.42	0.11	#######	0.13	11.82
K00281	0.42	0.11	#######	0.13	11.94
K03087	0.42	0.11	#######	0.13	12.07
K03687	0.44	0.11	#######	0.13	12.2
K03702	0.42	0.11	#######	0.13	12.33
K00548	0.42	0.11	#######	0.13	12.45
K01682	0.42	0.11	#######	0.13	12.58
K02600	0.41	0.11	#######	0.13	12.7
K00615	0.43	0.1	#######	0.12	12.83
K05577	0.43	0.1	#######	0.12	12.95
K15012	0.41	0.1	#######	0.12	13.07
K00600	0.41	0.1	#######	0.12	13.2
K01669	0.4	0.1	#######	0.12	13.32
K01255	0.4	0.1	#######	0.12	13.44
K01870	0.4	0.1	#######	0.12	13.56
K03495	0.4	0.1	#######	0.12	13.68
K06883	0.4	0.1	#######	0.12	13.8
K07058	0.39	0.1	#######	0.12	13.91
K00412	0.4	0.1	#######	0.12	14.03
K02641	0.41	0.1	#######	0.12	14.15
K01895	0.38	0.1	#######	0.12	14.26
K03568	0.38	0.1	#######	0.12	14.38
K00937	0.38	0.1	#######	0.11	14.49
K03531	0.37	0.1	#######	0.11	14.61
K03544	0.38	0.1	#######	0.11	14.72
K01362	0.37	0.1	#######	0.11	14.84
K01872	0.39	0.1	#######	0.11	14.95
K03723	0.38	0.1	#######	0.11	15.06
K03797	0.39	0.1	#######	0.11	15.18
K01937	0.37	0.09	#######	0.11	15.29
K03040	0.37	0.09	#######	0.11	15.4
K00799	0.37	0.09	#######	0.11	15.51
K01992	0.38	0.09	#######	0.11	15.63
K02692	0.42	0.09	#######	0.11	15.74
K00616	0.42	0.09	#######	0.11	15.85
K02343	0.37	0.09	#######	0.11	15.96
K01755	0.36	0.09	#######	0.11	16.07
K05376	0.45	0.09	#######	0.11	16.18
K00518	0.41	0.09	#######	0.11	16.29
K01469	0.37	0.09	#######	0.11	16.4
K03529	0.37	0.09	#######	0.11	16.51
K03106	0.36	0.09	#######	0.11	16.62
K02290	0.37	0.09	#######	0.11	16.72
K09969	0.36	0.09	#######	0.11	16.83
K01740	0.37	0.09	#######	0.11	16.94
K03628	0.37	0.09	#######	0.11	17.05
K00128	0.36	0.09	#######	0.11	17.16
K02635	0.4	0.09	#######	0.11	17.27
K02230	0.36	0.09	#######	0.11	17.37
K00627	0.36	0.09	#######	0.11	17.48
K03555	0.38	0.09	#######	0.11	17.59
K01256	0.35	0.09	#######	0.11	17.69
K01428	0.35	0.09	#######	0.11	17.8
K03596	0.37	0.09	#######	0.11	17.91
K00031	0.35	0.09	#######	0.11	18.01
K01939	0.35	0.09	#######	0.11	18.12
K02096	0.37	0.09	#######	0.11	18.23
K00524	0.38	0.09	#######	0.11	18.33
K01652	0.35	0.09	#######	0.11	18.44
K01601	0.36	0.09	#######	0.11	18.54
K00688	0.37	0.09	#######	0.11	18.65
K02982	0.34	0.09	#######	0.1	18.75
K06118	0.36	0.09	#######	0.1	18.86
K01265	0.37	0.09	#######	0.1	18.96
K03296	0.36	0.09	#######	0.1	19.07
K03076	0.35	0.09	#######	0.1	19.17
K05378	0.38	0.09	#######	0.1	19.27
K01940	0.34	0.09	#######	0.1	19.38
K00150	0.35	0.09	#######	0.1	19.48
K02638	0.36	0.09	#######	0.1	19.58
K00218	0.36	0.09	#######	0.1	19.69
K04087	0.35	0.09	#######	0.1	19.79
K01845	0.34	0.09	#######	0.1	19.89
K00696	0.37	0.09	#######	0.1	19.99
K01869	0.34	0.09	#######	0.1	20.1
K01802	0.34	0.09	#######	0.1	20.2
K01916	0.34	0.09	#######	0.1	20.3
K02285	0.39	0.09	#######	0.1	20.4
K03582	0.35	0.09	#######	0.1	20.5
K03110	0.34	0.09	#######	0.1	20.6
K14393	0.33	0.09	#######	0.1	20.7
K04035	0.38	0.09	#######	0.1	20.81
K03703	0.33	0.08	#######	0.1	20.91
K02967	0.33	0.08	#######	0.1	21.01
K00367	0.34	0.08	#######	0.1	21.11
K06207	0.34	0.08	#######	0.1	21.21
K01897	0.34	0.08	#######	0.1	21.31
K10960	0.37	0.08	#######	0.1	21.41
K01624	0.34	0.08	#######	0.1	21.51
K00161	0.34	0.08	#######	0.1	21.61
K00324	0.34	0.08	#######	0.1	21.71
K06213	0.34	0.08	#######	0.1	21.81
K03644	0.33	0.08	#######	0.1	21.91
K00798	0.33	0.08	#######	0.1	22.01
K01890	0.32	0.08	#######	0.1	22.11
K01990	0.35	0.08	#######	0.1	22.2
K00764	0.32	0.08	#######	0.1	22.3
K01703	0.32	0.08	#######	0.1	22.4
K07277	0.34	0.08	#######	0.1	22.5
K02575	0.35	0.08	#######	0.1	22.6
K02886	0.33	0.08	#######	0.1	22.7
K01649	0.33	0.08	#######	0.1	22.8
K01687	0.34	0.08	#######	0.1	22.9
K02471	0.32	0.08	#######	0.1	23
K01972	0.32	0.08	#######	0.1	23.09
K00382	0.34	0.08	#######	0.1	23.19
K05379	0.37	0.08	#######	0.1	23.29
K02952	0.32	0.08	#######	0.1	23.39
K01868	0.33	0.08	#######	0.1	23.48
K02335	0.32	0.08	#######	0.1	23.58
K09458	0.32	0.08	#######	0.1	23.68
K01772	0.32	0.08	#######	0.1	23.78
K03569	0.32	0.08	#######	0.1	23.87
K03655	0.32	0.08	#######	0.1	23.97
K02946	0.32	0.08	#######	0.1	24.07
[truncated: 5,022 more rows]
[truncated: 1 more columns]

## Sheet: key to KO numbers 
KO	name
K06044	(1->4)-alpha-D-glucan 1-alpha-D-glucosylmutase [EC:5.4.99.15]
K16844	(2R)-3-sulfolactate dehydrogenase (NADP+) [EC:1.1.1.338]
K14447	(2R)-ethylmalonyl-CoA mutase
K16845	(2R)-sulfolactate sulfo-lyase subunit alpha [EC:4.4.1.24]
K16846	(2R)-sulfolactate sulfo-lyase subunit beta [EC:4.4.1.24]
K14448	(2S)-methylsuccinyl-CoA dehydrogenase
K14451	(3S)-malyl-CoA thioesterase
K03526	(E)-4-hydroxy-3-methylbut-2-enyl-diphosphate synthase [EC:1.17.7.1]
K03366	(R,R)-butanediol dehydrogenase / diacetyl reductase [EC:1.1.1.4 1.1.1.303]
K00004	(R,R)-butanediol dehydrogenase / diacetyl reductase [EC:1.1.1.4 1.1.1.303]
K15054	(S)-mandelate dehydrogenase [EC:1.1.99.31]
K16843	(S)-sulfolactate dehydrogenase [EC:1.1.1.310]
K00645	[acyl-carrier-protein] S-malonyltransferase [EC:2.3.1.39]
K00990	[protein-PII] uridylyltransferase [EC:2.7.7.59]
K00592	[ribulose-bisphosphate carboxylase]-lysine N-methyltransferase [EC:2.1.1.127]
K03715	1,2-diacylglycerol 3-beta-galactosyltransferase [EC:2.4.1.46]
K03429	1,2-diacylglycerol 3-glucosyltransferase [EC:2.4.1.157]
K08967	1,2-dihydroxy-3-keto-5-methylthiopentene dioxygenase [EC:1.13.11.53 1.13.11.54]
K00706	1,3-beta-glucan synthase [EC:2.4.1.34]
K00700	1,4-alpha-glucan branching enzyme [EC:2.4.1.18]
K16149	1,4-alpha-glucan branching enzyme [EC:2.4.1.18]
K02548	1,4-dihydroxy-2-naphthoate octaprenyltransferase [EC:2.5.1.74 2.5.1.-]
K12073	1,4-dihydroxy-2-naphthoyl-CoA hydrolase [EC:3.1.2.28]
K12852	116 kDa U5 small nuclear ribonucleoprotein component
K16197	14-3-3 protein beta/theta/zeta
K06630	14-3-3 protein epsilon
K05369	15,16-dihydrobiliverdin:ferredoxin oxidoreductase [EC:1.3.7.2]
K02293	15-cis-phytoene desaturase [EC:1.3.5.5]
K02528	16S rRNA (adenine1518-N6/adenine1519-N6)-dimethyltransferase [EC:2.1.1.182]
K07056	16S rRNA (cytidine1402-2'-O)-methyltransferase [EC:2.1.1.198]
K03438	16S rRNA (cytosine1402-N4)-methyltransferase [EC:2.1.1.199]
K11392	16S rRNA (cytosine1407-C5)-methyltransferase [EC:2.1.1.178]
K03500	16S rRNA (cytosine967-C5)-methyltransferase [EC:2.1.1.176]
K00564	16S rRNA (guanine1207-N2)-methyltransferase [EC:2.1.1.172]
K15984	16S rRNA (guanine1516-N2)-methyltransferase [EC:2.1.1.242]
K03501	16S rRNA (guanine527-N7)-methyltransferase [EC:2.1.1.170]
K08316	16S rRNA (guanine966-N2)-methyltransferase [EC:2.1.1.171]
K09761	16S rRNA (uracil1498-N3)-methyltransferase [EC:2.1.1.193]
K02860	16S rRNA processing protein RimM
K06183	16S rRNA pseudouridine516 synthase [EC:5.4.99.19]
K10251	17beta-estradiol 17-dehydrogenase / very-long-chain 3-oxoacyl-CoA reductase [EC:1.1.1.62 1.1.1.330]
K14191	18S rRNA (adenine1779-N6/adenine1780-N6)-dimethyltransferase [EC:2.1.1.183]
K00655	1-acyl-sn-glycerol-3-phosphate acyltransferase [EC:2.3.1.51]
K01505	1-aminocyclopropane-1-carboxylate deaminase [EC:3.5.99.7]
K00099	1-deoxy-D-xylulose-5-phosphate reductoisomerase [EC:1.1.1.267]
K01662	1-deoxy-D-xylulose-5-phosphate synthase [EC:2.2.1.7]
K00911	1D-myo-inositol-triphosphate 3-kinase [EC:2.7.1.127]
K09845	1-hydroxycarotenoid 3,4-desaturase [EC:1.3.99.27]
K01771	1-phosphatidylinositol phosphodiesterase [EC:4.6.1.13]
K00921	1-phosphatidylinositol-3-phosphate 5-kinase [EC:2.7.1.150]
K00889	1-phosphatidylinositol-4-phosphate 5-kinase [EC:2.7.1.68]
K00882	1-phosphofructokinase [EC:2.7.1.56]
K00294	1-pyrroline-5-carboxylate dehydrogenase [EC:1.5.1.12]
K15866	2-(1,2-epoxy-1,2-dihydrophenyl)acetyl-CoA isomerase [EC:5.3.3.18]
K00596	2,2-dialkylglycine decarboxylase (pyruvate) [EC:4.1.1.64]
K00674	2,3,4,5-tetrahydropyridine-2-carboxylate N-succinyltransferase [EC:2.3.1.117]
K01834	2,3-bisphosphoglycerate-dependent phosphoglycerate mutase [EC:5.4.2.1]
K15633	2,3-bisphosphoglycerate-independent phosphoglycerate mutase [EC:5.4.2.1]
K15635	2,3-bisphosphoglycerate-independent phosphoglycerate mutase [EC:5.4.2.1]
K01119	2',3'-cyclic-nucleotide 2'-phosphodiesterase [EC:3.1.4.16]
K00216	2,3-dihydro-2,3-dihydroxybenzoate dehydrogenase [EC:1.3.1.28]
K02363	2,3-dihydroxybenzoate-AMP ligase [EC:2.7.7.58]
K14751	2,3-dihydroxyethylbenzene 1,2-dioxygenase [EC:1.13.11.-]
K05713	2,3-dihydroxyphenylpropionate 1,2-dioxygenase [EC:1.13.11.16]
K10676	2,4-dichlorophenol 6-monooxygenase [EC:1.14.13.20]
K00219	2,4-dienoyl-CoA reductase (NADPH2) [EC:1.3.1.34]
K02510	2,4-dihydroxyhept-2-ene-1,7-dioic acid aldolase [EC:4.1.2.-]
K14654	2,5-diamino-6-(ribosylamino)-4(3H)-pyrimidinone 5'-phosphate reductase [EC:1.1.1.302]
K06221	2,5-diketo-D-gluconate reductase A [EC:1.1.1.274]
K06222	2,5-diketo-D-gluconate reductase B [EC:1.1.1.274]
K02730	20S proteasome subunit alpha 1 [EC:3.4.25.1]
K02726	20S proteasome subunit alpha 2 [EC:3.4.25.1]
K02728	20S proteasome subunit alpha 3 [EC:3.4.25.1]
K02731	20S proteasome subunit alpha 4 [EC:3.4.25.1]
K02729	20S proteasome subunit alpha 5 [EC:3.4.25.1]
K02725	20S proteasome subunit alpha 6 [EC:3.4.25.1]
K02727	20S proteasome subunit alpha 7 [EC:3.4.25.1]
K02738	20S proteasome subunit beta 1 [EC:3.4.25.1]
K02739	20S proteasome subunit beta 2 [EC:3.4.25.1]
K02735	20S proteasome subunit beta 3 [EC:3.4.25.1]
K02734	20S proteasome subunit beta 4 [EC:3.4.25.1]
K02737	20S proteasome subunit beta 5 [EC:3.4.25.1]
K02732	20S proteasome subunit beta 6 [EC:3.4.25.1]
K02736	20S proteasome subunit beta 7 [EC:3.4.25.1]
K15507	21S rRNA (GM2251-2'-O)-methyltransferase [EC:2.1.1.-]
K15508	21S rRNA (uridine2791-2'-O)-methyltransferase [EC:2.1.1.168]
K06970	23S rRNA (adenine1618-N6)-methyltransferase [EC:2.1.1.181]
K07115	23S rRNA (adenine2030-N6)-methyltransferase [EC:2.1.1.266]
K06941	23S rRNA (adenine2503-C2)-methyltransferase [EC:2.1.1.192]
K06442	23S rRNA (cytidine1920-2'-O)/16S rRNA (cytidine1409-2'-O)-methyltransferase [EC:2.1.1.226 2.1.1.227]
K06968	23S rRNA (cytidine2498-2'-O)-methyltransferase [EC:2.1.1.186]
K06969	23S rRNA (cytosine1962-C5)-methyltransferase [EC:2.1.1.191]
K12297	23S rRNA (guanine2445-N2)-methyltransferase / 23S rRNA (guanine2069-N7)-methyltransferase [EC:2.1.1.173 2.1.1.264]
K00563	23S rRNA (guanine745-N1)-methyltransferase [EC:2.1.1.187]
K03218	23S rRNA (guanosine2251-2'-O)-methyltransferase [EC:2.1.1.185]
K00783	23S rRNA (pseudouridine1915-N3)-methyltransferase [EC:2.1.1.177]
K03215	23S rRNA (uracil1939-C5)-methyltransferase [EC:2.1.1.190]
K03212	23S rRNA (uracil747-C5)-methyltransferase [EC:2.1.1.189]
K02427	23S rRNA (uridine2552-2'-O)-methyltransferase [EC:2.1.1.166]
K06180	23S rRNA pseudouridine1911/1915/1917 synthase [EC:5.4.99.23]
K06181	23S rRNA pseudouridine2457 synthase [EC:5.4.99.20]
K06182	23S rRNA pseudouridine2604 synthase [EC:5.4.99.21]
K06178	23S rRNA pseudouridine2605 synthase [EC:5.4.99.22]
K06179	23S rRNA pseudouridine955/2504/2580 synthase [EC:5.4.99.24]
K01975	2'-5' RNA ligase [EC:6.5.1.-]
K10881	26 proteasome complex subunit DSS1
K06694	26S proteasome non-ATPase regulatory subunit 10
K06692	26S proteasome non-ATPase regulatory subunit 5
K06693	26S proteasome non-ATPase regulatory subunit 9
K03028	26S proteasome regulatory subunit N1
K03029	26S proteasome regulatory subunit N10
K03030	26S proteasome regulatory subunit N11
K03031	26S proteasome regulatory subunit N12
K03032	26S proteasome regulatory subunit N2
K03033	26S proteasome regulatory subunit N3
K03035	26S proteasome regulatory subunit N5
K03036	26S proteasome regulatory subunit N6
K03037	26S proteasome regulatory subunit N7
K03038	26S proteasome regulatory subunit N8
K03039	26S proteasome regulatory subunit N9
K03061	26S proteasome regulatory subunit T1
K03062	26S proteasome regulatory subunit T2
K03063	26S proteasome regulatory subunit T3
K03064	26S proteasome regulatory subunit T4
K03065	26S proteasome regulatory subunit T5
K03066	26S proteasome regulatory subunit T6
K06695	26S proteasome regulatory subunit, ATPase 3, interacting protein
K08070	2-alkenal reductase [EC:1.3.1.74]
K13941	2-amino-4-hydroxy-6-hydroxymethyldihydropteridine diphosphokinase / dihydropteroate synthase [EC:2.7.6.3 2.5.1.15]
K00950	2-amino-4-hydroxy-6-hydroxymethyldihydropteridine diphosphokinase [EC:2.7.6.3]
K08295	2-aminobenzoate-CoA ligase [EC:6.2.1.32]
K11084	2-aminoethylphosphonate transport system ATP-binding protein
K11082	2-aminoethylphosphonate transport system permease protein
K11083	2-aminoethylphosphonate transport system permease protein
K03430	2-aminoethylphosphonate-pyruvate transaminase [EC:2.6.1.37]
K15067	2-aminomuconate deaminase [EC:3.5.99.5]
K01770	2-C-methyl-D-erythritol 2,4-cyclodiphosphate synthase [EC:4.6.1.12]
K12506	2-C-methyl-D-erythritol 4-phosphate cytidylyltransferase / 2-C-methyl-D-erythritol 2,4-cyclodiphosphate synthase [EC:2.7.7.60 4.6.1.12]
K00991	2-C-methyl-D-erythritol 4-phosphate cytidylyltransferase [EC:2.7.7.60]
K00883	2-dehydro-3-deoxygalactonokinase [EC:2.7.1.58]
K01630	2-dehydro-3-deoxyglucarate aldolase [EC:4.1.2.20]
K00874	2-dehydro-3-deoxygluconokinase [EC:2.7.1.45]
K01631	2-dehydro-3-deoxyphosphogalactonate aldolase [EC:4.1.2.21]
K01625	2-dehydro-3-deoxyphosphogluconate aldolase / 4-hydroxy-2-oxoglutarate aldolase [EC:4.1.2.14 4.1.3.16]
K01627	2-dehydro-3-deoxyphosphooctonate aldolase (KDO 8-P synthase) [EC:2.5.1.55]
K00077	2-dehydropantoate 2-reductase [EC:1.1.1.169]
K00065	2-deoxy-D-gluconate 3-dehydrogenase [EC:1.1.1.125]
K16876	2-furoate---CoA ligase [EC:6.2.1.31]
K16878	2-furoyl-CoA dehydrogenase FAD binding subunit [EC:1.3.99.8]
K16877	2-furoyl-CoA dehydrogenase large subunit [EC:1.3.99.8]
K01560	2-haloacid dehalogenase [EC:3.8.1.2]
K00042	2-hydroxy-3-oxopropionate reductase [EC:1.1.1.60]
K10219	2-hydroxy-4-carboxymuconate semialdehyde hemiacetal dehydrogenase [EC:1.1.1.312]
K07535	2-hydroxycyclohexanecarboxyl-CoA dehydrogenase [EC:1.1.1.-]
K00109	2-hydroxyglutarate dehydrogenase [EC:1.1.99.2]
K10216	2-hydroxymuconate-semialdehyde hydrolase [EC:3.7.1.9]
K01649	2-isopropylmalate synthase [EC:2.3.3.13]
K13876	2-keto-3-deoxy-L-arabinonate dehydratase [EC:4.2.1.43]
K02554	2-keto-4-pentenoate hydratase [EC:4.2.1.80]
K07536	2-ketocyclohexanecarboxyl-CoA hydrolase [EC:3.1.2.-]
K01720	2-methylcitrate dehydratase [EC:4.2.1.79]
K01659	2-methylcitrate synthase [EC:2.3.3.5]
K16218	2-methylisoborneol synthase [EC:4.2.3.118]
K03184	2-octaprenyl-3-methyl-6-methoxy-1,4-benzoquinol hydroxylase [EC:1.14.13.-]
K03185	2-octaprenyl-6-methoxyphenol hydroxylase [EC:1.14.13.-]
K16840	2-oxo-4-hydroxy-4-carboxy-5-ureidoimidazoline decarboxylase [EC:4.1.1.-]
K13485	2-oxo-4-hydroxy-4-carboxy-5-ureidoimidazoline decarboxylase [EC:4.1.1.-]
K01616	2-oxoglutarate decarboxylase [EC:4.1.1.71]
K00164	2-oxoglutarate dehydrogenase E1 component [EC:1.2.4.2]
K00658	2-oxoglutarate dehydrogenase E2 component (dihydrolipoamide succinyltransferase) [EC:2.3.1.61]
K00174	2-oxoglutarate ferredoxin oxidoreductase subunit alpha [EC:1.2.7.3]
K00175	2-oxoglutarate ferredoxin oxidoreductase subunit beta [EC:1.2.7.3]
K02509	2-oxo-hept-3-ene-1,7-dioate hydratase [EC:4.2.1.-]
K11381	2-oxoisovalerate dehydrogenase E1 component [EC:1.2.4.4]
K00166	2-oxoisovalerate dehydrogenase E1 component, alpha subunit [EC:1.2.4.4]
K00167	2-oxoisovalerate dehydrogenase E1 component, beta subunit [EC:1.2.4.4]
K09699	2-oxoisovalerate dehydrogenase E2 component (dihydrolipoyl transacylase) [EC:2.3.1.168]
K00187	2-oxoisovalerate ferredoxin oxidoreductase, beta subunit [EC:1.2.7.7]
K14941	2-phospho-L-lactate guanylyltransferase [EC:2.7.7.68]
K05979	2-phosphosulfolactate phosphatase [EC:3.1.3.71]
K10669	2'-phosphotransferase [EC:2.7.1.160]
K00568	2-polyprenyl-6-hydroxyphenyl methylase / 3-demethylubiquinone-9 3-methyltransferase [EC:2.1.1.222 2.1.1.64]
K10221	2-pyrone-4,6-dicarboxylate lactonase [EC:3.1.1.57]
K02551	2-succinyl-5-enolpyruvyl-6-hydroxy-3-cyclohexene-1-carboxylate synthase [EC:2.2.1.9]
K08680	2-succinyl-6-hydroxy-2,4-cyclohexadiene-1-carboxylate synthase [EC:4.2.99.20]
K01082	3'(2'), 5'-bisphosphate nucleotidase [EC:3.1.3.7]
K05712	3-(3-hydroxy-phenyl)propionate hydroxylase [EC:1.14.13.127]
K13238	3,2-trans-enoyl-CoA isomerase, mitochondrial [EC:5.3.3.8]
K14652	3,4-dihydroxy 2-butanone 4-phosphate synthase / GTP cyclohydrolase II [EC:4.1.99.12 3.5.4.25]
K02858	3,4-dihydroxy 2-butanone 4-phosphate synthase [EC:4.1.99.12]
K01120	3',5'-cyclic-nucleotide phosphodiesterase [EC:3.1.4.17]
K00038	3alpha(or 20beta)-hydroxysteroid dehydrogenase [EC:1.1.1.53]
K16016	3-amino-5-hydroxybenzoate synthase [EC:4.2.1.144 2.6.1.-]
K01857	3-carboxy-cis,cis-muconate cycloisomerase [EC:5.5.1.2]
K03336	3D-(3,5/4)-trihydroxycyclohexane-1,2-dione hydrolase [EC:3.7.1.-]
K13832	3-dehydroquinate dehydratase / shikimate dehydrogenase [EC:4.2.1.10 1.1.1.25]
K03785	3-dehydroquinate dehydratase I [EC:4.2.1.10]
K03786	3-dehydroquinate dehydratase II [EC:4.2.1.10]
K01735	3-dehydroquinate synthase [EC:4.2.3.4]
K04708	3-dehydrosphinganine reductase [EC:1.1.1.102]
K01626	3-deoxy-7-phosphoheptulonate synthase [EC:2.5.1.54]
K03856	3-deoxy-7-phosphoheptulonate synthase [EC:2.5.1.54]
K03270	3-deoxy-D-manno-octulosonate 8-phosphate phosphatase (KDO 8-P phosphatase) [EC:3.1.3.45]
K11211	3-deoxy-D-manno-octulosonic acid kinase [EC:2.7.1.166]
K02527	3-deoxy-D-manno-octulosonic-acid transferase [EC:2.4.99.12 2.4.99.13 2.4.99.14 2.4.99.15]
K00979	3-deoxy-manno-octulosonate cytidylyltransferase (CMP-KDO synthetase) [EC:2.7.7.38]
K08093	3-hexulose-6-phosphate synthase [EC:4.1.2.43]
K16047	3-hydroxy-9,10-secoandrosta-1,3,5(10)-triene-9,17-dione monooxygenase subunit HsaA [EC:1.14.14.12]
K02372	3-hydroxyacyl-[acyl-carrier-protein] dehydratase [EC:4.2.1.59]
K01716	3-hydroxyacyl-[acyl-carrier-protein] dehydratase [EC:4.2.1.59]
K12405	3-hydroxyacyl-CoA dehydrogenase / 3a,7a,12a-trihydroxy-5b-cholest-24-enoyl-CoA hydratase [EC:1.1.1.35 4.2.1.107]
K01825	3-hydroxyacyl-CoA dehydrogenase / enoyl-CoA hydratase / 3-hydroxybutyryl-CoA epimerase / enoyl-CoA isomerase [EC:1.1.1.35 4.2.1.17 5.1.2.3 5.3.3.8]
K01782	3-hydroxyacyl-CoA dehydrogenase / enoyl-CoA hydratase / 3-hydroxybutyryl-CoA epimerase [EC:1.1.1.35 4.2.1.17 5.1.2.3]
K07516	3-hydroxyacyl-CoA dehydrogenase [EC:1.1.1.35]
K00022	3-hydroxyacyl-CoA dehydrogenase [EC:1.1.1.35]
K00452	3-hydroxyanthranilate 3,4-dioxygenase [EC:1.13.11.6]
K00019	3-hydroxybutyrate dehydrogenase [EC:1.1.1.30]
K15016	3-hydroxybutyryl-CoA dehydratase / 3-hydroxyacyl-CoA dehydrogenase [EC:4.2.1.55 1.1.1.35]
K01715	3-hydroxybutyryl-CoA dehydratase [EC:4.2.1.55]
K00074	3-hydroxybutyryl-CoA dehydrogenase [EC:1.1.1.157]
K11337	3-hydroxyethyl bacteriochlorophyllide a dehydrogenase [EC:1.-.-.-]
K00020	3-hydroxyisobutyrate dehydrogenase [EC:1.1.1.31]
K05605	3-hydroxyisobutyryl-CoA hydrolase [EC:3.1.2.4]
K09019	3-hydroxypropanoate dehydrogenase [EC:1.1.1.-]
K01702	3-isopropylmalate dehydratase [EC:4.2.1.33]
K00052	3-isopropylmalate dehydrogenase [EC:1.1.1.85]
K01703	3-isopropylmalate/(R)-2-methylmalate dehydratase large subunit [EC:4.2.1.33 4.2.1.35]
K01704	3-isopropylmalate/(R)-2-methylmalate dehydratase small subunit [EC:4.2.1.33 4.2.1.35]
K15397	3-ketoacyl-CoA synthase [EC:2.3.1.199]
K15982	3-ketosteroid 9alpha-monooxygenase subunit A [EC:1.14.13.142]
K15983	3-ketosteroid 9alpha-monooxygenase subunit B [EC:1.14.13.142]
K00606	3-methyl-2-oxobutanoate hydroxymethyltransferase [EC:2.1.2.11]
K01968	3-methylcrotonyl-CoA carboxylase alpha subunit [EC:6.4.1.4]
K01969	3-methylcrotonyl-CoA carboxylase beta subunit [EC:6.4.1.4]
K08693	3'-nucleotidase [EC:3.1.3.6]
K03182	3-octaprenyl-4-hydroxybenzoate carboxy-lyase UbiD [EC:4.1.1.-]
K03186	3-octaprenyl-4-hydroxybenzoate carboxy-lyase UbiX [EC:4.1.1.-]
K12343	3-oxo-5-alpha-steroid 4-dehydrogenase 1 [EC:1.3.1.22]
K01027	3-oxoacid CoA-transferase [EC:2.8.3.5]
K01028	3-oxoacid CoA-transferase subunit A [EC:2.8.3.5]
K01029	3-oxoacid CoA-transferase subunit B [EC:2.8.3.5]
K00059	3-oxoacyl-[acyl-carrier protein] reductase [EC:1.1.1.100]
K00647	3-oxoacyl-[acyl-carrier-protein] synthase I [EC:2.3.1.41]
K09458	3-oxoacyl-[acyl-carrier-protein] synthase II [EC:2.3.1.179]
K00648	3-oxoacyl-[acyl-carrier-protein] synthase III [EC:2.3.1.180]
K01031	3-oxoadipate CoA-transferase, alpha subunit [EC:2.8.3.6]
K01032	3-oxoadipate CoA-transferase, beta subunit [EC:2.8.3.6]
K14727	3-oxoadipate enol-lactonase / 4-carboxymuconolactone decarboxylase [EC:3.1.1.24 4.1.1.44]
K01055	3-oxoadipate enol-lactonase [EC:3.1.1.24]
K07823	3-oxoadipyl-CoA thiolase [EC:2.3.1.174]
K05898	3-oxosteroid 1-dehydrogenase [EC:1.3.99.4]
K13811	3'-phosphoadenosine 5'-phosphosulfate synthase [EC:2.7.7.4 2.7.1.25]
K06276	3-phosphoinositide dependent protein kinase-1 [EC:2.7.11.1]
K00800	3-phosphoshikimate 1-carboxyvinyltransferase [EC:2.5.1.19]
K01083	3-phytase [EC:3.1.3.8]
K11336	3-vinyl bacteriochlorophyllide hydratase [EC:4.2.1.-]
K04102	4,5-dihydroxyphthalate decarboxylase [EC:4.1.1.55]
K01724	4a-hydroxytetrahydrobiopterin dehydratase [EC:4.2.1.96]
K00705	4-alpha-glucanotransferase [EC:2.4.1.25]
K02619	4-amino-4-deoxychorismate lyase [EC:4.1.3.38]
K07250	4-aminobutyrate aminotransferase / (S)-3-amino-2-methylpropionate transaminase [EC:2.6.1.19 2.6.1.22]
K13524	4-aminobutyrate aminotransferase / (S)-3-amino-2-methylpropionate transaminase [EC:2.6.1.19 2.6.1.22]
K00823	4-aminobutyrate aminotransferase [EC:2.6.1.19]
K16871	4-aminobutyrate---pyruvate transaminase [EC:2.6.1.96]
K01607	4-carboxymuconolactone decarboxylase [EC:4.1.1.44]
K01904	4-coumarate--CoA ligase [EC:6.2.1.12]
K01815	4-deoxy-L-threo-5-hexosulose-uronate ketol-isomerase [EC:5.3.1.17]
K00919	4-diphosphocytidyl-2-C-methyl-D-erythritol kinase [EC:2.7.1.148]
K12254	4-guanidinobutyraldehyde dehydrogenase / NAD-dependent aldehyde dehydrogenase [EC:1.2.1.54 1.2.1.-]
K01666	4-hydroxy 2-oxovalerate aldolase [EC:4.1.3.39]
K03527	4-hydroxy-3-methylbut-2-enyl diphosphate reductase [EC:1.17.1.2]
K10218	4-hydroxy-4-methyl-2-oxoglutarate aldolase [EC:4.1.3.17]
K14520	4-hydroxyacetophenone monooxygenase [EC:1.14.13.84]
K06125	4-hydroxybenzoate hexaprenyltransferase [EC:2.5.1.-]
K03179	4-hydroxybenzoate octaprenyltransferase [EC:2.5.1.-]
K04105	4-hydroxybenzoate-CoA ligase [EC:6.2.1.27 6.2.1.25]
K04107	4-hydroxybenzoyl-CoA reductase subunit gamma [EC:1.3.7.9]
K01075	4-hydroxybenzoyl-CoA thioesterase [EC:3.1.2.23]
K00043	4-hydroxybutyrate dehydrogenase [EC:1.1.1.61]
K14534	4-hydroxybutyryl-CoA dehydratase / vinylacetyl-CoA-Delta-isomerase [EC:4.2.1.120 5.3.3.3]
K16422	4-hydroxymandelate oxidase
K00483	4-hydroxyphenylacetate 3-monooxygenase [EC:1.14.14.9]
K00457	4-hydroxyphenylpyruvate dioxygenase [EC:1.13.11.27]
K12658	4-hydroxyproline epimerase [EC:5.1.1.8]
K00215	4-hydroxy-tetrahydrodipicolinate reductase [EC:1.17.1.8]
K01714	4-hydroxy-tetrahydrodipicolinate synthase [EC:4.3.3.7]
K00097	4-hydroxythreonine-4-phosphate dehydrogenase [EC:1.1.1.262]
K03152	4-methyl-5(b-hydroxyethyl)-thiazole monophosphate biosynthesis
K01101	4-nitrophenyl phosphatase [EC:3.1.3.41]
K16212	4-O-beta-D-mannosyl-D-glucose phosphorylase [EC:2.4.1.281]
K10220	4-oxalmesaconate hydratase [EC:4.2.1.83]
K01617	4-oxalocrotonate decarboxylase [EC:4.1.1.77]
K01821	4-oxalocrotonate tautomerase [EC:5.3.2.-]
K16515	4-oxalomesaconate hydratase [EC:4.2.1.83]
K16514	4-oxalomesaconate tautomerase [EC:5.3.2.8]
K06133	4'-phosphopantetheinyl transferase [EC:2.7.8.-]
K01588	5-(carboxyamino)imidazole ribonucleotide mutase [EC:5.4.99.18]
K01589	5-(carboxyamino)imidazole ribonucleotide synthase [EC:6.3.4.18]
K15060	5,5'-dehydrodivanillate O-demethylase
K04719	5,6-dimethylbenzimidazole synthase [EC:1.14.99.40]
K12618	5'-3' exoribonuclease 1 [EC:3.1.13.-]
K12619	5'-3' exoribonuclease 2 [EC:3.1.13.-]
K00082	5-amino-6-(5-phosphoribosylamino)uracil reductase [EC:1.1.1.193]
K00643	5-aminolevulinate synthase [EC:2.3.1.37]
K14268	5-aminovalerate aminotransferase [EC:2.6.1.48]
K07198	5'-AMP-activated protein kinase, catalytic alpha subunit [EC:2.7.11.11]
K07199	5'-AMP-activated protein kinase, regulatory beta subunit
K16540	5-azacytidine-induced protein 1
K01826	5-carboxymethyl-2-hydroxymuconate isomerase [EC:5.3.3.10]
K00151	5-carboxymethyl-2-hydroxymuconic-semialdehyde dehydrogenase [EC:1.2.1.60]
K03338	5-dehydro-2-deoxygluconokinase [EC:2.7.1.92]
K01707	5-dehydro-4-deoxyglucarate dehydratase [EC:4.2.1.41]
K16020	5-deoxy-5-amino-3-dehydroquinate synthase
K03337	5-deoxy-glucuronate isomerase [EC:5.3.1.-]
K01934	5-formyltetrahydrofolate cyclo-ligase [EC:6.3.3.2]
K07127	5-hydroxyisourate hydrolase [EC:3.5.2.17]
K00548	5-methyltetrahydrofolate--homocysteine methyltransferase [EC:2.1.1.13]
K00549	5-methyltetrahydropteroyltriglutamate--homocysteine methyltransferase [EC:2.1.1.14]
K00772	5'-methylthioadenosine phosphorylase [EC:2.4.2.28]
K12960	5-methylthioadenosine/S-adenosylhomocysteine deaminase [EC:3.5.4.31 3.5.4.28]
K00899	5-methylthioribose kinase [EC:2.7.1.100]
K11751	5'-nucleotidase / UDP-sugar diphosphatase [EC:3.1.3.5 3.6.1.45]
K03787	5'-nucleotidase [EC:3.1.3.5]
K01081	5'-nucleotidase [EC:3.1.3.5]
K08722	5'-nucleotidase [EC:3.1.3.5]
K05921	5-oxopent-3-ene-1,2,5-tricarboxylate decarboxylase / 2-hydroxyhepta-2,4-diene-1,7-dioate isomerase [EC:4.1.1.68 5.3.3.-]
K01469	5-oxoprolinase (ATP-hydrolysing) [EC:3.5.2.9]
K00794	6,7-dimethyl-8-ribityllumazine synthase [EC:2.5.1.78]
K11089	60 kDa SS-A/Ro ribonucleoprotein
K13278	60kDa lysophospholipase [EC:3.1.1.5 3.1.1.47 3.5.1.1]
K07565	60S ribosome subunit biogenesis protein NIP7
K01471	6-aminohexanoate-cyclic-dimer hydrolase [EC:3.5.2.12]
K14974	6-hydroxynicotinate 3-monooxygenase [EC:1.14.13.114]
K15320	6-methylsalicylic acid synthase [EC:2.3.1.165]
K08094	6-phospho-3-hexuloisomerase [EC:5.3.1.27]
K01223	6-phospho-beta-glucosidase [EC:3.2.1.86]
K01222	6-phospho-beta-glucosidase [EC:3.2.1.86]
K01103	6-phosphofructo-2-kinase / fructose-2,6-bisphosphatase [EC:2.7.1.105 3.1.3.46]
K00900	6-phosphofructo-2-kinase [EC:2.7.1.105]
K00850	6-phosphofructokinase 1 [EC:2.7.1.11]
K16370	6-phosphofructokinase 2 [EC:2.7.1.11]
K00033	6-phosphogluconate dehydrogenase [EC:1.1.1.44]
K01057	6-phosphogluconolactonase [EC:3.1.1.31]
K07404	6-phosphogluconolactonase [EC:3.1.1.31]
K01737	6-pyruvoyltetrahydropterin/6-carboxytetrahydropterin synthase [EC:4.2.3.12 4.1.2.50]
K03574	7,8-dihydro-8-oxoguanine triphosphatase [EC:3.6.1.-]
K00076	7-alpha-hydroxysteroid dehydrogenase [EC:1.1.1.159]
K10026	7-carboxy-7-deazaguanine synthase [EC:4.3.99.3]
K09457	7-cyano-7-deazaguanine reductase [EC:1.7.1.13]
K06879	7-cyano-7-deazaguanine reductase [EC:1.7.1.13]
K06920	7-cyano-7-deazaguanine synthase [EC:6.3.4.20]
K00213	7-dehydrocholesterol reductase [EC:1.3.1.21]
K15190	7SK snRNA methylphosphate capping enzyme [EC:2.1.1.-]
K00652	8-amino-7-oxononanoate synthase [EC:2.3.1.47]
K03575	A/G-specific adenine glycosylase [EC:3.2.2.-]
K13205	A1 cistron-splicing factor AAR2
K14575	AAA family ATPase
K08869	aarF domain-containing kinase
K01990	ABC-2 type transport system ATP-binding protein
K01992	ABC-2 type transport system permease protein
K06619	abelson tyrosine-protein kinase 1 [EC:2.7.10.2]
K13704	abhydrolase domain-containing protein 12 [EC:3.1.1.23]
K13701	abhydrolase domain-containing protein 8
K16743	abnormal spindle-like microcephaly-associated protein
K04072	acetaldehyde dehydrogenase / alcohol dehydrogenase [EC:1.2.1.10 1.1.1.1]
K04073	acetaldehyde dehydrogenase [EC:1.2.1.10]
K01035	acetate CoA-transferase beta subunit [EC:2.8.3.8]
K00925	acetate kinase [EC:2.7.2.1]
K01574	acetoacetate decarboxylase [EC:4.1.1.4]
K00023	acetoacetyl-CoA reductase [EC:1.1.1.36]
K01907	acetoacetyl-CoA synthetase [EC:6.2.1.16]
K04767	acetoin utilization protein AcuB
K04768	acetoin utilization protein AcuC
K01575	acetolactate decarboxylase [EC:4.1.1.5]
K01652	acetolactate synthase I/II/III large subunit [EC:2.2.1.6]
K01653	acetolactate synthase I/III small subunit [EC:2.2.1.6]
K11263	acetyl-/propionyl-CoA carboxylase, biotin carboxylase, biotin carboxyl carrier protein [EC:6.3.4.14]
K00632	acetyl-CoA acyltransferase [EC:2.3.1.16]
K07509	acetyl-CoA acyltransferase [EC:2.3.1.16]
K07513	acetyl-CoA acyltransferase 1 [EC:2.3.1.16]
K07508	acetyl-CoA acyltransferase 2 [EC:2.3.1.16]
K00626	acetyl-CoA C-acetyltransferase [EC:2.3.1.9]
K11262	acetyl-CoA carboxylase / biotin carboxylase [EC:6.4.1.2 6.3.4.14]
K02160	acetyl-CoA carboxylase biotin carboxyl carrier protein
K01962	acetyl-CoA carboxylase carboxyl transferase subunit alpha [EC:6.4.1.2]
K01963	acetyl-CoA carboxylase carboxyl transferase subunit beta [EC:6.4.1.2]
K01961	acetyl-CoA carboxylase, biotin carboxylase subunit [EC:6.4.1.2 6.3.4.14]
K00194	acetyl-CoA decarbonylase/synthase complex subunit delta [EC:2.1.1.245]
K01895	acetyl-CoA synthetase [EC:6.2.1.1]
K00930	acetylglutamate kinase [EC:2.7.2.8]
K05828	acetylglutamate/LysW-gamma-L-alpha-aminoadipate kinase [EC:2.7.2.8 2.7.2.-]
K00818	acetylornithine aminotransferase [EC:2.6.1.11]
K01438	acetylornithine deacetylase [EC:3.5.1.16]
K00821	acetylornithine/N-succinyldiaminopimelate aminotransferase [EC:2.6.1.11 2.6.1.17]
K00543	acetylserotonin N-methyltransferase [EC:2.1.1.4]
K12348	acid ceramidase [EC:3.5.1.23]
K09474	acid phosphatase (class A) [EC:3.1.3.2]
K01078	acid phosphatase [EC:3.1.3.2]
K01681	aconitate hydratase [EC:4.2.1.3]
K01682	aconitate hydratase 2 / 2-methylisocitrate dehydratase [EC:4.2.1.3 4.2.1.99]
K01317	acrosin [EC:3.4.21.10]
K14469	acrylyl-CoA reductase (NADPH) / 3-hydroxypropionyl-CoA dehydratase / 3-hydroxypropionyl-CoA synthetase [EC:1.3.1.84 4.2.1.116 6.2.1.36]
K05553	act minimal PKS acyl carrier protein
K05552	act minimal PKS chain-length factor (CLF/KS beta) [EC:2.3.1.-]
K05692	actin beta/gamma 1
K05757	actin related protein 2/3 complex, subunit 1A/1B
K05758	actin related protein 2/3 complex, subunit 2
K05756	actin related protein 2/3 complex, subunit 3
K05755	actin related protein 2/3 complex, subunit 4
K10355	actin, other eukaryote
K05699	actinin alpha
K11340	actin-like protein 6A
K16576	actin-related protein 10
K17260	actin-related protein 2
K11400	actin-related protein 4
K11672	actin-related protein 5
K11662	actin-related protein 6
K11673	actin-related protein 8
K11768	actin-related protein 9
K02078	acyl carrier protein
K13061	acyl homoserine lactone synthase [EC:2.3.1.184]
K03921	acyl-[acyl-carrier-protein] desaturase [EC:1.14.19.2]
K05939	acyl-[acyl-carrier-protein]-phospholipid O-acyltransferase / long-chain-fatty-acid--[acyl-carrier-protein] ligase [EC:2.3.1.40 6.2.1.20]
K01303	acylaminoacyl-peptidase [EC:3.4.19.1]
K00249	acyl-CoA dehydrogenase [EC:1.3.8.7]
K06445	acyl-CoA dehydrogenase [EC:1.3.99.-]
K06446	acyl-CoA dehydrogenase [EC:1.3.99.-]
K11729	acyl-CoA dehydrogenase family member 10
K00232	acyl-CoA oxidase [EC:1.3.3.6]
K07107	acyl-CoA thioester hydrolase [EC:3.1.2.-]
K02614	acyl-CoA thioesterase [EC:3.1.2.-]
K10804	acyl-CoA thioesterase I [EC:3.1.2.- 3.1.1.5]
K10805	acyl-CoA thioesterase II [EC:3.1.2.-]
K10806	acyl-CoA thioesterase YciA [EC:3.1.2.-]
K04709	Acyl-CoA-dependent ceramide synthase [EC:2.3.1.24]
K17361	acyl-coenzyme A thioesterase 9 [EC:3.1.2.-]
K01054	acylglycerol lipase [EC:3.1.1.23]
K07116	acyl-homoserine-lactone acylase [EC:3.5.1.97]
K01512	acylphosphatase [EC:3.6.1.7]
K01557	acylpyruvate hydrolase [EC:3.7.1.5]
K16164	acylpyruvate hydrolase [EC:3.7.1.5]
K01486	adenine deaminase [EC:3.5.4.2]
K00759	adenine phosphoribosyltransferase [EC:2.4.2.7]
K07316	adenine-specific DNA-methyltransferase [EC:2.1.1.72]
K01488	adenosine deaminase [EC:3.5.4.4]
K00856	adenosine kinase [EC:2.7.1.20]
K01509	adenosinetriphosphatase [EC:3.6.1.3]
K02231	adenosylcobinamide kinase / adenosylcobinamide-phosphate guanylyltransferase [EC:2.7.1.156 2.7.7.62]
K02233	adenosylcobinamide-GDP ribazoletransferase [EC:2.7.8.26]
K02227	adenosylcobinamide-phosphate synthase [EC:6.3.1.10]
K02232	adenosylcobyric acid synthase [EC:6.3.5.10]
K01251	adenosylhomocysteinase [EC:3.3.1.1]
K00833	adenosylmethionine-8-amino-7-oxononanoate aminotransferase [EC:2.6.1.62]
K01768	adenylate cyclase [EC:4.6.1.1]
K05851	adenylate cyclase, class 1 [EC:4.6.1.1]
K05873	adenylate cyclase, class 2 [EC:4.6.1.1]
K00939	adenylate kinase [EC:2.7.4.3]
K01756	adenylosuccinate lyase [EC:4.3.2.2]
K01939	adenylosuccinate synthase [EC:6.3.4.4]
K17261	adenylyl cyclase-associated protein
K00860	adenylylsulfate kinase [EC:2.7.1.25]
K00394	adenylylsulfate reductase, subunit A [EC:1.8.99.2]
K00395	adenylylsulfate reductase, subunit B [EC:1.8.99.2]
K11996	adenylyltransferase and sulfurtransferase
K13735	adhesin/invasin
K07297	adiponectin receptor
K14857	AdoMet-dependent rRNA methyltransferase SPB1 [EC:2.1.1.-]
K03274	ADP-L-glycero-D-manno-heptose 6-epimerase [EC:5.1.3.20]
K08312	ADP-ribose diphosphatase [EC:3.6.1.-]
K01515	ADP-ribose pyrophosphatase [EC:3.6.1.13]
K13988	ADP-ribose pyrophosphatase [EC:3.6.1.13]
K07937	ADP-ribosylation factor 1
K07941	ADP-ribosylation factor 6
K12492	ADP-ribosylation factor GTPase-activating protein 1
K12493	ADP-ribosylation factor GTPase-activating protein 2/3
K07952	ADP-ribosylation factor related protein 1
K07942	ADP-ribosylation factor-like protein 1
K07962	ADP-ribosylation factor-like protein 13B
K07943	ADP-ribosylation factor-like protein 2
K07944	ADP-ribosylation factor-like protein 3
K07950	ADP-ribosylation factor-like protein 5B
K07951	ADP-ribosylation factor-like protein 6
K07955	ADP-ribosylation factor-like protein 8
K05521	ADP-ribosylglycohydrolase [EC:3.2.-.-]
K11103	aerobic C4-dicarboxylate transport protein
K03776	aerotaxis receptor
K08956	AFG3 family protein [EC:3.4.24.-]
K15303	aflatoxin B1 aldehyde reductase
K01219	agarase [EC:3.2.1.81]
K01480	agmatinase [EC:3.5.3.11]
K10536	agmatine deiminase [EC:3.5.3.12]
K16017	AHBA synthesis associated protein
K10558	AI-2 transport system ATP-binding protein
K00259	alanine dehydrogenase [EC:1.4.1.1]
K03310	alanine or glycine:cation symporter, AGCS family
K01775	alanine racemase [EC:5.1.1.1]
K00814	alanine transaminase [EC:2.6.1.2]
K14286	alanine-glyoxylate aminotransferase 2-like [EC:2.6.1.-]
K00827	alanine-glyoxylate transaminase / (R)-3-amino-2-methylpropionate-pyruvate transaminase [EC:2.6.1.44 2.6.1.40]
K00830	alanine-glyoxylate transaminase / serine-glyoxylate transaminase / serine-pyruvate transaminase [EC:2.6.1.44 2.6.1.45 2.6.1.51]
K14261	alanine-synthesizing transaminase [EC:2.6.1.-]
K14260	alanine-synthesizing transaminase [EC:2.6.1.66 2.6.1.2]
K01872	alanyl-tRNA synthetase [EC:6.1.1.7]
K00114	alcohol dehydrogenase (cytochrome c) [EC:1.1.2.8]
K00002	alcohol dehydrogenase (NADP+) [EC:1.1.1.2]
K00001	alcohol dehydrogenase [EC:1.1.1.1]
K13954	alcohol dehydrogenase [EC:1.1.1.1]
K13953	alcohol dehydrogenase, propanol-preferring [EC:1.1.1.1]
K04021	aldehyde dehydrogenase
K00128	aldehyde dehydrogenase (NAD+) [EC:1.2.1.3]
K14085	aldehyde dehydrogenase family 7 member A1 [EC:1.2.1.31 1.2.1.8 1.2.1.3]
K08324	aldehyde dehydrogenase family protein [EC:1.2.1.-]
K00011	aldehyde reductase [EC:1.1.1.21]
K03738	aldehyde:ferredoxin oxidoreductase [EC:1.2.7.5]
K01785	aldose 1-epimerase [EC:5.1.3.3]
K01502	aliphatic nitrilase [EC:3.5.5.7]
K01077	alkaline phosphatase [EC:3.1.3.1]
K01113	alkaline phosphatase D [EC:3.1.3.1]
K00496	alkane 1-monooxygenase [EC:1.14.15.3]
K04091	alkanesulfonate monooxygenase [EC:1.14.14.5]
K04756	alkyl hydroperoxide reductase subunit D
K03387	alkyl hydroperoxide reductase subunit F [EC:1.6.4.-]
K03919	alkylated DNA repair protein [EC:1.14.11.-]
K10765	alkylated DNA repair protein alkB homolog 1 [EC:1.14.11.- 4.2.99.18]
K10768	alkylated DNA repair protein alkB homolog 6 [EC:1.14.11.-]
K10769	alkylated DNA repair protein alkB homolog 7 [EC:1.14.11.-]
K10770	alkylated DNA repair protein alkB homolog 8 [EC:1.14.11.- 2.1.1.229]
K00803	alkyldihydroxyacetonephosphate synthase [EC:2.5.1.26]
K15537	alkylglycerol monooxygenase [EC:1.14.16.5]
K00221	alkylmercury lyase [EC:4.99.1.2]
K16167	alkylresorcinol/alkylpyrone synthase
K02083	allantoate deiminase [EC:3.5.3.9]
K01477	allantoicase [EC:3.5.3.4]
K16841	allantoin racemase [EC:5.1.99.3]
K01466	allantoinase [EC:3.5.2.5]
K01457	allophanate hydrolase [EC:3.5.1.54]
K02092	allophycocyanin alpha subunit
K02093	allophycocyanin beta subunit
K02095	allophycocyanin-B
K00464	all-trans-8'-apo-beta-carotenal 15,15'-oxygenase [EC:1.14.99.41]
K05356	all-trans-nonaprenyl-diphosphate synthase [EC:2.5.1.84 2.5.1.85]
K09516	all-trans-retinol 13,14-reductase [EC:1.3.99.23]
K15734	all-trans-retinol dehydrogenase (NAD+) [EC:1.1.1.105]
K05535	alpha 1,2-mannosyltransferase [EC:2.4.1.-]
K05546	alpha 1,3-glucosidase [EC:3.2.1.84]
K01194	alpha,alpha-trehalase [EC:3.2.1.28]
K13671	alpha-1,2-mannosyltransferase [EC:2.4.1.-]
K03844	alpha-1,2-mannosyltransferase [EC:2.4.1.131]
K03846	alpha-1,2-mannosyltransferase [EC:2.4.1.259 2.4.1.261]
K03843	alpha-1,3/alpha-1,6-mannosyltransferase [EC:2.4.1.132 2.4.1.257]
K03849	alpha-1,3-glucosyltransferase [EC:2.4.1.265]
K03848	alpha-1,3-glucosyltransferase [EC:2.4.1.267]
K00726	alpha-1,3-mannosyl-glycoprotein beta-1,2-N-acetylglucosaminyltransferase [EC:2.4.1.101]
K00738	alpha-1,3-mannosylglycoprotein beta-1,4-N-acetylglucosaminyltransferase A/B [EC:2.4.1.145]
K03845	alpha-1,3-mannosyltransferase [EC:2.4.1.258]
K17243	alpha-1,4-digalacturonate transport system permease protein
K17242	alpha-1,4-digalacturonate transport system permease protein
K17241	alpha-1,4-digalacturonate transport system substrate-binding protein
K14339	alpha-1,6-mannosyltransferase [EC:2.4.1.-]
K14335	alpha-1,6-mannosyltransferase [EC:2.4.1.-]
K14337	alpha-1,6-mannosyltransferase [EC:2.4.1.-]
K03847	alpha-1,6-mannosyltransferase [EC:2.4.1.260]
K14157	alpha-aminoadipic semialdehyde synthase [EC:1.5.1.8 1.5.1.9]
K01176	alpha-amylase [EC:3.2.1.1]
K07405	alpha-amylase [EC:3.2.1.1]
K16575	alpha-centractin
K06163	alpha-D-ribose 1-methylphosphonate 5-phosphate C-P lyase [EC:4.7.1.1]
K06162	alpha-D-ribose 1-methylphosphonate 5-triphosphate diphosphatase [EC:3.6.1.63]
K06166	alpha-D-ribose 1-methylphosphonate 5-triphosphate synthase subunit PhnG [EC:2.7.8.37]
K06165	alpha-D-ribose 1-methylphosphonate 5-triphosphate synthase subunit PhnH [EC:2.7.8.37]
K06164	alpha-D-ribose 1-methylphosphonate 5-triphosphate synthase subunit PhnI [EC:2.7.8.37]
K05780	alpha-D-ribose 1-methylphosphonate 5-triphosphate synthase subunit PhnL [EC:2.7.8.37]
K01811	alpha-D-xyloside xylohydrolase [EC:3.2.1.177]
K07407	alpha-galactosidase [EC:3.2.1.22]
K07406	alpha-galactosidase [EC:3.2.1.22]
K01187	alpha-glucosidase [EC:3.2.1.20]
K10235	alpha-glucoside transport system ATP-binding protein
K10233	alpha-glucoside transport system permease protein
K10234	alpha-glucoside transport system permease protein
K10232	alpha-glucoside transport system substrate-binding protein
K01235	alpha-glucuronidase [EC:3.2.1.139]
K01206	alpha-L-fucosidase [EC:3.2.1.51]
K15923	alpha-L-fucosidase 2 [EC:3.2.1.51]
K05989	alpha-L-rhamnosidase [EC:3.2.1.40]
K01191	alpha-mannosidase [EC:3.2.1.24]
K01796	alpha-methylacyl-CoA racemase [EC:5.1.99.4]
K01204	alpha-N-acetylgalactosaminidase [EC:3.2.1.49]
K01205	alpha-N-acetylglucosaminidase [EC:3.2.1.50]
K06612	alpha-N-acetyl-neuraminate alpha-2,8-sialyltransferase (sialyltransferase 8B) [EC:2.4.99.-]
K01209	alpha-N-arabinofuranosidase [EC:3.2.1.55]
K02226	alpha-ribazole phosphatase [EC:3.1.3.73]
K09890	alternative ribosome-rescue factor
K01685	altronate hydrolase [EC:4.2.1.7]
K01426	amidase [EC:3.5.1.4]
K01436	amidohydrolase [EC:3.5.1.-]
K14665	amidohydrolase [EC:3.5.1.-]
K00764	amidophosphoribosyltransferase [EC:2.4.2.14]
K16263	amino acid efflux transporter
K03293	amino acid transporter, AAT family
K14682	amino-acid N-acetyltransferase [EC:2.3.1.1]
K00619	amino-acid N-acetyltransferase [EC:2.3.1.1]
K09023	aminoacrylate hydrolase [EC:3.5.1.-]
K09021	aminoacrylate peracid reductase
K15437	aminoacyl tRNA synthase complex-interacting multifunctional protein 1
K14677	aminoacylase [EC:3.5.1.14]
K12942	aminobenzoyl-glutamate transport protein
K12941	aminobenzoyl-glutamate utilization protein B
K00137	aminobutyraldehyde dehydrogenase [EC:1.2.1.19]
K03392	aminocarboxymuconate-semialdehyde decarboxylase [EC:4.1.1.45]
K00662	aminoglycoside N3'-acetyltransferase [EC:2.3.1.81]
K00605	aminomethyltransferase [EC:2.1.2.10]
K10217	aminomuconate-semialdehyde dehydrogenase [EC:1.2.1.32]
K01269	aminopeptidase [EC:3.4.11.-]
K13721	aminopeptidase 2 [EC:3.4.11.-]
K01256	aminopeptidase N [EC:3.4.11.2]
K01264	aminopeptidase Y [EC:3.4.11.15]
K10907	aminotransferase [EC:2.6.1.-]
K00839	aminotransferase [EC:2.6.1.-]
K00841	aminotransferase [EC:2.6.1.-]
K06580	ammonium transporter Rh
K03320	ammonium transporter, Amt family
K01490	AMP deaminase [EC:3.5.4.6]
K01241	AMP nucleosidase [EC:3.2.2.4]
K03806	AmpD protein
K03807	AmpE protein
K04532	amyloid beta precursor protein binding protein 1
K05341	amylosucrase [EC:2.4.1.4]
K00397	anaerobic dimethyl sulfoxide reductase [EC:1.8.99.-]
K04034	anaerobic magnesium-protoporphyrin IX monomethyl ester cyclase [EC:4.-.-.-]
K12266	anaerobic nitric oxide reductase transcription regulator
K04068	anaerobic ribonucleoside-triphosphate reductase activating protein [EC:1.97.1.4]
K03348	anaphase-promoting complex subunit 1
K03357	anaphase-promoting complex subunit 10
K03358	anaphase-promoting complex subunit 11
K03359	anaphase-promoting complex subunit 12
K03349	anaphase-promoting complex subunit 2
K03350	anaphase-promoting complex subunit 3
K03351	anaphase-promoting complex subunit 4
K03352	anaphase-promoting complex subunit 5
K03353	anaphase-promoting complex subunit 6
K03354	anaphase-promoting complex subunit 7
K03355	anaphase-promoting complex subunit 8
K09001	anhydro-N-acetylmuramic acid kinase [EC:2.7.1.170]
K10380	ankyrin
K17095	annexin A7/11
K15081	antagonist of mitotic exit network protein 1
K16320	anthranilate 1,2-dioxygenase small subunit [EC:1.14.12.1]
K00766	anthranilate phosphoribosyltransferase [EC:2.4.2.18]
K13501	anthranilate synthase / indole-3-glycerol phosphate synthase / phosphoribosylanthranilate isomerase [EC:4.1.3.27 4.1.1.48 5.3.1.24]
K13503	anthranilate synthase [EC:4.1.3.27]
K01657	anthranilate synthase component I [EC:4.1.3.27]
K01658	anthranilate synthase component II [EC:4.1.3.27]
K09461	anthraniloyl-CoA monooxygenase [EC:1.14.13.40]
K04757	anti-sigma B factor [EC:2.7.11.1]
K04749	anti-sigma B factor antagonist
K12599	antiviral helicase SKI2 [EC:3.6.4.-]
K10771	AP endonuclease 1 [EC:4.2.99.18]
K12392	AP-1 complex subunit beta-1
K12391	AP-1 complex subunit gamma-1
K12393	AP-1 complex subunit mu
K12394	AP-1 complex subunit sigma 1/2
K11824	AP-2 complex subunit alpha
K11826	AP-2 complex subunit mu-1
K11827	AP-2 complex subunit sigma-1
K08853	AP2-associated kinase [EC:2.7.11.1]
K12397	AP-3 complex subunit beta
K12396	AP-3 complex subunit delta-1
K12399	AP-3 complex subunit sigma
K12400	AP-4 complex subunit epsilon-1
K12402	AP-4 complex subunit mu-1
K12403	AP-4 complex subunit sigma-1
K06195	ApaG protein
K02634	apocytochrome f
K03098	apolipoprotein D and lipocalin family protein
K03820	apolipoprotein N-acyltransferase [EC:2.3.1.-]
K10863	aprataxin [EC:3.-.-.-]
K05368	aquacobalamin reductase / NAD(P)H-flavin reductase [EC:1.16.1.3 1.5.1.41]
K09872	aquaporin PIP
K06188	aquaporin Z
K06113	arabinan endo-1,5-alpha-L-arabinosidase [EC:3.2.1.99]
K16648	arabinofuranan 3-O-arabinosyltransferase [EC:2.4.2.-]
K01224	arabinogalactan endo-1,4-beta-galactosidase [EC:3.2.1.89]
K17234	arabinosaccharide transport system substrate-binding protein
K06041	arabinose-5-phosphate isomerase [EC:5.3.1.13]
K11386	arabinosyltransferase B [EC:2.4.2.-]
K15921	arabinoxylan arabinofuranohydrolase [EC:3.2.1.55]
K07506	AraC family transcriptional regulator
K13653	AraC family transcriptional regulator
K04033	AraC family transcriptional regulator, ethanolamine operon transcriptional activator
K13529	AraC family transcriptional regulator, regulatory protein of adaptative response / DNA-3-methyladenine glycosylase II [EC:3.2.2.21]
K10778	AraC family transcriptional regulator, regulatory protein of adaptative response / methylated-DNA-[protein]-cysteine methyltransferase [EC:2.1.1.63]
K13633	AraC family transcriptional regulator, transcriptional activator FtrA
K12243	AraC family transcriptional regulator, transcriptional activator of the genes for pyochelin and ferripyochelin receptors
K07822	archaeal flagellar protein FlaC
K07332	archaeal flagellar protein FlaI
K03725	archaea-specific helicase [EC:3.6.1.-]
K07463	archaea-specific RecJ-like exonuclease
K07977	Arf/Sar family, other
K12489	Arf-GAP with coiled-coil, ANK repeat and PH domain-containing protein
K12488	Arf-GAP with SH3 domain, ANK repeat and PH domain-containing protein
K01476	arginase [EC:3.5.3.1]
K01585	arginine decarboxylase [EC:4.1.1.19]
K01583	arginine decarboxylase [EC:4.1.1.19]
K01584	arginine decarboxylase [EC:4.1.1.19]
K01478	arginine deiminase [EC:3.5.3.6]
K09246	arginine metabolism regulation protein II
K00673	arginine N-succinyltransferase [EC:2.3.1.109]
K10000	arginine transport system ATP-binding protein [EC:3.6.3.-]
K06714	arginine utilization regulatory protein
K10025	arginine/ornithine transport system ATP-binding protein [EC:3.6.3.-]
K10024	arginine/ornithine transport system permease protein
K10023	arginine/ornithine transport system permease protein
K10022	arginine/ornithine transport system substrate-binding protein
K03759	arginine:agmatine antiporter
K03758	arginine:ornithine antiporter / lysine permease
K12252	arginine:pyruvate transaminase [EC:2.6.1.84]
K00685	arginine-tRNA-protein transferase [EC:2.3.2.8]
K14681	argininosuccinate lyase / amino-acid N-acetyltransferase [EC:4.3.2.1 2.3.1.1]
K01755	argininosuccinate lyase [EC:4.3.2.1]
K01940	argininosuccinate synthase [EC:6.3.4.5]
K01887	arginyl-tRNA synthetase [EC:6.1.1.19]
K11968	ariadne-1
K15226	arogenate dehydrogenase (NADP+) [EC:1.3.1.78]
K05554	aromatase [EC:4.2.1.-]
K11734	aromatic amino acid transport protein AroP
K00832	aromatic-amino-acid transaminase [EC:2.6.1.57]
K01593	aromatic-L-amino-acid decarboxylase [EC:4.1.1.28]
K00537	arsenate reductase [EC:1.20.4.1]
K03741	arsenate reductase [EC:1.20.4.1]
K03893	arsenical pump membrane protein
K11811	arsenical resistance protein ArsH
K03325	arsenite transporter, ACR3 family
K01551	arsenite-transporting ATPase [EC:3.6.3.16]
K03892	ArsR family transcriptional regulator
K05882	aryl-alcohol dehydrogenase (NADP+) [EC:1.1.1.91]
K00055	aryl-alcohol dehydrogenase [EC:1.1.1.90]
K07130	arylformamidase [EC:3.5.1.9]
K01432	arylformamidase [EC:3.5.1.9]
K01130	arylsulfatase [EC:3.1.6.1]
K01134	arylsulfatase A [EC:3.1.6.8]
K01135	arylsulfatase B [EC:3.1.6.12]
K12375	arylsulfatase I/J [EC:3.1.6.-]
K12376	arylsulfatase K [EC:3.1.6.-]
K07289	AsmA protein
K01953	asparagine synthase (glutamine-hydrolysing) [EC:6.3.5.4]
K01893	asparaginyl-tRNA synthetase [EC:6.1.1.22]
K01579	aspartate 1-decarboxylase [EC:4.1.1.11]
K09758	aspartate 4-decarboxylase [EC:4.1.1.12]
K00812	aspartate aminotransferase [EC:2.6.1.1]
K00813	aspartate aminotransferase [EC:2.6.1.1]
K11358	aspartate aminotransferase [EC:2.6.1.1]
K14454	aspartate aminotransferase, cytoplasmic [EC:2.6.1.1]
K14455	aspartate aminotransferase, mitochondrial [EC:2.6.1.1]
K01744	aspartate ammonia-lyase [EC:4.3.1.1]
K00476	aspartate beta-hydroxylase [EC:1.14.11.16]
K00609	aspartate carbamoyltransferase catalytic subunit [EC:2.1.3.2]
K06989	aspartate dehydrogenase [EC:1.4.1.21]
K00928	aspartate kinase [EC:2.7.2.4]
K01779	aspartate racemase [EC:5.1.1.13]
K01914	aspartate--ammonia ligase [EC:6.3.1.1]
K00133	aspartate-semialdehyde dehydrogenase [EC:1.2.1.11]
K01437	aspartoacylase [EC:3.5.1.15]
K01267	aspartyl aminopeptidase [EC:3.4.11.21]
K06985	aspartyl protease family protein
K01876	aspartyl-tRNA synthetase [EC:6.1.1.12]
K02433	aspartyl-tRNA(Asn)/glutamyl-tRNA (Gln) amidotransferase subunit A [EC:6.3.5.6 6.3.5.7]
K02434	aspartyl-tRNA(Asn)/glutamyl-tRNA (Gln) amidotransferase subunit B [EC:6.3.5.6 6.3.5.7]
K02435	aspartyl-tRNA(Asn)/glutamyl-tRNA (Gln) amidotransferase subunit C [EC:6.3.5.6 6.3.5.7]
K00372	assimilatory nitrate reductase catalytic subunit [EC:1.7.99.4]
K00360	assimilatory nitrate reductase electron transfer subunit [EC:1.7.99.4]
K08076	astacin [EC:3.4.24.21]
K04728	ataxia telangiectasia mutated family protein [EC:2.7.11.1]
K11863	Ataxin-3 [EC:3.4.22.-]
K09051	ATF/CREB family transcription factor
K17339	atlastin [EC:3.6.5.-]
K00988	ATP adenylyltransferase [EC:2.7.7.53]
K01648	ATP citrate (pro-S)-lyase [EC:2.3.3.8]
K04765	ATP diphosphatase [EC:3.6.1.8]
K00765	ATP phosphoribosyltransferase [EC:2.4.2.17]
K02502	ATP phosphoribosyltransferase regulatory subunit
K03224	ATP synthase in type III secretion protein SctN [EC:3.6.3.14]
K07556	ATP synthase mitochondrial F1 complex assembly factor 2
K02116	ATP synthase protein I
K03301	ATP:ADP antiporter, AAA family
K06865	ATPase
K05643	ATP-binding cassette, subfamily A (ABC1), member 3
K05645	ATP-binding cassette, subfamily A (ABC1), member 7
K05658	ATP-binding cassette, subfamily B (MDR/TAP), member 1
K05657	ATP-binding cassette, subfamily B (MDR/TAP), member 10
K05662	ATP-binding cassette, subfamily B (MDR/TAP), member 7
K06147	ATP-binding cassette, subfamily B, bacterial
K11004	ATP-binding cassette, subfamily B, bacterial HlyB/CyaB
K11085	ATP-binding cassette, subfamily B, bacterial MsbA [EC:3.6.3.-]
K13409	ATP-binding cassette, subfamily B, bacterial RaxB
K05673	ATP-binding cassette, subfamily C (CFTR/MRP), member 4
K06148	ATP-binding cassette, subfamily C, bacterial
K16012	ATP-binding cassette, subfamily C, bacterial CydC
K16014	ATP-binding cassette, subfamily C, bacterial CydCD
K16013	ATP-binding cassette, subfamily C, bacterial CydD
K16299	ATP-binding cassette, subfamily C, bacterial EexD
K12536	ATP-binding cassette, subfamily C, bacterial exporter for protease/lipase
K12541	ATP-binding cassette, subfamily C, bacterial LapB
K05677	ATP-binding cassette, subfamily D (ALD), member 3
K05678	ATP-binding cassette, subfamily D (ALD), member 4
K15628	ATP-binding cassette, subfamily D (ALD), peroxisomal long-chain fatty acid import protein
K06174	ATP-binding cassette, sub-family E, member 1
K06184	ATP-binding cassette, subfamily F, member 1
K06185	ATP-binding cassette, subfamily F, member 2
K06158	ATP-binding cassette, subfamily F, member 3
K15738	ATP-binding cassette, subfamily F, uup
K03593	ATP-binding protein involved in chromosome partitioning
K15230	ATP-citrate lyase alpha-subunit [EC:2.3.3.8]
K15231	ATP-citrate lyase beta-subunit [EC:2.3.3.8]
K06891	ATP-dependent Clp protease adaptor protein ClpS
K03694	ATP-dependent Clp protease ATP-binding subunit ClpA
K03695	ATP-dependent Clp protease ATP-binding subunit ClpB
K03696	ATP-dependent Clp protease ATP-binding subunit ClpC
K03697	ATP-dependent Clp protease ATP-binding subunit ClpE
K04086	ATP-dependent Clp protease ATP-binding subunit ClpL
K03544	ATP-dependent Clp protease ATP-binding subunit ClpX
K01358	ATP-dependent Clp protease, protease subunit [EC:3.4.21.92]
K10884	ATP-dependent DNA helicase 2 subunit 1
K10885	ATP-dependent DNA helicase 2 subunit 2
K03722	ATP-dependent DNA helicase DinG [EC:3.6.4.12]
K15271	ATP-dependent DNA helicase HFM1/MER3 [EC:3.6.4.12]
K14635	ATP-dependent DNA helicase MPH1 [EC:3.6.4.12]
K15255	ATP-dependent DNA helicase PIF1 [EC:3.6.4.12]
K10899	ATP-dependent DNA helicase Q1 [EC:3.6.4.12]
K03655	ATP-dependent DNA helicase RecG [EC:3.6.4.12]
K03654	ATP-dependent DNA helicase RecQ [EC:3.6.4.12]
K03656	ATP-dependent DNA helicase Rep [EC:3.6.4.12]
K03580	ATP-dependent helicase HepA [EC:3.6.4.-]
K03578	ATP-dependent helicase HrpA [EC:3.6.4.13]
K03579	ATP-dependent helicase HrpB [EC:3.6.4.13]
K03724	ATP-dependent helicase Lhr and Lhr-like helicase [EC:3.6.4.-]
K11786	ATP-dependent helicase STH1/SNF2 [EC:3.6.4.-]
K16898	ATP-dependent helicase/nuclease subunit A [EC:3.1.-.- 3.6.4.12]
K03667	ATP-dependent HslUV protease ATP-binding subunit HslU
K01419	ATP-dependent HslUV protease, peptidase subunit HslV [EC:3.4.25.2]
K01338	ATP-dependent Lon protease [EC:3.4.21.53]
K08955	ATP-dependent metalloprotease [EC:3.4.24.-]
K13025	ATP-dependent RNA helicase [EC:3.6.4.13]
K11594	ATP-dependent RNA helicase [EC:3.6.4.13]
K14811	ATP-dependent RNA helicase DBP3 [EC:3.6.4.13]
K13177	ATP-dependent RNA helicase DDX1 [EC:3.6.4.13]
K14776	ATP-dependent RNA helicase DDX10/DBP4 [EC:3.6.4.13]
K13179	ATP-dependent RNA helicase DDX18/HAS1 [EC:3.6.4.13]
K13131	ATP-dependent RNA helicase DDX20 [EC:3.6.4.13]
K16911	ATP-dependent RNA helicase DDX21 [EC:3.6.4.13]
K12858	ATP-dependent RNA helicase DDX23/PRP28 [EC:3.6.4.13]
K14805	ATP-dependent RNA helicase DDX24/MAK5 [EC:3.6.4.13]
K13181	ATP-dependent RNA helicase DDX27 [EC:3.6.4.13]
K14806	ATP-dependent RNA helicase DDX31/DBP7 [EC:3.6.4.13]
K13117	ATP-dependent RNA helicase DDX35 [EC:3.6.4.13]
K13116	ATP-dependent RNA helicase DDX41 [EC:3.6.4.13]
K12835	ATP-dependent RNA helicase DDX42 [EC:3.6.4.13]
K12811	ATP-dependent RNA helicase DDX46/PRP5 [EC:3.6.4.13]
K14777	ATP-dependent RNA helicase DDX47/RRP3 [EC:3.6.4.13]
K14778	ATP-dependent RNA helicase DDX49/DBP8 [EC:3.6.4.13]
K12823	ATP-dependent RNA helicase DDX5/DBP2 [EC:3.6.4.13]
K14807	ATP-dependent RNA helicase DDX51/DBP6 [EC:3.6.4.13]
K14779	ATP-dependent RNA helicase DDX52/ROK1 [EC:3.6.4.13]
K14808	ATP-dependent RNA helicase DDX54/DBP10 [EC:3.6.4.13]
K14809	ATP-dependent RNA helicase DDX55/SPB4 [EC:3.6.4.13]
K14810	ATP-dependent RNA helicase DDX56/DBP9 [EC:3.6.4.13]
K12614	ATP-dependent RNA helicase DDX6/DHH1 [EC:3.6.4.13]
K05592	ATP-dependent RNA helicase DeaD [EC:3.6.4.13]
K14442	ATP-dependent RNA helicase DHX36 [EC:3.6.4.13]
K14780	ATP-dependent RNA helicase DHX37/DHR1 [EC:3.6.4.13]
K12818	ATP-dependent RNA helicase DHX8/PRP22 [EC:3.6.4.13]
K12598	ATP-dependent RNA helicase DOB1 [EC:3.6.4.13]
K03727	ATP-dependent RNA helicase HelY [EC:3.6.4.-]
K03732	ATP-dependent RNA helicase RhlB [EC:3.6.4.13]
K11927	ATP-dependent RNA helicase RhlE [EC:3.6.4.13]
K05590	ATP-dependent RNA helicase SrmB [EC:2.7.7.-]
K12812	ATP-dependent RNA helicase UAP56/SUB2 [EC:3.6.4.13]
K05591	ATP-independent RNA helicase DbpA [EC:3.6.4.13]
K02156	aubergine
K08850	aurora kinase, other [EC:2.7.11.1]
K10636	autocrine motility factor receptor [EC:6.3.2.19]
K08331	autophagy-related protein 13
K08343	autophagy-related protein 3
K08342	autophagy-related protein 4 [EC:3.4.22.-]
K08339	autophagy-related protein 5
K08337	autophagy-related protein 7
K13276	bacillopeptidase F [EC:3.4.21.-]
K11631	bacitracin transport system ATP-binding protein
K15431	bacterial type III polyketide synthase
K09936	bacterial/archaeal transporter family-2 protein
K03594	bacterioferritin
K02192	bacterioferritin-associated ferredoxin
K11740	bacteriophage N4 adsorption protein B
K10586	baculoviral IAP repeat-containing protein 6 (apollon) [EC:6.3.2.19]
K16531	Bardet-Biedl syndrome 4 protein
K16748	Bardet-Biedl syndrome 5 protein
K16749	Bardet-Biedl syndrome 7 protein
K03294	basic amino acid/polyamine antiporter, APA family
K07335	basic membrane protein A and related proteins
K03796	Bax protein
K08334	beclin 1
K00141	benzaldehyde dehydrogenase (NAD) [EC:1.2.1.28]
K05782	benzoate membrane transport protein
K05784	benzoate/toluate 1,2-dioxygenase electron transfer component
K05549	benzoate/toluate 1,2-dioxygenase subunit alpha [EC:1.14.12.10 1.14.12.-]
K05550	benzoate/toluate 1,2-dioxygenase subunit beta [EC:1.14.12.10 1.14.12.-]
K04110	benzoate-CoA ligase [EC:6.2.1.25]
K15511	benzoyl-CoA 2,3-dioxygenase component A [EC:1.14.12.21]
K15512	benzoyl-CoA 2,3-dioxygenase component B [EC:1.14.12.21]
K15513	benzoyl-CoA-dihydrodiol lyase [EC:4.1.2.44]
K01576	benzoylformate decarboxylase [EC:4.1.1.7]
K13682	beta-1,2-mannosyltransferase [EC:2.4.1.-]
K00737	beta-1,4-mannosyl-glycoprotein beta-1,4-N-acetylglucosaminyltransferase [EC:2.4.1.144]
K03842	beta-1,4-mannosyltransferase [EC:2.4.1.142]
K07441	beta-1,4-N-acetylglucosaminyltransferase [EC:2.4.1.141]
K07432	beta-1,4-N-acetylglucosaminyltransferase [EC:2.4.1.141]
K00910	beta-adrenergic-receptor kinase [EC:2.7.11.15]
K00822	beta-alanine--pyruvate transaminase [EC:2.6.1.18]
K01305	beta-aspartyl-dipeptidase (metallo-type) [EC:3.4.19.-]
K13051	beta-aspartyl-peptidase (threonine type) [EC:3.4.19.5]
K15746	beta-carotene 3-hydroxylase [EC:1.14.13.129]
K02294	beta-carotene hydroxylase [EC:1.14.13.-]
K12864	beta-catenin-like protein 1
K16577	beta-centractin
K15920	beta-D-xylosidase 4 [EC:3.2.1.37]
K01193	beta-fructofuranosidase [EC:3.2.1.26]
K01190	beta-galactosidase [EC:3.2.1.23]
K12308	beta-galactosidase [EC:3.2.1.23]
K12309	beta-galactosidase [EC:3.2.1.23]
K00780	beta-galactoside alpha-2,3-sialyltransferase (sialyltransferase 4A) [EC:2.4.99.4]
K05349	beta-glucosidase [EC:3.2.1.21]
K05350	beta-glucosidase [EC:3.2.1.21]
K01188	beta-glucosidase [EC:3.2.1.21]
K01195	beta-glucuronidase [EC:3.2.1.31]
K12979	beta-hydroxylase [EC:1.14.11.-]
K13621	betaine lipid synthase
K03451	betaine/carnitine transporter, BCCT family
K00130	betaine-aldehyde dehydrogenase [EC:1.2.1.8]
K00544	betaine-homocysteine S-methyltransferase [EC:2.1.1.5]
K16872	beta-ketodecanoyl-[acyl-carrier-protein] synthase [EC:2.3.1.207]
K01467	beta-lactamase [EC:3.5.2.6]
K01844	beta-lysine 5,6-aminomutase [EC:5.4.3.3]
K01192	beta-mannosidase [EC:3.2.1.25]
K01207	beta-N-acetylhexosaminidase [EC:3.2.1.52]
K01838	beta-phosphoglucomutase [EC:5.4.2.6]
K01431	beta-ureidopropionase [EC:3.5.1.6]
K11952	bicarbonate transport system ATP-binding protein [EC:3.6.3.-]
K11953	bicarbonate transport system ATP-binding protein [EC:3.6.3.-]
K05587	bidirectional [NiFe] hydrogenase diaphorase subunit [EC:1.6.5.3]
K12524	bifunctional aspartokinase / homoserine dehydrogenase 1 [EC:2.7.2.4 1.1.1.3]
K12525	bifunctional aspartokinase / homoserine dehydrogenase 2 [EC:2.7.2.4 1.1.1.3]
K12526	bifunctional diaminopimelate decarboxylase / aspartate kinase [EC:4.1.1.20 2.7.2.4]
K00955	bifunctional enzyme CysN/CysC [EC:2.7.7.4 2.7.1.25]
K06168	bifunctional enzyme involved in thiolation and methylation of tRNA
K14163	bifunctional glutamyl/prolyl-tRNA synthetase [EC:6.1.1.17 6.1.1.15]
K16914	bifunctional lysine-specific demethylase and histidyl-hydroxylase NO66 [EC:1.14.11.- 1.14.11.27]
K08073	bifunctional polynucleotide phosphatase/kinase [EC:3.1.3.32 2.7.1.78]
K15904	bifunctional tRNA threonylcarbamoyladenosine biosynthesis protein [EC:2.7.11.1]
K04042	bifunctional UDP-N-acetylglucosamine pyrophosphorylase / Glucosamine-1-phosphate N-acetyltransferase [EC:2.7.7.23 2.3.1.157]
K03453	bile acid:Na+ symporter, BASS family
K05385	bilin biosynthesis protein
K05386	bilin biosynthesis protein
K05384	bilin biosynthesis protein
K08100	bilirubin oxidase [EC:1.3.3.5]
K11936	biofilm PGA synthesis N-glycosyltransferase PgaC [EC:2.4.-.-]
K16750	biogenesis of lysosome-related organelles complex 1 subunit 2
K03561	biopolymer transport protein ExbB
K03559	biopolymer transport protein ExbD
K03562	biopolymer transport protein TolQ
K03560	biopolymer transport protein TolR
K01012	biotin synthase [EC:2.8.1.6]
K16784	biotin transport system ATP-binding protein [EC:3.6.3.-]
K16783	biotin transport system permease protein
K03523	biotin transport system substrate-specific component
K08351	biotin/methionine sulfoxide reductase [EC:1.-.-.-]
K03524	BirA family transcriptional regulator, biotin operon repressor / biotin-[acetyl-CoA-carboxylase] ligase [EC:6.3.4.15]
K01522	bis(5'-adenosyl)-triphosphatase [EC:3.6.1.29]
K01518	bis(5'-nucleosidyl)-tetraphosphatase [EC:3.6.1.17]
K01525	bis(5'-nucleosyl)-tetraphosphatase (symmetrical) [EC:3.6.1.41]
K01372	bleomycin hydrolase [EC:3.4.22.40]
K08504	blocked early in transport 1
K10901	bloom syndrome protein [EC:3.6.4.12]
K05527	BolA protein
K16623	botulinum neurotoxin type non-toxic component
K08796	BR serine/threonine kinase [EC:2.7.11.1]
K00826	branched-chain amino acid aminotransferase [EC:2.6.1.42]
K01996	branched-chain amino acid transport system ATP-binding protein
K01995	branched-chain amino acid transport system ATP-binding protein
K01998	branched-chain amino acid transport system permease protein
K01997	branched-chain amino acid transport system permease protein
K01999	branched-chain amino acid transport system substrate-binding protein
K03311	branched-chain amino acid:cation transporter, LIVCS family
K10632	BRCA1-associated protein [EC:6.3.2.19]
K08775	breast cancer 2 susceptibility protein
K11658	bromodomain adjacent to zinc finger domain protein 1B
K11348	bromodomain and PHD finger-containing protein 1
K11684	bromodomain-containing factor 1
K11721	bromodomain-containing protein 3
K11723	bromodomain-containing protein 7/9
K11321	bromodomain-containing protein 8
K11237	bud emergence protein 1
K12873	bud site selection protein 31
K00929	butyrate kinase [EC:2.7.2.7]
K00248	butyryl-CoA dehydrogenase [EC:1.3.8.1]
K09062	bZIP factor, other
K16751	C2 domain-containing protein 3
K11690	C4-dicarboxylate transporter, DctM subunit
K11689	C4-dicarboxylate transporter, DctQ subunit
K11688	C4-dicarboxylate-binding protein DctP
K09829	C-8 sterol isomerase [EC:5.-.-.-]
K05850	Ca2+ transporting ATPase, plasma membrane [EC:3.6.3.8]
K05853	Ca2+ transporting ATPase, sarcoplasmic/endoplasmic reticulum [EC:3.6.3.8]
K07300	Ca2+:H+ antiporter
K01537	Ca2+-transporting ATPase [EC:3.6.3.8]
K07114	Ca-activated chloride channel homolog
K00588	caffeoyl-CoA O-methyltransferase [EC:2.1.1.104]
K08272	calcium binding protein 39
K13755	calcium/calmodulin-dependent 3',5'-cyclic nucleotide phosphodiesterase [EC:3.1.4.17]
K04515	calcium/calmodulin-dependent protein kinase (CaM kinase) II [EC:2.7.11.17]
K08794	calcium/calmodulin-dependent protein kinase I [EC:2.7.11.17]
K05869	calcium/calmodulin-dependent protein kinase IV [EC:2.7.11.17]
K07359	calcium/calmodulin-dependent protein kinase kinase [EC:2.7.11.17]
K13412	calcium-dependent protein kinase [EC:2.7.11.1]
K04507	calcyclin binding protein
K11000	callose synthase [EC:2.4.1.-]
K02183	calmodulin
K08054	calnexin
K08582	calpain-15 [EC:3.4.22.-]
K08576	calpain-7 [EC:3.4.22.-]
K08057	calreticulin
K04629	cAMP receptor
K04739	cAMP-dependent protein kinase regulator
K13293	cAMP-specific phosphodiesterase [EC:3.1.4.53]
K10364	capping protein (actin filament) muscle Z-line, alpha
K10365	capping protein (actin filament) muscle Z-line, beta
K14589	cap-specific mRNA (nucleoside-2'-O-)-methyltransferase 1 [EC:2.1.1.57]
K07265	capsular polysaccharide export protein
K07266	capsular polysaccharide export protein
K09689	capsular polysaccharide transport system ATP-binding protein
K10107	capsular polysaccharide transport system permease protein
K09688	capsular polysaccharide transport system permease protein
K00926	carbamate kinase [EC:2.7.2.2]
K01948	carbamoyl-phosphate synthase (ammonia) [EC:6.3.4.16]
K11540	carbamoyl-phosphate synthase / aspartate carbamoyltransferase / dihydroorotase [EC:6.3.5.5 2.1.3.2 3.5.2.3]
K11541	carbamoyl-phosphate synthase / aspartate carbamoyltransferase [EC:6.3.5.5 2.1.3.2]
K01954	carbamoyl-phosphate synthase [EC:6.3.5.5]
K01955	carbamoyl-phosphate synthase large subunit [EC:6.3.5.5]
K01956	carbamoyl-phosphate synthase small subunit [EC:6.3.5.5]
K00612	carbamoyltransferase [EC:2.1.3.-]
K12761	carbon catabolite-derepressing protein kinase [EC:2.7.11.1]
K08696	carbon dioxide concentrating mechanism protein CcmK
K08697	carbon dioxide concentrating mechanism protein CcmL
K08698	carbon dioxide concentrating mechanism protein CcmM
K08699	carbon dioxide concentrating mechanism protein CcmN
K06200	carbon starvation protein
K03563	carbon storage regulator
K01673	carbonic anhydrase [EC:4.2.1.1]
K01674	carbonic anhydrase [EC:4.2.1.1]
K03520	carbon-monoxide dehydrogenase large subunit [EC:1.2.99.2]
K03519	carbon-monoxide dehydrogenase medium subunit [EC:1.2.99.2]
K03518	carbon-monoxide dehydrogenase small subunit [EC:1.2.99.2]
K08590	carbon-nitrogen hydrolase family protein
K06048	carboxylate-amine ligase [EC:6.3.-.-]
K03928	carboxylesterase [EC:3.1.1.1]
K03797	carboxyl-terminal processing protease [EC:3.4.21.102]
K01061	carboxymethylenebutenolidase [EC:3.1.1.45]
K13747	carboxynorspermidine decarboxylase [EC:4.1.1.-]
K01289	carboxypeptidase [EC:3.4.16.-]
K01288	carboxypeptidase D [EC:3.4.16.6]
K07752	carboxypeptidase D [EC:3.4.17.22]
K13049	carboxypeptidase PM20D1 [EC:3.4.17.-]
K01299	carboxypeptidase Taq [EC:3.4.17.19]
K15731	carboxy-terminal domain RNA polymerase II polypeptide A small phosphatase [EC:3.1.3.16]
K01003	carboxyvinyl-carboxyphosphonate phosphorylmutase [EC:2.7.8.23]
K07736	CarD family transcriptional regulator
K06131	cardiolipin synthase [EC:2.7.8.-]
K13535	cardiolipin-specific phospholipase [EC:3.1.1.-]
K00624	carnitine O-acetyltransferase [EC:2.3.1.7]
K08766	carnitine O-palmitoyltransferase 2 [EC:2.3.1.21]
K08279	carnitine operon protein CaiE
K08299	carnitinyl-CoA dehydratase [EC:4.2.1.-]
K09844	carotenoid 1,2-hydratase [EC:4.2.1.131]
K11159	carotenoid cleavage dioxygenase
K02218	casein kinase 1 [EC:2.7.11.1]
K08959	casein kinase 1, delta [EC:2.7.11.1]
K08958	casein kinase 1, gamma [EC:2.7.11.1]
K14758	casein kinase I homolog HRR25 [EC:2.7.11.1]
K03097	casein kinase II subunit alpha [EC:2.7.11.1]
K03115	casein kinase II subunit beta
K03781	catalase [EC:1.11.1.6]
K03782	catalase-peroxidase [EC:1.11.1.21]
K03381	catechol 1,2-dioxygenase [EC:1.13.11.1]
K00446	catechol 2,3-dioxygenase [EC:1.13.11.2]
K00545	catechol O-methyltransferase [EC:2.1.1.6]
K16090	catecholate siderophore receptor
K13289	cathepsin A (carboxypeptidase C) [EC:3.4.16.5]
K01363	cathepsin B [EC:3.4.22.1]
K01379	cathepsin D [EC:3.4.23.5]
K01373	cathepsin F [EC:3.4.22.41]
K01366	cathepsin H [EC:3.4.22.16]
K01365	cathepsin L [EC:3.4.22.15]
K08568	cathepsin X [EC:3.4.18.1]
K11327	cation efflux system protein involved in nickel and cobalt tolerance
K07232	cation transport protein ChaC
K14393	cation/acetate symporter
K07301	cation:H+ antiporter
K10089	cation-dependent mannose-6-phosphate receptor
K14950	cation-transporting ATPase 13A1 [EC:3.6.3.-]
K14951	cation-transporting ATPase 13A3/4/5 [EC:3.6.3.-]
K12955	cation-transporting ATPase I [EC:3.6.3.-]
K12956	cation-transporting ATPase V [EC:3.6.3.-]
K12949	cation-transporting P-type ATPase A/B [EC:3.6.3.-]
K12950	cation-transporting P-type ATPase C [EC:3.6.3.-]
K06066	CBF1 interacting corepressor
K07168	CBS domain-containing membrane protein
K07182	CBS domain-containing protein
K12608	CCR4-NOT complex subunit CAF16
K12604	CCR4-NOT transcription complex subunit 1
K12607	CCR4-NOT transcription complex subunit 10
K12605	CCR4-NOT transcription complex subunit 2
K12580	CCR4-NOT transcription complex subunit 3
K10643	CCR4-NOT transcription complex subunit 4 [EC:6.3.2.19]
K12603	CCR4-NOT transcription complex subunit 6
K12581	CCR4-NOT transcription complex subunit 7/8
K12606	CCR4-NOT transcription complex subunit 9
K12609	CCR4-NOT transcriptional complex subunit CAF120
K13099	CD2 antigen cytoplasmic tail-binding protein 2
K01534	Cd2+/Zn2+-exporting ATPase [EC:3.6.3.3 3.6.3.5]
K15865	CDK5 regulatory subunit-associated protein 1-like 1
K10842	CDK-activating kinase assembly factor MAT1
K00523	CDP-4-dehydro-6-deoxyglucose reductase [EC:1.17.1.1]
K12452	CDP-6-deoxy-D-xylo-4-hexulose-3-dehydrase
K00995	CDP-diacylglycerol--glycerol-3-phosphate 3-phosphatidyltransferase [EC:2.7.8.5]
K00999	CDP-diacylglycerol--inositol 3-phosphatidyltransferase [EC:2.7.8.11]
K17103	CDP-diacylglycerol---serine O-phosphatidyltransferase [EC:2.7.8.8]
K00998	CDP-diacylglycerol---serine O-phosphatidyltransferase [EC:2.7.8.8]
K01709	CDP-glucose 4,6-dehydratase [EC:4.2.1.45]
K12454	CDP-paratose 2-epimerase [EC:5.1.3.10]
K02181	cell cycle arrest protein BFA1
K02179	cell cycle arrest protein BUB2
K02180	cell cycle arrest protein BUB3
K10994	cell cycle checkpoint control protein RAD9A [EC:3.1.11.2]
K06662	cell cycle checkpoint protein
K02830	cell cycle checkpoint protein [EC:3.1.11.2]
K08817	cell cycle related kinase [EC:2.7.11.22]
K06660	cell cycle serine/threonine-protein kinase CDC5/MSD2 [EC:2.7.11.21]
K16948	cell division control protein 12
K11236	cell division control protein 24
K04393	cell division control protein 42
K06628	cell division control protein 45
K02214	cell division control protein 7 [EC:2.7.11.1]
K06683	cell division control protein CDC15 [EC:2.7.11.1]
K06639	cell division cycle 14 [EC:3.1.3.48]
K03363	cell division cycle 20, cofactor of APC complex
K03364	cell division cycle 20-like protein 1, cofactor of APC complex
K08818	cell division cycle 2-like [EC:2.7.11.22]
K09554	cell division cycle protein 37
K09772	cell division inhibitor SepF
K13053	cell division inhibitor SulA
K04074	cell division initiation protein
K03798	cell division protease FtsH [EC:3.4.24.-]
K03590	cell division protein FtsA
K05589	cell division protein FtsB
K03587	cell division protein FtsI (penicillin-binding protein 3) [EC:2.4.1.129]
K03586	cell division protein FtsL
K03589	cell division protein FtsQ
K03588	cell division protein FtsW
K03531	cell division protein FtsZ
K09888	cell division protein ZapA
K03528	cell division protein ZipA
K03608	cell division topological specificity factor
K09812	cell division transport system ATP-binding protein
K09811	cell division transport system permease protein
K15263	cell growth-regulating nucleolar protein
K11105	cell volume regulation protein A
K11244	cell wall integrity and stress response component
K10242	cellobiose transport system permease protein
K10241	cellobiose transport system permease protein
K10240	cellobiose transport system substrate-binding protein
K09250	cellular nucleic acid-binding protein
K01225	cellulose 1,4-beta-cellobiosidase [EC:3.2.1.91]
K00694	cellulose synthase (UDP-forming) [EC:2.4.1.12]
K05311	central glycolytic genes regulator
K11551	central kinetochore subunit Mis15/CHL4
K16465	centrin-1
K10840	centrin-2
K16466	centrin-3
K16482	centriolar protein POC1
K11497	centromere protein C
K11501	centromere protein I
K11578	centromere/kinetochore protein ZW10
K11498	centromeric protein E
K16458	centrosomal protein CEP104
K16455	centrosomal protein CEP41
K16457	centrosomal protein CEP76
K16771	centrosome and spindle pole-associated protein 1
K01060	cephalosporin-C deacetylase [EC:3.1.1.41]
K00720	ceramide glucosyltransferase [EC:2.4.1.80]
K04715	ceramide kinase [EC:2.7.1.138]
K04710	ceramide synthetase [EC:2.3.1.24]
K01336	cerevisin [EC:3.4.21.48]
K04077	chaperonin GroEL
K04078	chaperonin GroES
K12197	charged multivesicular body protein 1
K12191	charged multivesicular body protein 2A
K12193	charged multivesicular body protein 3
K12194	charged multivesicular body protein 4
K12198	charged multivesicular body protein 5
K12195	charged multivesicular body protein 6
K15053	charged multivesicular body protein 7
K02178	checkpoint serine/threonine-protein kinase [EC:2.7.11.1]
K06596	chemosensory pili system protein ChpA (sensor histidine kinase/response regulator)
K06597	chemosensory pili system protein ChpB (putative protein-glutamate methylesterase)
K03410	chemotaxis protein CheC
K03411	chemotaxis protein CheD [EC:3.5.1.44]
K03409	chemotaxis protein CheX
K03414	chemotaxis protein CheZ
K00575	chemotaxis protein methyltransferase CheR [EC:2.1.1.80]
K13486	chemotaxis protein methyltransferase WspC
K02556	chemotaxis protein MotA
K02557	chemotaxis protein MotB
K13488	chemotaxis-related protein WspB
K13489	chemotaxis-related protein WspD
K01452	chitin deacetylase [EC:3.5.1.41]
K00698	chitin synthase [EC:2.4.1.16]
K01183	chitinase [EC:3.2.1.14]
K03933	chitin-binding protein
K01233	chitosanase [EC:3.2.1.132]
K00638	chloramphenicol O-acetyltransferase [EC:2.3.1.28]
K05786	chloramphenicol-sensitive protein RarD
K05010	chloride channel 1, skeletal muscle
K05011	chloride channel 2
K05012	chloride channel 3/4/5
K05016	chloride channel 7
K03281	chloride channel protein, CIC family
K05019	chloride channel, nucleotide-sensitive, 1A
K00433	chloride peroxidase [EC:1.11.1.10]
K08918	chlorophyll a/b binding light-harvesting protein PcbA
K08919	chlorophyll a/b binding light-harvesting protein PcbB
K08920	chlorophyll a/b binding light-harvesting protein PcbC
K08921	chlorophyll a/b binding light-harvesting protein PcbD
K08922	chlorophyll a/b binding light-harvesting protein PcbE
K08923	chlorophyll a/b binding light-harvesting protein PcbF
K08925	chlorophyll a/b binding light-harvesting protein PcbH
K04040	chlorophyll synthase [EC:2.5.1.62]
K13606	chlorophyll(ide) b reductase [EC:1.1.1.294]
K11333	chlorophyllide reductase iron protein subunit X [EC:1.18.6.1]
K11334	chlorophyllide reductase subunit Y
K11335	chlorophyllide reductase subunit Z
K10223	cholesterol 25-hydroxylase [EC:1.14.99.38]
K03333	cholesterol oxidase [EC:1.1.3.6]
K00108	choline dehydrogenase [EC:1.1.99.1]
K00866	choline kinase [EC:2.7.1.32]
K02168	choline/glycine/proline betaine transport protein
K00968	choline-phosphate cytidylyltransferase [EC:2.7.7.15]
K01133	choline-sulfatase [EC:3.1.6.6]
K01442	choloylglycine hydrolase [EC:3.5.1.24]
K14170	chorismate mutase / prephenate dehydratase [EC:5.4.99.5 4.2.1.51]
K14187	chorismate mutase / prephenate dehydrogenase [EC:5.4.99.5 1.3.1.12]
K06208	chorismate mutase [EC:5.4.99.5]
K04516	chorismate mutase [EC:5.4.99.5]
K04092	chorismate mutase [EC:5.4.99.5]
K04093	chorismate mutase [EC:5.4.99.5]
K01736	chorismate synthase [EC:4.2.3.5]
K03181	chorismate--pyruvate lyase [EC:4.1.3.40]
K07240	chromate transporter
K10750	chromatin assembly factor 1 subunit A
K10751	chromatin assembly factor 1 subunit B
K11344	chromatin modification-related protein EAF6
K11399	chromatin modification-related protein EAF7
K11397	chromatin modification-related protein VID21
K11761	chromatin structure-remodeling complex protein RSC7
K11756	chromatin structure-remodeling complex subunit RSC1/2
K11762	chromatin structure-remodeling complex subunit RSC8
K11763	chromatin structure-remodeling complex subunit RSC9
K11595	chromo domain-containing protein 1
K11367	chromodomain-helicase-DNA-binding protein 1 [EC:3.6.4.12]
K14437	chromodomain-helicase-DNA-binding protein 7 [EC:3.6.4.12]
K02313	chromosomal replication initiator protein
K05752	chromosome 3 open reading frame 10
K03632	chromosome partition protein MukB
K03496	chromosome partitioning protein
K03497	chromosome partitioning protein, ParB family
K03529	chromosome segregation protein
K11273	chromosome transmission fidelity protein 1 [EC:3.6.4.13]
K11269	chromosome transmission fidelity protein 18
K11274	chromosome transmission fidelity protein 4
K11270	chromosome transmission fidelity protein 8
K08480	circadian clock protein KaiA
K08481	circadian clock protein KaiB
K08482	circadian clock protein KaiC
K13836	circumsporozoite protein
K01644	citrate lyase subunit beta / citryl-CoA lyase [EC:4.1.3.6 4.1.3.34]
K01647	citrate synthase [EC:2.3.3.1]
K13795	citrate/tricarballylate utilization protein
K03300	citrate-Mg2+:H+ or citrate-Ca2+:H+ symporter, CitMHS family
K13775	citronellol/citronellal dehydrogenase
K13774	citronellol/citronellal dehydrogenase
K11731	citronellyl-CoA dehydrogenase [EC:1.3.99.-]
K13776	citronellyl-CoA synthetase [EC:6.2.1.-]
K02677	classical protein kinase C [EC:2.7.11.13]
K04646	clathrin heavy chain
K14401	cleavage and polyadenylation specificity factor subunit 1
K14402	cleavage and polyadenylation specificity factor subunit 2
K14403	cleavage and polyadenylation specificity factor subunit 3 [EC:3.1.27.-]
K14404	cleavage and polyadenylation specificity factor subunit 4
K14398	cleavage and polyadenylation specificity factor subunit 6/7
K14406	cleavage stimulation factor subunit 1
K14407	cleavage stimulation factor subunit 2
K14408	cleavage stimulation factor subunit 3
K16578	CLIP-associating protein 1/2
K14201	clumping factor A
K14192	clumping factor B
K03698	CMP-binding protein
K05236	coatomer protein complex, subunit alpha (xenin)
K17268	coatomer protein complex, subunit epsilon
K17267	coatomer protein complex, subunit gamma
K17301	coatomer, subunit beta
K17302	coatomer, subunit beta'
K00798	cob(I)alamin adenosyltransferase [EC:2.5.1.17]
K02234	cobalamin biosynthesis protein CobW
K02225	cobalamin biosynthetic protein CobC
K02009	cobalt/nickel transport protein
K02006	cobalt/nickel transport system ATP-binding protein
K02008	cobalt/nickel transport system permease protein
K02007	cobalt/nickel transport system permease protein
K02230	cobaltochelatase CobN [EC:6.6.1.2]
K09882	cobaltochelatase CobS [EC:6.6.1.2]
K09883	cobaltochelatase CobT [EC:6.6.1.2]
K13541	cobalt-precorrin 5A hydrolase / precorrin-3B C17-methyltransferase [EC:3.7.1.12 2.1.1.131]
K02189	cobalt-precorrin 5A hydrolase [EC:3.7.1.12]
K02188	cobalt-precorrin-5B (C1)-methyltransferase [EC:2.1.1.195]
K16264	cobalt-zinc-cadmium efflux system protein
K15726	cobalt-zinc-cadmium resistance protein CzcA
K15727	cobalt-zinc-cadmium resistance protein CzcB
K15725	cobalt-zinc-cadmium resistance protein CzcC
K02224	cobyrinic acid a,c-diamide synthase [EC:6.3.5.9 6.3.5.11]
K00441	coenzyme F420 hydrogenase beta subunit [EC:1.12.98.1]
K12234	coenzyme F420-0:L-glutamate ligase / coenzyme F420-1:gamma-L-glutamate ligase [EC:6.3.2.31 6.3.2.34]
K00320	coenzyme F420-dependent N5,N10-methenyltetrahydromethanopterin reductase [EC:1.5.99.11]
K05765	cofilin
K06671	cohesin complex subunit SA-1/2
K06670	cohesin complex subunit SCC1
K06672	cohesin loading factor subunit SCC2
K12871	coiled-coil domain-containing protein 12
K13115	coiled-coil domain-containing protein 130
K09288	coiled-coil domain-containing protein 6
K16755	coiled-coil domain-containing protein 61
K16757	coiled-coil domain-containing protein 77
K03208	colanic acid biosynthesis glycosyl transferase WcaI
K03207	colanic acid biosynthesis protein WcaH [EC:3.6.1.-]
K03704	cold shock protein (beta-ribbon, CspA family)
K03646	colicin import membrane protein
K06236	collagen, type I/II/III/V/XI/XXIV/XXVII, alpha
K06237	collagen, type IV, alpha
K06238	collagen, type VI, alpha
K14967	COMPASS component BRE2
K14968	COMPASS component SDC1
K14960	COMPASS component SPP1
K14961	COMPASS component SWD1
K14962	COMPASS component SWD2
K14963	COMPASS component SWD3
K02237	competence protein ComEA
K02238	competence protein ComEC
K03742	competence/damage-inducible protein CinA
K03317	concentrative nucleoside transporter, CNT family
K06677	condensin complex subunit 1
K06676	condensin complex subunit 2
K06678	condensin complex subunit 3
K11491	condensin-2 complex subunit D3
K11492	condensin-2 complex subunit G2
K11490	condensin-2 complex subunit H2
K00154	coniferyl-aldehyde dehydrogenase [EC:1.2.1.68]
K12063	conjugal transfer ATP-binding protein TraC
K12056	conjugal transfer mating pair stabilization protein TraG
K12058	conjugal transfer mating pair stabilization protein TraN
K12062	conjugal transfer pilin signal peptidase TrbI
K12069	conjugal transfer pilus assembly protein TraA
K12065	conjugal transfer pilus assembly protein TraB
K12071	conjugal transfer pilus assembly protein TraD
K12067	conjugal transfer pilus assembly protein TraE
K12057	conjugal transfer pilus assembly protein TraF
K12070	conjugal transfer pilus assembly protein TraI
K12068	conjugal transfer pilus assembly protein TraL
K12060	conjugal transfer pilus assembly protein TraU
K12061	conjugal transfer pilus assembly protein TraW
K12072	conjugative transfer pilus assembly protein TraH
K05810	conserved hypothetical protein
K05812	conserved hypothetical protein
K07398	conserved protein with predicted RNA binding PUA domain
K12175	COP9 signalosome complex subunit 1
K12176	COP9 signalosome complex subunit 2
K12177	COP9 signalosome complex subunit 3
K12178	COP9 signalosome complex subunit 4
K09613	COP9 signalosome complex subunit 5 [EC:3.4.-.-]
K12179	COP9 signalosome complex subunit 6
K12180	COP9 signalosome complex subunit 7
K07722	CopG family transcriptional regulator, nickel-responsive regulator
K07213	copper chaperone
K06201	copper homeostasis protein
K07233	copper resistance protein B
K14166	copper transport protein
K00228	coproporphyrinogen III oxidase [EC:1.3.3.3]
K15644	coronafacic acid polyketide synthase Cfa6
K15645	coronafacic acid polyketide synthase Cfa7
K06106	cortactin
K05383	CpeT protein
K06199	CrcB protein
K05805	CreA protein
K08688	creatinase [EC:3.5.3.3]
K00933	creatine kinase [EC:2.7.3.2]
K01470	creatinine amidohydrolase [EC:3.5.2.10]
K15342	CRISP-associated protein Cas1
K12869	crooked neck
K01159	crossover junction endodeoxyribonuclease RuvC [EC:3.1.22.4]
K08991	crossover junction endonuclease MUS81 [EC:3.1.22.-]
K02182	crotonobetaine/carnitine-CoA ligase [EC:6.2.1.-]
K14446	crotonyl-CoA carboxylase/reductase [EC:1.3.1.85]
K01420	CRP/FNR family transcriptional regulator, anaerobic regulatory protein
K10914	CRP/FNR family transcriptional regulator, cyclic AMP receptor protein
K02295	cryptochrome
K00916	CTD kinase subunit alpha [EC:2.7.11.22 2.7.11.23]
K15565	CTD kinase subunit gamma
K01937	CTP synthase [EC:6.3.4.2]
K07787	Cu(I)/Ag(I) efflux system membrane protein CusA/SilA
K07798	Cu(I)/Ag(I) efflux system membrane protein CusB/SilB
K01533	Cu2+-exporting ATPase [EC:3.6.3.4]
K13207	CUG-BP- and ETR3-like factor
K03347	cullin 1
K03870	cullin 2
K03869	cullin 3
K10609	cullin 4
K17263	cullin-associated NEDD8-dissociated protein 1
K11312	cupin 2 domain-containing protein
K04337	curli production assembly/transport component CsgE
K04338	curli production assembly/transport component CsgF
K06214	curli production assembly/transport component CsgG
K05516	curved DNA-binding protein
K08095	cutinase [EC:3.1.1.74]
K01725	cyanate lyase [EC:4.2.1.104]
K03802	cyanophycin synthetase [EC:6.-.-.-]
K13282	cyanophycinase [EC:3.4.15.6]
K03383	cyanuric acid amidohydrolase [EC:3.5.2.15]
K06202	CyaY protein
K02500	cyclase [EC:4.1.3.-]
K13688	cyclic beta-1,2-glucan synthetase [EC:2.4.1.-]
K13593	cyclic-di-GMP phosphodiesterase, flagellum assembly factor TipF
K06627	cyclin A
K05868	cyclin B
K15161	cyclin C
K06634	cyclin H
K15188	cyclin T
K04563	cyclin-dependent kinase [EC:2.7.11.22]
K02087	cyclin-dependent kinase 1 [EC:2.7.11.22 2.7.11.23]
K02449	cyclin-dependent kinase 10 [EC:2.7.11.22]
K08819	cyclin-dependent kinase 12/13 [EC:2.7.11.22 2.7.11.23]
K02206	cyclin-dependent kinase 2 [EC:2.7.11.22]
K02088	cyclin-dependent kinase 3 [EC:2.7.11.22]
K02090	cyclin-dependent kinase 5 [EC:2.7.11.22]
K02202	cyclin-dependent kinase 7 [EC:2.7.11.22 2.7.11.23]
K02208	cyclin-dependent kinase 8/11 [EC:2.7.11.22 2.7.11.23]
K02219	cyclin-dependent kinase regulatory subunit CKS1
K08824	cyclin-dependent kinase-like [EC:2.7.11.22]
K01853	cycloartenol synthase [EC:5.4.99.8]
K08246	cycloeucalenol cycloisomerase [EC:5.5.1.9]
K00220	cyclohexadieny/prephenate dehydrogenase [EC:1.3.1.43 1.3.1.12]
K01713	cyclohexadienyl dehydratase [EC:4.2.1.51 4.2.1.91]
K04116	cyclohexanecarboxylate-CoA ligase [EC:6.2.1.-]
K03379	cyclohexanone monooxygenase [EC:1.14.13.22]
K00574	cyclopropane-fatty-acyl-phospholipid synthase [EC:2.1.1.79]
K14155	cystathione beta-lyase [EC:4.4.1.8]
K01760	cystathionine beta-lyase [EC:4.4.1.8]
K01697	cystathionine beta-synthase [EC:4.2.1.22]
K17217	cystathionine gamma-lyase / homocysteine desulfhydrase [EC:4.4.1.1 4.4.1.2]
K01758	cystathionine gamma-lyase [EC:4.4.1.1]
K01739	cystathionine gamma-synthase [EC:2.5.1.48]
K10712	cysteamine dioxygenase [EC:1.13.11.19]
K09377	cysteine and glycine-rich protein
K11717	cysteine desulfurase / selenocysteine lyase [EC:2.8.1.7 4.4.1.16]
K04487	cysteine desulfurase [EC:2.8.1.7]
K02426	cysteine desulfuration protein SufE
K00456	cysteine dioxygenase [EC:1.13.11.20]
K01766	cysteine sulfinate desulfinase [EC:4.4.1.-]
K01738	cysteine synthase A [EC:2.5.1.47]
K12339	cysteine synthase B [EC:2.5.1.47]
K01883	cysteinyl-tRNA synthetase [EC:6.1.1.16]
K10010	cystine transport system ATP-binding protein [EC:3.6.3.-]
K10009	cystine transport system permease protein
K02424	cystine transport system substrate-binding protein
K12386	cystinosin
K06203	CysZ protein
K01489	cytidine deaminase [EC:3.5.4.5]
K00945	cytidylate kinase [EC:2.7.4.14]
K02827	cytochrome aa3-600 menaquinol oxidase subunit I [EC:1.10.3.12]
K12262	cytochrome b561
K08360	cytochrome b-561
K02635	cytochrome b6
K02636	cytochrome b6-f complex iron-sulfur subunit [EC:1.10.9.1]
K02637	cytochrome b6-f complex subunit 4
K02640	cytochrome b6-f complex subunit 5
K02643	cytochrome b6-f complex subunit 7
K03689	cytochrome b6-f complex subunit 8
K08738	cytochrome c
K07399	cytochrome c biogenesis protein
K02199	cytochrome c biogenesis protein CcmG, thiol:disulfide interchange protein DsbE
K01764	cytochrome c heme-lyase [EC:4.4.1.17]
K02258	cytochrome c oxidase assembly protein subunit 11
K02259	cytochrome c oxidase assembly protein subunit 15
K02260	cytochrome c oxidase assembly protein subunit 17
K00404	cytochrome c oxidase cbb3-type subunit I [EC:1.9.3.1]
K15862	cytochrome c oxidase cbb3-type subunit I/II [EC:1.9.3.1]
K00405	cytochrome c oxidase cbb3-type subunit II
K00406	cytochrome c oxidase cbb3-type subunit III
K00407	cytochrome c oxidase cbb3-type subunit IV
K02256	cytochrome c oxidase subunit 1 [EC:1.9.3.1]
K02261	cytochrome c oxidase subunit 2
K02262	cytochrome c oxidase subunit 3
K02265	cytochrome c oxidase subunit 5b
K02266	cytochrome c oxidase subunit 6a
K02267	cytochrome c oxidase subunit 6b
K02272	cytochrome c oxidase subunit 7c
K02274	cytochrome c oxidase subunit I [EC:1.9.3.1]
K15408	cytochrome c oxidase subunit I+III [EC:1.9.3.1]
K02275	cytochrome c oxidase subunit II [EC:1.9.3.1]
K02276	cytochrome c oxidase subunit III [EC:1.9.3.1]
K00428	cytochrome c peroxidase [EC:1.11.1.5]
K03385	cytochrome c-552 [EC:1.7.2.2]
K08906	cytochrome c6
K06196	cytochrome c-type biogenesis protein
K02197	cytochrome c-type biogenesis protein CcmE
K02198	cytochrome c-type biogenesis protein CcmF
K02200	cytochrome c-type biogenesis protein CcmH
K00425	cytochrome d ubiquinol oxidase subunit I [EC:1.10.3.-]
K00426	cytochrome d ubiquinol oxidase subunit II [EC:1.10.3.-]
K02300	cytochrome o ubiquinol oxidase operon protein cyoD
K02298	cytochrome o ubiquinol oxidase subunit I [EC:1.10.3.-]
K02297	cytochrome o ubiquinol oxidase subunit II [EC:1.10.3.-]
K02299	cytochrome o ubiquinol oxidase subunit III [EC:1.10.3.-]
K14338	cytochrome P450 / NADPH-cytochrome P450 reductase [EC:1.14.14.1 1.6.2.4]
K15981	cytochrome P450, family 125, subfamily A, polypeptide 1 (cholest-4-en-3-one 26-monooxygenase) [EC:1.14.13.141]
K05917	cytochrome P450, family 51 (sterol 14-demethylase) [EC:1.14.13.70]
K00326	cytochrome-b5 reductase [EC:1.6.2.2]
K11238	cytokinesis protein
K05749	cytoplasmic FMR1 interacting protein
K14168	cytoplasmic tRNA 2-thiolation protein 1 [EC:2.7.7.-]
K14169	cytoplasmic tRNA 2-thiolation protein 2
K01485	cytosine deaminase [EC:3.5.4.1]
K10974	cytosine permease
K15539	cytoskeleton protein RodZ
K16803	cytoskeleton-associated protein 5
K01263	cytosol alanyl aminopeptidase [EC:3.4.11.14]
K00058	D-3-phosphoglycerate dehydrogenase [EC:1.1.1.95]
K00824	D-alanine transaminase [EC:2.6.1.21]
K01921	D-alanine-D-alanine ligase [EC:6.3.2.4]
K07258	D-alanyl-D-alanine carboxypeptidase (penicillin-binding protein 5/6) [EC:3.4.16.4]
K07259	D-alanyl-D-alanine carboxypeptidase / D-alanyl-D-alanine-endopeptidase (penicillin-binding protein 4) [EC:3.4.16.4 3.4.21.-]
K01286	D-alanyl-D-alanine carboxypeptidase [EC:3.4.16.4]
K01274	D-alanyl-D-alanine dipeptidase [EC:3.4.13.-]
K08641	D-alanyl-D-alanine dipeptidase [EC:3.4.13.22]
K07262	D-alanyl-D-alanine endopeptidase (penicillin-binding protein 7) [EC:3.4.21.-]
K10551	D-allose transport system ATP-binding protein [EC:3.6.3.17]
K10549	D-allose transport system substrate-binding protein
K16203	D-amino peptidase [EC:3.4.11.-]
K00285	D-amino-acid dehydrogenase [EC:1.4.99.1]
K00273	D-amino-acid oxidase [EC:1.4.3.3]
K01266	D-aminopeptidase [EC:3.4.11.19]
K03112	DamX protein
K00007	D-arabinitol 4-dehydrogenase [EC:1.1.1.11]
K08310	dATP pyrophosphohydrolase [EC:3.6.1.-]
K03272	D-beta-D-heptose 7-phosphate kinase / D-beta-D-heptose 1-phosphate adenosyltransferase [EC:2.7.1.167 2.7.7.70]
K09011	D-citramalate synthase [EC:2.3.1.182]
K01493	dCMP deaminase [EC:3.5.4.12]
K01494	dCTP deaminase [EC:3.5.4.13]
K16904	dCTP diphosphatase [EC:3.6.1.12]
K05396	D-cysteine desulfhydrase [EC:4.4.1.15]
K06877	DEAD/DEAH box helicase domain-containing protein
K07341	death on curing protein
K16652	decaprenylphospho-beta-D-erythro-pentofuranosid-2-ulose 2-reductase [EC:1.1.1.333]
K16653	decaprenylphospho-beta-D-ribofuranose 2-oxidase [EC:1.1.98.3]
K03749	DedD protein
K13708	dedicator of cytokinesis 1
K05727	dedicator of cytokinesis 3/4/5
K12203	defect in organelle trafficking protein DotB
K12205	defect in organelle trafficking protein DotD
K16301	deferrochelatase/peroxidase EfeB [EC:1.11.1.-]
K11168	dehydrogenase/reductase SDR family member 12 [EC:1.1.-.-]
K11784	de-hypoxanthine futalosine synthase [EC:1.21.-.-]
K12663	delta(3,5)-Delta(2,4)-dienoyl-CoA isomerase [EC:5.3.3.-]
K08262	delta12-fatty acid dehydrogenase [EC:1.14.99.33]
K00222	delta14-sterol reductase [EC:1.3.1.70]
K13609	delta1-piperideine-2-carboxylate reductase [EC:1.5.1.21]
K12657	delta-1-pyrroline-5-carboxylate synthetase [EC:2.7.2.11 1.2.1.41]
K09828	delta24-sterol reductase [EC:1.3.1.72]
K13076	delta8-fatty-acid desaturase [EC:1.14.19.4]
K06058	deltex
K09846	demethylspheroidene O-methyltransferase [EC:2.1.1.210]
K11790	denticleless
K02081	DeoR family transcriptional regulator, aga operon transcriptional repressor
K03436	DeoR family transcriptional regulator, fructose operon transcriptional repressor
K02444	DeoR family transcriptional regulator, glycerol-3-phosphate regulon repressor
K09012	DeoR family transcriptional regulator, suf operon transcriptional repressor
K03477	DeoR family transcriptional regulator, ulaG and ulaABCDEF operon transcriptional repressor
K06072	deoxyhypusine monooxygenase [EC:1.14.99.29]
K00809	deoxyhypusine synthase [EC:2.5.1.46]
K01669	deoxyribodipyrimidine photo-lyase [EC:4.1.99.3]
K06876	deoxyribodipyrimidine photolyase-related protein
K01150	deoxyribonuclease I [EC:3.1.21.1]
K01158	deoxyribonuclease II [EC:3.1.22.1]
K01151	deoxyribonuclease IV [EC:3.1.21.2]
K05982	deoxyribonuclease V [EC:3.1.21.7]
K01619	deoxyribose-phosphate aldolase [EC:4.1.2.4]
K00859	dephospho-CoA kinase [EC:2.7.1.24]
K13989	Derlin-2/3
K07589	D-erythro-7,8-dihydroneopterin triphosphate epimerase [EC:5.-.-.-]
K03472	D-erythrose 4-phosphate dehydrogenase [EC:1.2.1.72]
K01935	dethiobiotin synthetase [EC:6.3.3.3]
K15918	D-glycerate 3-kinase [EC:2.7.1.31]
K15669	D-glycero-alpha-D-manno-heptose 1-phosphate guanylyltransferase [EC:2.7.7.71]
K07031	D-glycero-alpha-D-manno-heptose-7-phosphate kinase [EC:2.7.1.168]
K03273	D-glycero-D-manno-heptose 1,7-bisphosphate phosphatase [EC:3.1.3.82 3.1.3.83]
K01129	dGTPase [EC:3.1.5.1]
K14262	di- and tripeptidase [EC:3.4.-.-]
K00901	diacylglycerol kinase (ATP dependent) [EC:2.7.1.107]
K16368	diacylglycerol kinase (CTP dependent) [EC:2.7.1.174]
K00635	diacylglycerol O-acyltransferase [EC:2.3.1.20]
K11155	diacylglycerol O-acyltransferase 1 [EC:2.3.1.20 2.3.1.75 2.3.1.76]
K00657	diamine N-acetyltransferase [EC:2.3.1.57]
K00836	diaminobutyrate-2-oxoglutarate transaminase [EC:2.6.1.76]
K11752	diaminohydroxyphosphoribosylaminopyrimidine deaminase / 5-amino-6-(5-phosphoribosylamino)uracil reductase [EC:3.5.4.26 1.1.1.193]
K01586	diaminopimelate decarboxylase [EC:4.1.1.20]
K01778	diaminopimelate epimerase [EC:5.1.1.7]
K01751	diaminopropionate ammonia-lyase [EC:4.3.1.15]
K03309	dicarboxylate/amino acid:cation (Na+ or H+) symporter, DAACS family
K09480	digalactosyldiacylglycerol synthase [EC:2.4.1.241]
K13590	diguanylate cyclase
K13069	diguanylate cyclase [EC:2.7.7.65]
K12239	dihydroaeruginoic acid synthetase
K04711	dihydroceramidase [EC:3.5.1.-]
K00078	dihydrodiol dehydrogenase / D-xylose 1-dehydrogenase (NADP) [EC:1.3.1.20 1.1.1.179]
K00091	dihydroflavonol-4-reductase [EC:1.1.1.219]
K13998	dihydrofolate reductase / thymidylate synthase [EC:1.5.1.3 2.1.1.45]
K00287	dihydrofolate reductase [EC:1.5.1.3]
K11754	dihydrofolate synthase / folylpolyglutamate synthase [EC:6.3.2.12 6.3.2.17]
K00382	dihydrolipoamide dehydrogenase [EC:1.8.1.4]
K13938	dihydromonapterin reductase / dihydrofolate reductase [EC:1.5.1.- 1.5.1.3]
K13939	dihydroneopterin aldolase / 2-amino-4-hydroxy-6-hydroxymethyldihydropteridine diphosphokinase / dihydropteroate synthase [EC:4.1.2.25 2.7.6.3 2.5.1.15]
K13940	dihydroneopterin aldolase / 2-amino-4-hydroxy-6-hydroxymethyldihydropteridine diphosphokinase [EC:4.1.2.25 2.7.6.3]
K01633	dihydroneopterin aldolase [EC:4.1.2.25]
K01465	dihydroorotase [EC:3.5.2.3]
K00226	dihydroorotate dehydrogenase (fumarate) [EC:1.3.98.1]
K00254	dihydroorotate dehydrogenase [EC:1.3.5.2]
K02823	dihydroorotate dehydrogenase electron transfer subunit
K00796	dihydropteroate synthase [EC:2.5.1.15]
K01464	dihydropyrimidinase [EC:3.5.2.2]
K00207	dihydropyrimidine dehydrogenase (NADP+) [EC:1.3.1.2]
K00863	dihydroxyacetone kinase [EC:2.7.1.29]
K05879	dihydroxyacetone kinase, C-terminal domain [EC:2.7.1.-]
K05878	dihydroxyacetone kinase, N-terminal domain [EC:2.7.1.-]
K01687	dihydroxy-acid dehydratase [EC:4.2.1.9]
K05783	dihydroxycyclohexadiene carboxylate dehydrogenase [EC:1.3.1.25 1.3.1.-]
K15266	dimethyladenosine transferase 1, mitochondrial
K00485	dimethylaniline monooxygenase (N-oxide forming) [EC:1.14.13.8]
K00315	dimethylglycine dehydrogenase [EC:1.5.8.4]
K13042	dimethylglycine N-methyltransferase [EC:2.1.1.161]
K17486	dimethylsulfoniopropionate demethylase [EC:2.1.1.269]
K12310	Di-N-acetylchitobiase [EC:3.2.1.-]
K15521	D-inositol-3-phosphate glycosyltransferase [EC:2.4.1.250]
K05710	dioxygenase ferredoxin subunit
K01270	dipeptidase D [EC:3.4.13.-]
K05995	dipeptidase E [EC:3.4.13.21]
K12371	dipeptide transport system ATP-binding protein
K12372	dipeptide transport system ATP-binding protein
K12369	dipeptide transport system permease protein
K12370	dipeptide transport system permease protein
K12368	dipeptide transport system substrate-binding protein
K16199	dipeptide transport system substrate-binding protein
K01282	dipeptidyl aminopeptidase [EC:3.4.14.-]
K01278	dipeptidyl-peptidase 4 [EC:3.4.14.5]
K01276	dipeptidyl-peptidase II [EC:3.4.14.2]
K01277	dipeptidyl-peptidase III [EC:3.4.14.4]
K01597	diphosphomevalonate decarboxylase [EC:4.1.1.33]
K07561	diphthamide synthase subunit DPH2
K00586	diphthine synthase [EC:2.1.1.98]
K03611	disulfide bond formation protein DsbB
K02428	dITP/XTP pyrophosphatase [EC:3.6.1.19]
K11778	ditrans,polycis-polyprenyl diphosphate synthase [EC:2.5.1.87]
K03319	divalent anion:Na+ symporter, DASS family
K00102	D-lactate dehydrogenase (cytochrome) [EC:1.1.2.4]
K03777	D-lactate dehydrogenase [EC:1.1.1.28]
K03778	D-lactate dehydrogenase [EC:1.1.1.28]
K02071	D-methionine transport system ATP-binding protein
K02072	D-methionine transport system permease protein
K02073	D-methionine transport system substrate-binding protein
K00558	DNA (cytosine-5)-methyltransferase 1 [EC:2.1.1.37]
K06223	DNA adenine methylase [EC:2.1.1.72]
K15340	DNA cross-link repair 1A protein
K10610	DNA damage-binding protein 1
K11885	DNA damage-inducible protein 1
K10979	DNA end-binding protein Ku
K10849	DNA excision repair protein ERCC-1
K10844	DNA excision repair protein ERCC-2 [EC:3.6.4.12]
K10843	DNA excision repair protein ERCC-3 [EC:3.6.4.12]
K10848	DNA excision repair protein ERCC-4 [EC:3.1.-.-]
K10846	DNA excision repair protein ERCC-5
K10841	DNA excision repair protein ERCC-6
K10570	DNA excision repair protein ERCC-8
K01249	DNA glycosylase [EC:3.2.2.-]
K02469	DNA gyrase subunit A [EC:5.99.1.3]
K02470	DNA gyrase subunit B [EC:5.99.1.3]
K03657	DNA helicase II / ATP-dependent DNA helicase PcrA [EC:3.6.4.12]
K11665	DNA helicase INO80 [EC:3.6.4.12]
K03658	DNA helicase IV [EC:3.6.4.12]
K10737	DNA helicase MCM8 [EC:3.6.4.12]
K10738	DNA helicase MCM9 [EC:3.6.4.12]
K07067	DNA integrity scanning protein
K01971	DNA ligase (ATP) [EC:6.5.1.1]
K01972	DNA ligase (NAD+) [EC:6.5.1.2]
K10747	DNA ligase 1 [EC:6.5.1.1]
K10776	DNA ligase 3 [EC:6.5.1.1]
K10777	DNA ligase 4 [EC:6.5.1.1]
K11324	DNA methyltransferase 1-associated protein 1
K07458	DNA mismatch endonuclease, patch repair protein [EC:3.1.-.-]
K08734	DNA mismatch repair protein MLH1
K08739	DNA mismatch repair protein MLH3
K08735	DNA mismatch repair protein MSH2
K08736	DNA mismatch repair protein MSH3
K08740	DNA mismatch repair protein MSH4
K08741	DNA mismatch repair protein MSH5
K08737	DNA mismatch repair protein MSH6
K03573	DNA mismatch repair protein MutH
K03572	DNA mismatch repair protein MutL
K03555	DNA mismatch repair protein MutS
K07456	DNA mismatch repair protein MutS2
K10858	DNA mismatch repair protein PMS2
K02347	DNA polymerase (family X)
K02320	DNA polymerase alpha subunit A [EC:2.7.7.7]
K02321	DNA polymerase alpha subunit B
K02334	DNA polymerase bacteriophage-type [EC:2.7.7.7]
K02330	DNA polymerase beta [EC:2.7.7.7 4.2.99.-]
K02327	DNA polymerase delta subunit 1 [EC:2.7.7.7]
K02328	DNA polymerase delta subunit 2
K03504	DNA polymerase delta subunit 3
K03505	DNA polymerase delta subunit 4
K02324	DNA polymerase epsilon subunit 1 [EC:2.7.7.7]
K02325	DNA polymerase epsilon subunit 2 [EC:2.7.7.7]
K02326	DNA polymerase epsilon subunit 3 [EC:2.7.7.7]
K03506	DNA polymerase epsilon subunit 4 [EC:2.7.7.7]
K03509	DNA polymerase eta [EC:2.7.7.7]
K02335	DNA polymerase I [EC:2.7.7.7]
K02336	DNA polymerase II [EC:2.7.7.7]
K02322	DNA polymerase II large subunit [EC:2.7.7.7]
K02337	DNA polymerase III subunit alpha [EC:2.7.7.7]
K02338	DNA polymerase III subunit beta [EC:2.7.7.7]
K02339	DNA polymerase III subunit chi [EC:2.7.7.7]
K02340	DNA polymerase III subunit delta [EC:2.7.7.7]
K02341	DNA polymerase III subunit delta' [EC:2.7.7.7]
K02342	DNA polymerase III subunit epsilon [EC:2.7.7.7]
K02343	DNA polymerase III subunit gamma/tau [EC:2.7.7.7]
K03510	DNA polymerase iota [EC:2.7.7.7]
K02346	DNA polymerase IV [EC:2.7.7.7]
K03511	DNA polymerase kappa [EC:2.7.7.7]
K02331	DNA polymerase phi [EC:2.7.7.7]
K03514	DNA polymerase sigma [EC:2.7.7.7]
K02349	DNA polymerase theta [EC:2.7.7.7]
K03502	DNA polymerase V
K03503	DNA polymerase V [EC:3.4.21.-]
K02350	DNA polymerase zeta [EC:2.7.7.7]
K02316	DNA primase [EC:2.7.7.-]
K02685	DNA primase large subunit [EC:2.7.7.-]
K02684	DNA primase small subunit [EC:2.7.7.-]
K04096	DNA processing protein
K09760	DNA recombination protein RmuC
K10873	DNA repair and recombination protein RAD52
K10875	DNA repair and recombination protein RAD54 and RAD54-like protein [EC:3.6.4.-]
K10877	DNA repair and recombination protein RAD54B [EC:3.6.4.-]
K15083	DNA repair protein RAD16
K15505	DNA repair protein RAD5 [EC:3.6.4.-]
K10866	DNA repair protein RAD50 [EC:3.6.-.-]
K04482	DNA repair protein RAD51
K10958	DNA repair protein RAD57
K15082	DNA repair protein RAD7
K06661	DNA repair protein RAD9
K04483	DNA repair protein RadA
K04485	DNA repair protein RadA/Sms
K03630	DNA repair protein RadC
K03631	DNA repair protein RecN (Recombination protein N)
K03584	DNA repair protein RecO (recombination protein O)
K03515	DNA repair protein REV1 [EC:2.7.7.-]
K03629	DNA replication and repair protein RecF
K10742	DNA replication ATP-dependent helicase Dna2 [EC:3.6.4.12]
K02540	DNA replication licensing factor MCM2 [EC:3.6.4.12]
K02541	DNA replication licensing factor MCM3 [EC:3.6.4.12]
K02212	DNA replication licensing factor MCM4 [EC:3.6.4.12]
K02209	DNA replication licensing factor MCM5 [EC:3.6.4.12]
K02542	DNA replication licensing factor MCM6 [EC:3.6.4.12]
K02210	DNA replication licensing factor MCM7 [EC:3.6.4.12]
K02315	DNA replication protein DnaC
K03507	DNA replication regulator DPB11
K10731	DNA replication regulator SLD3
K10748	DNA replication terminus site-binding protein
K03466	DNA segregation ATPase FtsK/SpoIIIE, S-DNA-T family
K12617	DNA topoisomerase 2-associated protein PAT1
K03168	DNA topoisomerase I [EC:5.99.1.2]
K03163	DNA topoisomerase I [EC:5.99.1.2]
K03164	DNA topoisomerase II [EC:5.99.1.3]
K03165	DNA topoisomerase III [EC:5.99.1.2]
K03169	DNA topoisomerase III [EC:5.99.1.2]
K03166	DNA topoisomerase VI subunit A [EC:5.99.1.3]
K03167	DNA topoisomerase VI subunit B [EC:5.99.1.3]
K07343	DNA transformation protein and related proteins
K13102	DNA/RNA-binding protein KIN17
K03652	DNA-3-methyladenine glycosylase [EC:3.2.2.21]
K01246	DNA-3-methyladenine glycosylase I [EC:3.2.2.20]
K01247	DNA-3-methyladenine glycosylase II [EC:3.2.2.21]
K12961	DnaA initiator-associating protein
K10763	DnaA-homolog protein
K03746	DNA-binding protein H-NS
K05787	DNA-binding protein HU-alpha
K03530	DNA-binding protein HU-beta
K07473	DNA-damage-inducible protein J
K06642	DNA-dependent protein kinase catalytic subunit [EC:2.7.11.1]
K02999	DNA-directed RNA polymerase I subunit RPA1 [EC:2.7.7.6]
K03000	DNA-directed RNA polymerase I subunit RPA12
K03002	DNA-directed RNA polymerase I subunit RPA2 [EC:2.7.7.6]
K03003	DNA-directed RNA polymerase I subunit RPA34
K03004	DNA-directed RNA polymerase I subunit RPA43
K03006	DNA-directed RNA polymerase II subunit RPB1 [EC:2.7.7.6]
K03008	DNA-directed RNA polymerase II subunit RPB11
K03010	DNA-directed RNA polymerase II subunit RPB2 [EC:2.7.7.6]
K03011	DNA-directed RNA polymerase II subunit RPB3
K03012	DNA-directed RNA polymerase II subunit RPB4
K03015	DNA-directed RNA polymerase II subunit RPB7
K03017	DNA-directed RNA polymerase II subunit RPB9
K03018	DNA-directed RNA polymerase III subunit RPC1 [EC:2.7.7.6]
K03019	DNA-directed RNA polymerase III subunit RPC10
K03021	DNA-directed RNA polymerase III subunit RPC2 [EC:2.7.7.6]
K03026	DNA-directed RNA polymerase III subunit RPC4
K14721	DNA-directed RNA polymerase III subunit RPC5
K03025	DNA-directed RNA polymerase III subunit RPC6
K03022	DNA-directed RNA polymerase III subunit RPC8
K03041	DNA-directed RNA polymerase subunit A' [EC:2.7.7.6]
K03042	DNA-directed RNA polymerase subunit A'' [EC:2.7.7.6]
K03040	DNA-directed RNA polymerase subunit alpha [EC:2.7.7.6]
K13798	DNA-directed RNA polymerase subunit B [EC:2.7.7.6]
K03044	DNA-directed RNA polymerase subunit B' [EC:2.7.7.6]
K03045	DNA-directed RNA polymerase subunit B'' [EC:2.7.7.6]
K03043	DNA-directed RNA polymerase subunit beta [EC:2.7.7.6]
K03046	DNA-directed RNA polymerase subunit beta' [EC:2.7.7.6]
K13797	DNA-directed RNA polymerase subunit beta-beta' [EC:2.7.7.6]
K03060	DNA-directed RNA polymerase subunit omega [EC:2.7.7.6]
K10908	DNA-directed RNA polymerase, mitochondrial [EC:2.7.7.6]
K03027	DNA-directed RNA polymerases I and III subunit RPAC1
K03020	DNA-directed RNA polymerases I and III subunit RPAC2
K03013	DNA-directed RNA polymerases I, II, and III subunit RPABC1
K03014	DNA-directed RNA polymerases I, II, and III subunit RPABC2
K03016	DNA-directed RNA polymerases I, II, and III subunit RPABC3
K03007	DNA-directed RNA polymerases I, II, and III subunit RPABC5
K09502	DnaJ homolog subfamily A member 1
K09503	DnaJ homolog subfamily A member 2
K09506	DnaJ homolog subfamily A member 5
K09518	DnaJ homolog subfamily B member 12
K09510	DnaJ homolog subfamily B member 4
K09512	DnaJ homolog subfamily B member 6
K09531	DnaJ homolog subfamily C member 11
K09533	DnaJ homolog subfamily C member 13
K09537	DnaJ homolog subfamily C member 17
K09539	DnaJ homolog subfamily C member 19
K09522	DnaJ homolog subfamily C member 2
K09523	DnaJ homolog subfamily C member 3
K09527	DnaJ homolog subfamily C member 7
K09528	DnaJ homolog subfamily C member 8
K09529	DnaJ homolog subfamily C member 9
K05801	DnaJ like chaperone protein
K06204	DnaK suppressor protein
K10847	DNA-repair protein complementing XP-A cells
K10803	DNA-repair protein XRCC1
K10879	DNA-repair protein XRCC2
K00902	dolichol kinase [EC:2.7.1.108]
K00721	dolichol-phosphate mannosyltransferase [EC:2.4.1.83]
K07252	dolichyldiphosphatase [EC:3.6.1.43]
K07151	dolichyl-diphosphooligosaccharide--protein glycosyltransferase [EC:2.4.99.18]
K00729	dolichyl-phosphate beta-glucosyltransferase [EC:2.4.1.117]
K00728	dolichyl-phosphate-mannose-protein mannosyltransferase [EC:2.4.1.109]
K10865	double-strand break repair protein MRE11
K11242	down-regulator of invasive growth 2
K03298	drug/metabolite transporter, DME family
K03271	D-sedoheptulose 7-phosphate isomerase [EC:5.3.1.28]
K01753	D-serine dehydratase [EC:4.3.1.18]
K08261	D-sorbitol dehydrogenase (acceptor) [EC:1.1.99.21]
K16371	D-tagatose-1,6-bisphosphate aldolase subunit GatZ/KbaZ
K02805	dTDP-4-amino-4,6-dideoxygalactose transaminase [EC:2.6.1.59]
K01790	dTDP-4-dehydrorhamnose 3,5-epimerase [EC:5.1.3.13]
K00067	dTDP-4-dehydrorhamnose reductase [EC:1.1.1.133]
K01710	dTDP-glucose 4,6-dehydratase [EC:4.2.1.46]
K00064	D-threo-aldose 1-dehydrogenase [EC:1.1.1.122]
K00943	dTMP kinase [EC:2.7.4.9]
K11924	DtxR family transcriptional regulator, manganese transport regulator
K03709	DtxR family transcriptional regulator, Mn-dependent transcriptional regulator
K07560	D-tyrosyl-tRNA(Tyr) deacylase [EC:3.1.-.-]
K14165	dual specificity phosphatase [EC:3.1.3.16 3.1.3.48]
K04459	dual specificity phosphatase [EC:3.1.3.16 3.1.3.48]
K14819	dual specificity phosphatase 12 [EC:3.1.3.16 3.1.3.48]
K08287	dual-specificity kinase [EC:2.7.12.1]
K08825	dual-specificity tyrosine-(Y)-phosphorylation regulated kinase [EC:2.7.12.1]
K01520	dUTP pyrophosphatase [EC:3.6.1.23]
K10545	D-xylose transport system ATP-binding protein [EC:3.6.3.17]
K10544	D-xylose transport system permease protein
K10543	D-xylose transport system substrate-binding protein
K05351	D-xylulose reductase [EC:1.1.1.9]
K15733	dye decolorizing peroxidase [EC:1.11.1.19]
K04648	dynactin 1
K10425	dynactin 3
K10426	dynactin 4
K17065	dynamin 1-like protein [EC:3.6.5.5]
K01528	dynamin GTPase [EC:3.6.5.5]
K10413	dynein heavy chain 1, cytosolic
K10414	dynein heavy chain 2, cytosolic
K10408	dynein heavy chain, axonemal
K10409	dynein intermediate chain 1, axonemal
K11143	dynein intermediate chain 2, axonemal
K10415	dynein intermediate chain, cytosolic
K10412	dynein light chain 4, axonemal
K10418	dynein light chain LC8-type
K10419	dynein light chain roadblock-type
K10416	dynein light intermediate chain 1, cytosolic
K10410	dynein light intermediate chain, axonemal
K00540	E1.-.-.-
K00100	E1.1.1.-
K00119	E1.1.99.-
K05912	E1.12.-.-
K00517	E1.14.-.-
K00470	E1.14.1.-
K00478	E1.14.11.-
K00492	E1.14.13.-
K05918	E1.14.19.-
K00535	E1.18.-.-
K00155	E1.2.1.-
K00257	E1.3.99.-
K03423	E1.8.-.-
K00386	E1.8.2.-
K04498	E1A/CREB-binding protein [EC:2.3.1.48]
K11320	E1A-binding protein p400 [EC:3.6.4.-]
K01043	E2.-.-.-
K00599	E2.1.1.-
K00680	E2.3.1.-
K00786	E2.4.-.-
K00754	E2.4.1.-
K00777	E2.4.2.-
K00837	E2.6.1.-
K00924	E2.7.1.-
K00936	E2.7.3.-
K00947	E2.7.4.-
K00992	E2.7.7.-
K01005	E2.7.8.-
K01041	E2.8.3.-
K04706	E3 SUMO-protein ligase PIAS1 [EC:6.3.2.-]
K10696	E3 ubiquitin-protein ligase BRE1 [EC:6.3.2.19]
K10644	E3 ubiquitin-protein ligase CHFR [EC:6.3.2.19]
K10606	E3 ubiquitin-protein ligase FANCL [EC:6.3.2.19]
K12166	E3 ubiquitin-protein ligase HACE1 [EC:6.3.2.19]
K12232	E3 ubiquitin-protein ligase HECTD2 [EC:6.3.2.19]
K10595	E3 ubiquitin-protein ligase HERC2 [EC:6.3.2.19]
K10615	E3 ubiquitin-protein ligase HERC4 [EC:6.3.2.19]
K10592	E3 ubiquitin-protein ligase HUWE1 [EC:6.3.2.19]
K15687	E3 ubiquitin-protein ligase makorin [EC:6.3.2.19]
K10660	E3 ubiquitin-protein ligase MARCH5 [EC:6.3.2.19]
K10661	E3 ubiquitin-protein ligase MARCH6 [EC:6.3.2.19]
K10591	E3 ubiquitin-protein ligase NEDD4 [EC:6.3.2.19]
K10624	E3 ubiquitin-protein ligase RBBP6 [EC:6.3.2.19]
K10143	E3 ubiquitin-protein ligase RFWD2 [EC:6.3.2.19]
K15691	E3 ubiquitin-protein ligase RFWD3 [EC:6.3.2.19]
K10695	E3 ubiquitin-protein ligase RNF1/2 [EC:6.3.2.19]
K11971	E3 ubiquitin-protein ligase RNF14 [EC:6.3.2.19]
K11975	E3 ubiquitin-protein ligase RNF144 [EC:6.3.2.19]
K11972	E3 ubiquitin-protein ligase RNF19A [EC:6.3.2.19]
K10666	E3 ubiquitin-protein ligase RNF5 [EC:6.3.2.19]
K15710	E3 ubiquitin-protein ligase SHPRH [EC:3.6.4.- 6.3.2.19]
K10601	E3 ubiquitin-protein ligase synoviolin [EC:6.3.2.19]
K10631	E3 ubiquitin-protein ligase Topors [EC:6.3.2.19]
K10646	E3 ubiquitin-protein ligase TRAF7 [EC:6.3.2.19]
K10590	E3 ubiquitin-protein ligase TRIP12 [EC:6.3.2.19]
K10625	E3 ubiquitin-protein ligase UBR1 [EC:6.3.2.19]
K10626	E3 ubiquitin-protein ligase UBR2 [EC:6.3.2.19]
K11978	E3 ubiquitin-protein ligase UBR3 [EC:6.3.2.19]
K10691	E3 ubiquitin-protein ligase UBR4 [EC:6.3.2.19]
K11979	E3 ubiquitin-protein ligase UBR7 [EC:6.3.2.19]
K10638	E3 ubiquitin-protein ligase UHRF1 [EC:6.3.2.19]
K01567	E3.-.-.-
K01175	E3.1.-.-
K05971	E3.1.1.61
K01076	E3.1.2.-
K01157	E3.1.21.-
K01112	E3.1.3.-
K05986	E3.1.30.1
K01128	E3.1.4.-
K01238	E3.2.1.-
K01423	E3.4.-.-
K01362	E3.4.21.-
K01376	E3.4.22.-
K01422	E3.4.99.-
[truncated: 4,925 more rows]
