# Supplementary material for: Spatially extensive microbial biogeography of the Indian Ocean provides insights into the unique community structure of a pristine coral atoll
Source: Sci Rep. 2015 Oct 20;5:15383. doi: 10.1038/srep15383 (PMC4611231; doi:10.1038/srep15383)
Supplement: Supplementary Table 4 [file srep15383-s5.xls]

## Sheet: Chagos_stats
	SAO01	SAI01	SAI02	SAI03	SAO02	STATISTICALLY HIGHER
POG0019	125	237	484	134	105	IN
POG0052	2173	2325	2306	893	3712	OUT
POG0088	4093	2487	3020	1397	5268	OUT
POG0094	914	602	653	756	1178	OUT
POG0097	4008	4609	3855	1383	5642	OUT
POG0226	1646	720	754	732	2068	OUT
POG0252	245	179	893	106	167	IN
POG0274	19	128	136	12	10	IN
POG0372	175	428	567	99	120	IN
POG0499	307	125	249	94	758	OUT
POG0856	1435	306	1041	534	811	OUT
POG1033	502	253	470	200	581	OUT
POG1117	403	577	1328	178	356	IN
POG1404	19978	49520	35541	7932	58075	OUT
POG1405	339	1433	2519	327	856	IN
POG2406	3009	2499	2504	1119	3825	OUT
POG2631	457	43	160	90	107	OUT
POG3222	418	165	200	172	320	OUT
POG3671	149	336	353	44	77	IN
POG4015	111	55	41	12	237	OUT
POG4044	4693	27781	31155	2488	15732	IN
POG4045	64	48	39	6	122	OUT
POG4062	5339	10541	7870	2793	19326	OUT
POG4097	80	33	39	10	112	OUT
POG4099	385	359	334	81	697	OUT
POG4106	89	29	23	84	163	OUT
POG4119	113	35	81	25	257	OUT
POG4123	19	188	191	14	27	IN
POG4129	186	114	46	48	433	OUT
POG4149	136	1014	819	139	358	IN
POG4166	83	63	461	36	51	IN
POG4191	122	1317	716	72	201	IN
POG4192	269	199	1168	103	233	IN
POG4390	2	98	101	4	0	IN
POG4410	256	452	758	95	242	IN
Total Hits to POG	101236	151180	184243	46928	172979
Total mRNA seqs	9005940	5446643	11081023	5627992	8242129
