# Supplementary material for: Spatially extensive microbial biogeography of the Indian Ocean provides insights into the unique community structure of a pristine coral atoll
Source: Sci Rep. 2015 Oct 20;5:15383. doi: 10.1038/srep15383 (PMC4611231; doi:10.1038/srep15383)
Supplement: Supplementary Table 5 [file srep15383-s6.xls]

## Sheet: ocean.RNA.ko.txt
KO	SAO01	SAI01	SAI02	SAI03	SAO02	Name
K00000	930625	1079426	1690746	607006	889003
K04077	34220	52153	48275	25336	83825	chaperonin GroEL
K02703	11214	35093	25680	3561	45350	photosystem II P680 reaction center D1 protein
K04043	23109	35565	30218	15198	50033	molecular chaperone DnaK
K02689	7108	14609	6844	5009	39410	photosystem I P700 chlorophyll a apoprotein A1
K02690	6189	11657	5867	4190	27530	photosystem I P700 chlorophyll a apoprotein A2
K02358	10542	6564	6702	13482	17689	elongation factor Tu
K03798	9589	19075	18198	4876	19466	cell division protease FtsH [EC:3.4.24.-]
K02706	2789	6456	4819	1229	13642	photosystem II P680 reaction center D2 protein
K02705	3643	5437	4828	1630	16913	photosystem II CP43 chlorophyll apoprotein
K03046	10567	8089	6540	8331	15748	DNA-directed RNA polymerase subunit beta' [EC:2.7.7.6]
K02704	2246	5639	3034	2631	15087	photosystem II CP47 chlorophyll apoprotein
K03696	4217	7721	5941	2958	12813	ATP-dependent Clp protease ATP-binding subunit ClpC
K04078	5995	8182	7418	4781	13170	chaperonin GroES
K03043	9179	5175	5079	6446	10574	DNA-directed RNA polymerase subunit beta [EC:2.7.7.6]
K02355	5372	3987	4398	6054	6981	elongation factor G
K03320	14044	4021	2896	10487	14666	ammonium transporter, Amt family
K08918	3196	1586	698	1154	12355	chlorophyll a/b binding light-harvesting protein PcbA
K03403	796	3886	2769	512	5593	magnesium chelatase subunit H [EC:6.6.1.1]
K02111	3418	3341	2670	5224	6005	F-type H+-transporting ATPase subunit alpha [EC:3.6.3.14]
K04079	2978	5022	3874	2533	8553	molecular chaperone HtpG
K02112	3104	3449	3080	4437	5065	F-type H+-transporting ATPase subunit beta [EC:3.6.3.14]
K03086	4016	4741	4135	1587	6791	RNA polymerase primary sigma factor
K04080	1828	20601	22918	824	6957	molecular chaperone IbpA
K03553	4530	5841	4055	1247	6993	recombination protein RecA
K02274	5770	4427	3421	2412	6921	cytochrome c oxidase subunit I [EC:1.9.3.1]
K01601	505	1579	1221	1833	1691	ribulose-bisphosphate carboxylase large chain [EC:4.1.1.39]
K01738	2379	5640	5709	1708	6399	cysteine synthase A [EC:2.5.1.47]
K00384	2742	5730	4287	939	5380	thioredoxin reductase (NADPH) [EC:1.8.1.9]
K01338	4700	4850	5058	1793	5862	ATP-dependent Lon protease [EC:3.4.21.53]
K02635	1280	2224	1281	587	5751	cytochrome b6
K01358	1771	4125	3058	807	3819	ATP-dependent Clp protease, protease subunit [EC:3.4.21.92]
K00962	2494	2700	3027	2987	3829	polyribonucleotide nucleotidyltransferase [EC:2.7.7.8]
K06890	2328	4722	4222	1175	6157	K06890
K09969	3485	1376	1450	3709	3475	general L-amino acid transport system substrate-binding protein
K02694	1249	1890	741	931	6199	photosystem I subunit III
K14393	3536	1190	1149	3566	4174	cation/acetate symporter
K01251	2440	2671	2478	1571	3326	adenosylhomocysteinase [EC:3.3.1.1]
K01915	2364	2941	2670	1860	2811	glutamine synthetase [EC:6.3.1.2]
K00524	3004	1848	1230	178	4817	ribonucleotide reductase, class II [EC:1.17.4.1]
K02641	1068	2112	1496	754	3377	ferredoxin--NADP+ reductase [EC:1.18.1.2]
K02864	1041	891	890	3303	2729	large subunit ribosomal protein L10
K10960	1396	1877	1106	971	4389	geranylgeranyl reductase [EC:1.3.1.83]
K02945	1644	2218	2283	2654	2454	small subunit ribosomal protein S1
K02109	311	1248	779	1507	2006	F-type H+-transporting ATPase subunit b [EC:3.6.3.14]
K03531	2761	1542	1440	778	4366	cell division protein FtsZ
K01740	3234	1657	1301	749	3967	O-acetylhomoserine (thiol)-lyase [EC:2.5.1.49]
K02952	1387	1110	1124	2876	2579	small subunit ribosomal protein S13
K03040	2276	1471	1483	2242	2424	DNA-directed RNA polymerase subunit alpha [EC:2.7.7.6]
K02982	1638	1283	1229	2875	3202	small subunit ribosomal protein S3
K02886	1383	1139	1146	2017	2036	large subunit ribosomal protein L2
K02716	471	1576	991	903	2598	photosystem II oxygen-evolving enhancer protein 1
K09014	2305	2913	2285	934	2860	Fe-S cluster assembly protein SufB
K14331	451	1292	828	330	1780	fatty aldehyde decarbonylase [EC:4.1.99.5]
K02519	1632	2575	2610	1304	2065	translation initiation factor IF-2
K02692	805	2450	1362	804	3833	photosystem I subunit II
K02055	2555	650	887	2812	2556	putative spermidine/putrescine transport system substrate-binding protein
K04035	462	2088	1123	391	2304	magnesium-protoporphyrin IX monomethyl ester (oxidative) cyclase [EC:1.14.13.81]
K03321	485	2830	2264	1401	2526	sulfate permease, SulP family
K00615	962	2199	1697	1807	2275	transketolase [EC:2.2.1.1]
K02946	1258	1162	1020	1384	1882	small subunit ribosomal protein S10
K00239	3159	3190	3088	1001	3515	succinate dehydrogenase flavoprotein subunit [EC:1.3.99.1]
K02469	2186	3060	2709	998	2584	DNA gyrase subunit A [EC:5.99.1.3]
K02950	1860	1040	1089	2253	2010	small subunit ribosomal protein S12
K00284	1472	3256	2509	606	2281	glutamate synthase (ferredoxin) [EC:1.4.7.1]
K00600	2139	2023	1629	677	3407	glycine hydroxymethyltransferase [EC:2.1.2.1]
K00616	2426	2505	1356	397	5938	transaldolase [EC:2.2.1.2]
K12574	1096	2521	1886	521	2133	ribonuclease J [EC:3.1.-.-]
K00150	249	1454	1180	341	1049	glyceraldehyde-3-phosphate dehydrogenase (NAD(P)) [EC:1.2.1.59]
K02906	1055	769	996	1797	1684	large subunit ribosomal protein L3
K02967	1085	1176	1170	1856	1736	small subunit ribosomal protein S2
K00688	1594	1695	1217	179	1801	starch phosphorylase [EC:2.4.1.1]
K03217	696	1231	937	687	1840	preprotein translocase subunit YidC
K03087	545	1885	1939	934	1282	RNA polymerase nonessential primary-like sigma factor
K02699	570	2217	932	523	3435	photosystem I subunit XI
K07374	1801	453	751	4086	1639	tubulin alpha
K01999	2470	744	855	2055	2358	branched-chain amino acid transport system substrate-binding protein
K02634	570	1369	669	404	2016	apocytochrome f
K04088	2808	3431	3368	847	3340	membrane protease subunit HflK [EC:3.4.-.-]
K03687	1072	2318	1782	679	1966	molecular chaperone GrpE
K09942	200	1156	911	59	756	hypothetical protein
K02470	1993	1912	1826	760	2031	DNA gyrase subunit B [EC:5.99.1.3]
K07375	2025	422	731	4189	1870	tubulin beta
K02108	841	935	796	949	1535	F-type H+-transporting ATPase subunit a [EC:3.6.3.14]
K03782	3132	2427	2201	752	3807	catalase-peroxidase [EC:1.11.1.21]
K11959	219	2040	2165	2900	519	urea transport system substrate-binding protein
K03544	2672	1648	1439	786	3281	ATP-dependent Clp protease ATP-binding subunit ClpX
K02600	1815	1823	1804	1253	1920	N utilization substance protein A
K00696	1438	1830	1153	121	3427	sucrose-phosphate synthase [EC:2.4.1.14]
K02637	715	1255	777	329	1951	cytochrome b6-f complex subunit 4
K02863	878	912	904	1603	1704	large subunit ribosomal protein L1
K06911	909	2342	2149	551	1703	K06911
K00412	2510	1929	1538	895	2989	ubiquinol-cytochrome c reductase cytochrome b subunit
K01845	814	1315	1163	762	1545	glutamate-1-semialdehyde 2,1-aminomutase [EC:5.4.3.8]
K03686	1448	2445	2429	697	1978	molecular chaperone DnaJ
K03070	1340	2379	2401	1094	1602	preprotein translocase subunit SecA
K02988	949	1060	924	1775	1781	small subunit ribosomal protein S5
K01895	1819	1629	1467	508	2779	acetyl-CoA synthetase [EC:6.2.1.1]
K02707	191	887	595	308	1233	photosystem II cytochrome b559 subunit alpha
K03076	1173	1250	1302	1244	1266	preprotein translocase subunit SecY
K03695	921	2510	2683	700	2148	ATP-dependent Clp protease ATP-binding subunit ClpB
K05575	815	3233	2408	216	1822	NAD(P)H-quinone oxidoreductase subunit 4 [EC:1.6.5.3]
K01624	351	1397	1103	1255	855	fructose-bisphosphate aldolase, class II [EC:4.1.2.13]
K06147	754	3798	3574	430	893	ATP-binding cassette, subfamily B, bacterial
K11532	343	833	594	1013	1538	fructose-1,6-bisphosphatase II / sedoheptulose-1,7-bisphosphatase [EC:3.1.3.11 3.1.3.37]
K03667	2196	3344	3220	502	2573	ATP-dependent HslUV protease ATP-binding subunit HslU
K00128	2332	1357	1421	958	1870	aldehyde dehydrogenase (NAD+) [EC:1.2.1.3]
K02931	593	845	837	1068	1235	large subunit ribosomal protein L5
K02986	1014	755	890	1567	1203	small subunit ribosomal protein S4
K02636	714	1684	672	360	2664	cytochrome b6-f complex iron-sulfur subunit [EC:1.10.9.1]
K00518	504	2314	1327	1079	2672	nickel superoxide dismutase [EC:1.15.1.1]
K03168	1045	2220	1841	466	2030	DNA topoisomerase I [EC:5.99.1.2]
K02990	752	763	572	1787	1399	small subunit ribosomal protein S6
K15987	1665	541	763	1774	1917	K(+)-stimulated pyrophosphate-energized sodium pump [EC:3.6.1.1]
K02115	972	895	774	981	1156	F-type H+-transporting ATPase subunit gamma [EC:3.6.3.14]
K02337	1234	2169	2104	291	1559	DNA polymerase III subunit alpha [EC:2.7.7.7]
K02113	215	932	794	584	793	F-type H+-transporting ATPase subunit delta [EC:3.6.3.14]
K02002	1619	429	469	1283	1566	glycine betaine/proline transport system substrate-binding protein
K01955	1259	2085	2193	744	1230	carbamoyl-phosphate synthase large subunit [EC:6.3.5.5]
K03569	1349	1099	1035	707	1846	rod shape-determining protein MreB and related proteins
K02933	807	821	758	1102	1044	large subunit ribosomal protein L6
K02935	1569	685	721	1543	1661	large subunit ribosomal protein L7/L12
K01419	1851	3503	3042	620	2461	ATP-dependent HslUV protease, peptidase subunit HslV [EC:3.4.25.2]
K00031	1364	1317	1303	748	1585	isocitrate dehydrogenase [EC:1.1.1.42]
K01652	1084	1388	1224	705	1516	acetolactate synthase I/II/III large subunit [EC:2.2.1.6]
K03702	1058	1880	1819	321	1168	excinuclease ABC subunit B
K03701	1182	2169	2242	389	1042	excinuclease ABC subunit A
K03386	484	1156	941	1300	1658	peroxiredoxin (alkyl hydroperoxide reductase subunit C) [EC:1.11.1.15]
K00281	1273	1895	1920	317	1401	glycine dehydrogenase [EC:1.4.4.2]
K02895	562	713	531	1363	1378	large subunit ribosomal protein L24
K00820	641	1100	949	392	973	glucosamine--fructose-6-phosphate aminotransferase (isomerizing) [EC:2.6.1.16]
K01662	665	1066	973	518	971	1-deoxy-D-xylulose-5-phosphate synthase [EC:2.2.1.7]
K02879	711	728	598	1049	1293	large subunit ribosomal protein L17
K00927	245	897	728	162	614	phosphoglycerate kinase [EC:2.7.2.3]
K00324	1493	1407	1100	420	2186	NAD(P) transhydrogenase subunit alpha [EC:1.6.1.2]
K02926	503	707	693	1166	1467	large subunit ribosomal protein L4
K03283	724	956	866	900	1740	heat shock 70kDa protein 1/8
K02357	496	799	803	1071	1136	elongation factor Ts
K03147	1533	1229	878	577	2416	thiamine biosynthesis protein ThiC
K01952	1011	2092	2065	419	897	phosphoribosylformylglycinamidine synthase [EC:6.3.5.3]
K02992	765	821	901	940	777	small subunit ribosomal protein S7
K03797	1148	1799	1408	555	1311	carboxyl-terminal processing protease [EC:3.4.21.102]
K06207	1053	1174	1344	782	1095	GTP-binding protein
K00161	721	1440	1101	1141	1737	pyruvate dehydrogenase E1 component subunit alpha [EC:1.2.4.1]
K02919	609	510	415	1438	1256	large subunit ribosomal protein L36
K02884	797	639	643	1363	975	large subunit ribosomal protein L19
K10697	143	1171	903	66	679	two-component system, OmpR family, response regulator RpaA
K03568	825	1546	1470	290	903	TldD protein
K02638	259	1653	1168	378	1660	plastocyanin
K03106	918	1399	1314	620	1126	signal recognition particle subunit SRP54
K02871	636	1132	1019	1069	779	large subunit ribosomal protein L13
K09458	400	1099	1093	907	948	3-oxoacyl-[acyl-carrier-protein] synthase II [EC:2.3.1.179]
K01870	835	1685	1642	541	951	isoleucyl-tRNA synthetase [EC:6.1.1.5]
K15977	481	472	400	17	794	putative oxidoreductase
K02888	534	1120	981	811	809	large subunit ribosomal protein L21
K02965	615	444	541	867	707	small subunit ribosomal protein S19
K03596	763	1322	1607	481	1057	GTP-binding protein LepA
K01689	877	1045	1103	617	1488	enolase [EC:4.2.1.11]
K02959	365	511	521	947	790	small subunit ribosomal protein S16
K01687	1000	1134	1279	719	1000	dihydroxy-acid dehydratase [EC:4.2.1.9]
K03530	1184	828	636	570	1466	DNA-binding protein HU-beta
K00053	936	807	785	789	1325	ketol-acid reductoisomerase [EC:1.1.1.86]
K00525	1651	773	976	978	1107	ribonucleoside-diphosphate reductase alpha chain [EC:1.17.4.1]
K03671	572	895	776	448	1234	thioredoxin 1
K00855	276	862	673	1009	1319	phosphoribulokinase [EC:2.7.1.19]
K01265	658	1640	1210	395	1237	methionyl aminopeptidase [EC:3.4.11.18]
K01682	562	1842	1863	551	916	aconitate hydratase 2 / 2-methylisocitrate dehydratase [EC:4.2.1.3 4.2.1.99]
K02867	681	611	623	930	771	large subunit ribosomal protein L11
K02874	811	541	568	1042	914	large subunit ribosomal protein L14
K01939	568	1313	1335	589	756	adenylosuccinate synthase [EC:6.3.4.4]
K05577	426	2271	1679	261	777	NAD(P)H-quinone oxidoreductase subunit 5 [EC:1.6.5.3]
K00789	923	902	813	938	1461	S-adenosylmethionine synthetase [EC:2.5.1.6]
K03495	943	1658	1660	570	988	tRNA uridine 5-carboxymethylaminomethyl modification enzyme
K01255	820	1731	1600	538	940	leucyl aminopeptidase [EC:3.4.11.1]
K15012	1269	1939	1665	364	1528	two-component system, response regulator RegA
K01595	576	2178	1822	261	769	phosphoenolpyruvate carboxylase [EC:4.1.1.31]
K01649	1072	1135	1244	522	849	2-isopropylmalate synthase [EC:2.3.3.13]
K02313	1019	1033	749	261	1156	chromosomal replication initiator protein
K01495	467	778	616	480	726	GTP cyclohydrolase I [EC:3.5.4.16]
K02040	304	701	613	218	511	phosphate transport system substrate-binding protein
K03628	1344	1370	1507	903	1196	transcription termination factor Rho
K02293	215	997	895	168	536	15-cis-phytoene desaturase [EC:1.3.5.5]
K02639	291	1304	901	275	655	ferredoxin
K00548	466	1868	1872	267	500	5-methyltetrahydrofolate--homocysteine methyltransferase [EC:2.1.1.13]
K00605	1311	904	852	619	1107	aminomethyltransferase [EC:2.1.2.10]
K02878	685	453	509	826	754	large subunit ribosomal protein L16
K00627	570	1421	1273	756	977	pyruvate dehydrogenase E2 component (dihydrolipoamide acetyltransferase) [EC:2.3.1.12]
K06118	273	1528	1212	582	786	UDP-sulfoquinovose synthase [EC:3.13.1.1]
K01873	568	1954	1946	471	564	valyl-tRNA synthetase [EC:6.1.1.9]
K00325	944	961	818	363	1305	NAD(P) transhydrogenase subunit beta [EC:1.6.1.2]
K00948	937	755	665	564	1289	ribose-phosphate pyrophosphokinase [EC:2.7.6.1]
K02276	1113	1088	946	863	1249	cytochrome c oxidase subunit III [EC:1.9.3.1]
K00700	331	1019	808	490	545	1,4-alpha-glucan branching enzyme [EC:2.4.1.18]
K02902	381	402	394	485	821	large subunit ribosomal protein L28
K05582	443	707	548	307	824	NAD(P)H-quinone oxidoreductase subunit K [EC:1.6.5.3]
K00162	696	960	960	863	1041	pyruvate dehydrogenase E1 component subunit beta [EC:1.2.4.1]
K05971	282	469	351	606	838	E3.1.1.61
K02691	299	860	498	271	1207	photosystem I subunit VII
K02948	677	631	586	835	828	small subunit ribosomal protein S11
K01696	594	938	932	334	889	tryptophan synthase beta chain [EC:4.2.1.20]
K01414	205	1004	927	80	341	oligopeptidase A [EC:3.4.24.70]
K03640	1332	618	570	701	847	peptidoglycan-associated lipoprotein
K02996	469	554	517	612	718	small subunit ribosomal protein S9
K01937	916	1472	1436	564	705	CTP synthase [EC:6.3.4.2]
K00058	625	995	921	386	1155	D-3-phosphoglycerate dehydrogenase [EC:1.1.1.95]
K03852	1576	617	754	790	1126	sulfoacetaldehyde acetyltransferase [EC:2.3.3.15]
K00382	638	1120	1390	636	720	dihydrolipoamide dehydrogenase [EC:1.8.1.4]
K02014	189	68	219	176	158	iron complex outermembrane recepter protein
K02027	661	667	622	1154	826	multiple sugar transport system substrate-binding protein
K03111	1057	628	1081	371	1468	single-strand DNA-binding protein
K00975	182	1122	869	341	473	glucose-1-phosphate adenylyltransferase [EC:2.7.7.27]
K02916	783	620	565	963	769	large subunit ribosomal protein L35
K01586	462	857	703	333	1082	diaminopimelate decarboxylase [EC:4.1.1.20]
K03404	324	1054	854	194	606	magnesium chelatase subunit D [EC:6.6.1.1]
K00798	685	1237	1086	152	789	cob(I)alamin adenosyltransferase [EC:2.5.1.17]
K00218	202	1547	1168	141	517	protochlorophyllide reductase [EC:1.3.1.33]
K02275	1101	1252	970	253	1042	cytochrome c oxidase subunit II [EC:1.9.3.1]
K04087	1127	1231	1307	343	1352	membrane protease subunit HflC [EC:3.4.-.-]
K04755	307	793	593	137	714	ferredoxin, 2Fe-2S
K01872	671	1506	1678	440	625	alanyl-tRNA synthetase [EC:6.1.1.7]
K00394	1516	498	430	644	833	adenylylsulfate reductase, subunit A [EC:1.8.99.2]
K02110	228	416	298	461	546	F-type H+-transporting ATPase subunit c [EC:3.6.3.14]
K02601	597	692	665	653	858	transcriptional antiterminator NusG
K01940	580	1249	1203	398	619	argininosuccinate synthase [EC:6.3.4.5]
K03704	834	297	492	301	605	cold shock protein (beta-ribbon, CspA family)
K10206	363	1151	884	335	821	LL-diaminopimelate aminotransferase [EC:2.6.1.83]
K02078	961	580	568	876	951	acyl carrier protein
K02356	564	543	424	466	1134	elongation factor P
K00436	671	249	168	160	1154	hydrogen dehydrogenase [EC:1.12.1.2]
K02994	398	407	352	564	683	small subunit ribosomal protein S8
K00088	509	801	799	418	604	IMP dehydrogenase [EC:1.1.1.205]
K01507	321	835	832	919	911	inorganic pyrophosphatase [EC:3.6.1.1]
K15633	640	1081	972	409	603	2,3-bisphosphoglycerate-independent phosphoglycerate mutase [EC:5.4.2.1]
K02520	520	511	621	421	545	translation initiation factor IF-3
K15551	1205	221	267	1263	1029	taurine transport system substrate-binding protein
K01703	820	1143	1090	438	840	3-isopropylmalate/(R)-2-methylmalate dehydratase large subunit [EC:4.2.1.33 4.2.1.35]
K01737	201	890	748	348	516	6-pyruvoyltetrahydropterin/6-carboxytetrahydropterin synthase [EC:4.2.3.12 4.1.2.50]
K00464	78	1022	875	104	254	all-trans-8'-apo-beta-carotenal 15,15'-oxygenase [EC:1.14.99.41]
K00392	400	1088	972	173	585	sulfite reductase (ferredoxin) [EC:1.8.7.1]
K02956	309	316	359	550	573	small subunit ribosomal protein S15
K03545	456	946	899	688	464	trigger factor
K04773	593	546	513	209	1097	protease IV [EC:3.4.21.-]
K01881	647	1029	1026	485	574	prolyl-tRNA synthetase [EC:6.1.1.15]
K00514	151	1210	972	208	318	zeta-carotene desaturase [EC:1.3.5.6]
K07769	399	1038	839	228	598	two-component system, OmpR family, sensor histidine kinase NblS [EC:2.7.13.3]
K02890	455	408	385	657	547	large subunit ribosomal protein L22
K01869	557	1204	1266	372	570	leucyl-tRNA synthetase [EC:6.1.1.4]
K02887	670	307	279	749	720	large subunit ribosomal protein L20
K02493	196	656	366	134	729	release factor glutamine methyltransferase [EC:2.1.1.-]
K05377	74	5584	2139	254	287	phycoerythrin beta chain
K01868	647	1103	1254	366	539	threonyl-tRNA synthetase [EC:6.1.1.3]
K02913	312	559	531	625	417	large subunit ribosomal protein L33
K00036	669	937	859	120	649	glucose-6-phosphate 1-dehydrogenase [EC:1.1.1.49]
K01961	709	973	1017	470	665	acetyl-CoA carboxylase, biotin carboxylase subunit [EC:6.4.1.2 6.3.4.14]
K02314	779	835	708	283	910	replicative DNA helicase [EC:3.6.4.12]
K03711	619	990	670	251	790	Fur family transcriptional regulator, ferric uptake regulator
K03308	409	1020	685	132	1391	neurotransmitter:Na+ symporter, NSS family
K00033	771	859	723	90	919	6-phosphogluconate dehydrogenase [EC:1.1.1.44]
K05692	794	106	196	603	806	actin beta/gamma 1
K02961	294	334	306	741	566	small subunit ribosomal protein S17
K03110	446	1192	1314	226	509	fused signal recognition particle receptor
K01428	637	1324	1303	296	579	urease subunit alpha [EC:3.5.1.5]
K02724	99	463	194	193	824	photosystem II PsbZ protein
K01657	394	834	872	189	482	anthranilate synthase component I [EC:4.1.3.27]
K03529	830	1524	1315	179	407	chromosome segregation protein
K03644	730	1159	1147	304	689	lipoic acid synthetase [EC:2.8.1.8]
K00602	460	768	921	220	672	phosphoribosylaminoimidazolecarboxamide formyltransferase / IMP cyclohydrolase [EC:2.1.2.3 3.5.4.10]
K07277	298	1426	1079	296	439	outer membrane protein
K05573	243	1079	799	196	673	NAD(P)H-quinone oxidoreductase subunit 2 [EC:1.6.5.3]
K07738	301	545	446	281	657	transcriptional repressor NrdR
K01602	18	292	193	99	31	ribulose-bisphosphate carboxylase small chain [EC:4.1.1.39]
K01876	535	835	1043	472	501	aspartyl-tRNA synthetase [EC:6.1.1.12]
K02954	340	308	266	527	607	small subunit ribosomal protein S14
K01362	459	1512	1473	172	702	E3.4.21.-
K00830	353	793	678	160	723	alanine-glyoxylate transaminase / serine-glyoxylate transaminase / serine-pyruvate transaminase [EC:2.6.1.44 2.6.1.45 2.6.1.51]
K00331	925	658	586	414	1204	NADH-quinone oxidoreductase subunit B [EC:1.6.5.3]
K01783	335	544	647	341	551	ribulose-phosphate 3-epimerase [EC:5.1.3.1]
K00790	714	970	1025	197	587	UDP-N-acetylglucosamine 1-carboxyvinyltransferase [EC:2.5.1.7]
K03657	448	1000	983	154	362	DNA helicase II / ATP-dependent DNA helicase PcrA [EC:3.6.4.12]
K02693	220	538	249	159	1354	photosystem I subunit IV
K08482	436	1246	916	257	727	circadian clock protein KaiC
K00958	153	789	602	132	502	sulfate adenylyltransferase [EC:2.7.7.4]
K02970	225	333	380	343	422	small subunit ribosomal protein S21
K01990	765	1145	1429	184	552	ABC-2 type transport system ATP-binding protein
K05579	221	1145	963	132	449	NAD(P)H-quinone oxidoreductase subunit H [EC:1.6.5.3]
K07304	386	780	600	161	573	peptide-methionine (S)-S-oxide reductase [EC:1.8.4.11]
K00335	1233	591	607	332	998	NADH-quinone oxidoreductase subunit F [EC:1.6.5.3]
K03089	772	768	634	329	841	RNA polymerase sigma-32 factor
K00799	267	1465	1498	131	286	glutathione S-transferase [EC:2.5.1.18]
K02294	182	785	666	87	419	beta-carotene hydroxylase [EC:1.14.13.-]
K02899	555	320	395	613	544	large subunit ribosomal protein L27
K03527	364	867	814	203	561	4-hydroxy-3-methylbut-2-enyl diphosphate reductase [EC:1.17.1.2]
K09013	460	724	707	269	541	Fe-S cluster assembly ATP-binding protein
K06640	1519	256	3500	188	719	serine/threonine-protein kinase ATR [EC:2.7.11.1]
K01890	215	1147	1092	337	349	phenylalanyl-tRNA synthetase beta chain [EC:6.1.1.20]
K01897	380	1429	1108	135	947	long-chain acyl-CoA synthetase [EC:6.2.1.3]
K01802	208	1204	1233	351	486	peptidylprolyl isomerase [EC:5.2.1.8]
K08770	663	215	288	419	768	ubiquitin C
K02643	375	553	321	272	1443	cytochrome b6-f complex subunit 7
K01736	629	851	880	400	686	chorismate synthase [EC:4.2.3.5]
K02518	480	616	542	355	729	translation initiation factor IF-1
K00333	1117	492	525	348	960	NADH-quinone oxidoreductase subunit D [EC:1.6.5.3]
K00303	1164	428	615	337	783	sarcosine oxidase, subunit beta [EC:1.5.3.1]
K02343	542	1418	1478	180	421	DNA polymerase III subunit gamma/tau [EC:2.7.7.7]
K01681	912	478	590	598	705	aconitate hydratase [EC:4.2.1.3]
K06168	497	972	966	340	516	bifunctional enzyme involved in thiolation and methylation of tRNA
K01772	232	1097	1076	127	318	ferrochelatase [EC:4.99.1.1]
K01669	230	1747	1614	152	347	deoxyribodipyrimidine photo-lyase [EC:4.1.99.3]
K02434	380	928	902	228	510	aspartyl-tRNA(Asn)/glutamyl-tRNA (Gln) amidotransferase subunit B [EC:6.3.5.6 6.3.5.7]
K02433	575	641	795	171	468	aspartyl-tRNA(Asn)/glutamyl-tRNA (Gln) amidotransferase subunit A [EC:6.3.5.6 6.3.5.7]
K05584	324	600	389	177	902	NAD(P)H-quinone oxidoreductase subunit M [EC:1.6.5.3]
K01951	678	768	819	261	645	GMP synthase (glutamine-hydrolysing) [EC:6.3.5.2]
K01714	387	787	675	268	491	4-hydroxy-tetrahydrodipicolinate synthase [EC:4.3.3.7]
K01945	269	1203	935	198	446	phosphoribosylamine--glycine ligase [EC:6.3.4.13]
K03609	466	596	462	30	733	septum site-determining protein MinD
K01885	439	926	1010	185	361	glutamyl-tRNA synthetase [EC:6.1.1.17]
K01626	739	787	836	312	516	3-deoxy-7-phosphoheptulonate synthase [EC:2.5.1.54]
K00764	470	1145	1085	283	397	amidophosphoribosyltransferase [EC:2.4.2.14]
K02963	277	447	444	513	476	small subunit ribosomal protein S18
K02881	252	584	511	523	580	large subunit ribosomal protein L18
K01533	331	1109	886	162	441	Cu2+-exporting ATPase [EC:3.6.3.4]
K08300	437	912	1180	300	334	ribonuclease E [EC:3.1.26.12]
K06942	395	834	877	260	530	K06942
K02722	66	303	165	57	471	photosystem II PsbX protein
K02256	945	654	315	557	760	cytochrome c oxidase subunit 1 [EC:1.9.3.1]
K01756	474	609	617	206	585	adenylosuccinate lyase [EC:4.3.2.2]
K02698	142	733	333	147	987	photosystem I subunit X
K01647	592	752	986	364	472	citrate synthase [EC:2.3.3.1]
K01875	322	852	654	144	418	seryl-tRNA synthetase [EC:6.1.1.11]
K00873	247	934	968	482	353	pyruvate kinase [EC:2.7.1.40]
K01256	229	1411	1253	211	433	aminopeptidase N [EC:3.4.11.2]
K00432	70	337	280	50	187	glutathione peroxidase [EC:1.11.1.9]
K01835	136	990	944	76	249	phosphoglucomutase [EC:5.4.2.2]
K03465	556	732	746	236	686	thymidylate synthase (FAD) [EC:2.1.1.148]
K01866	357	831	845	186	355	tyrosyl-tRNA synthetase [EC:6.1.1.1]
K01962	500	666	689	349	428	acetyl-CoA carboxylase carboxyl transferase subunit alpha [EC:6.4.1.2]
K01599	154	814	579	433	490	uroporphyrinogen decarboxylase [EC:4.1.1.37]
K02714	86	366	202	90	751	photosystem II PsbM protein
K03723	260	1489	1610	127	230	transcription-repair coupling factor (superfamily II helicase) [EC:3.6.4.-]
K17321	510	99	119	896	301	glycerol transport system substrate-binding protein
K04567	287	918	977	236	299	lysyl-tRNA synthetase, class II [EC:6.1.1.6]
K01992	381	1635	1365	122	572	ABC-2 type transport system permease protein
K02876	298	359	464	341	311	large subunit ribosomal protein L15
K03405	220	617	669	263	381	magnesium chelatase subunit I [EC:6.6.1.1]
K00208	413	668	718	491	512	enoyl-[acyl-carrier protein] reductase I [EC:1.3.1.9 1.3.1.10]
K00526	713	248	322	445	554	ribonucleoside-diphosphate reductase beta chain [EC:1.17.4.1]
K02835	384	945	1003	222	324	peptide chain release factor 1
K00315	1128	397	864	400	726	dimethylglycine dehydrogenase [EC:1.5.8.4]
K00059	385	625	738	385	641	3-oxoacyl-[acyl-carrier protein] reductase [EC:1.1.1.100]
K01262	298	683	668	149	395	Xaa-Pro aminopeptidase [EC:3.4.11.9]
K00297	626	161	174	467	574	methylenetetrahydrofolate reductase (NADPH) [EC:1.5.1.20]
K03060	441	352	265	316	449	DNA-directed RNA polymerase subunit omega [EC:2.7.7.6]
K03231	471	106	204	619	746	elongation factor 1-alpha
K06213	393	1369	1099	225	494	magnesium transporter
K00411	758	603	589	205	656	ubiquinol-cytochrome c reductase iron-sulfur subunit [EC:1.10.2.2]
K09903	353	510	567	331	464	uridylate kinase [EC:2.7.4.22]
K07040	175	240	350	117	102	uncharacterized protein
K02892	168	319	279	279	283	large subunit ribosomal protein L23
K03592	160	671	590	68	221	PmbA protein
K12573	208	855	642	216	341	ribonuclease R [EC:3.1.-.-]
K02909	339	273	289	373	422	large subunit ribosomal protein L31
K03555	377	1796	1258	85	285	DNA mismatch repair protein MutS
K02471	165	1127	1104	140	215	putative ATP-binding cassette transporter
K03564	177	966	895	105	348	peroxiredoxin Q/BCP [EC:1.11.1.15]
K00772	291	631	539	169	483	5'-methylthioadenosine phosphorylase [EC:2.4.2.28]
K13953	384	195	97	498	351	alcohol dehydrogenase, propanol-preferring [EC:1.1.1.1]
K00554	215	164	245	136	186	tRNA (guanine37-N1)-methyltransferase [EC:2.1.1.228]
K02291	141	672	559	116	216	phytoene synthase [EC:2.5.1.32]
K05979	257	644	486	109	490	2-phosphosulfolactate phosphatase [EC:3.1.3.71]
K02836	380	791	888	222	327	peptide chain release factor 2
K11717	348	624	597	136	366	cysteine desulfurase / selenocysteine lyase [EC:2.8.1.7 4.4.1.16]
K02438	417	946	802	92	321	glycogen operon protein [EC:3.2.1.-]
K01889	310	654	834	358	404	phenylalanyl-tRNA synthetase alpha chain [EC:6.1.1.20]
K00988	87	777	583	51	356	ATP adenylyltransferase [EC:2.7.7.53]
K01417	180	516	466	85	346	putative zinc metalloprotease [EC:3.4.24.-]
K07390	298	447	468	224	520	monothiol glutaredoxin
K01971	186	841	790	78	172	DNA ligase (ATP) [EC:6.5.1.1]
K02911	258	237	209	563	510	large subunit ribosomal protein L32
K00164	664	362	739	329	422	2-oxoglutarate dehydrogenase E1 component [EC:1.2.4.2]
K02335	261	1100	1053	148	191	DNA polymerase I [EC:2.7.7.7]
K02968	189	467	401	484	338	small subunit ribosomal protein S20
K00800	211	814	643	123	286	3-phosphoshikimate 1-carboxyvinyltransferase [EC:2.5.1.19]
K11320	1109	686	1120	380	1029	E1A-binding protein p400 [EC:3.6.4.-]
K02231	197	397	305	126	444	adenosylcobinamide kinase / adenosylcobinamide-phosphate guanylyltransferase [EC:2.7.1.156 2.7.7.62]
K02338	419	686	550	102	613	DNA polymerase III subunit beta [EC:2.7.7.7]
K14652	300	665	785	337	347	3,4-dihydroxy 2-butanone 4-phosphate synthase / GTP cyclohydrolase II [EC:4.1.99.12 3.5.4.25]
K02717	169	615	478	330	479	photosystem II oxygen-evolving enhancer protein 2
K01356	641	520	468	156	589	repressor LexA [EC:3.4.21.88]
K00703	162	832	726	319	404	starch synthase [EC:2.4.1.21]
K00928	292	1033	906	125	355	aspartate kinase [EC:2.7.2.4]
K01755	241	1446	1336	135	289	argininosuccinate lyase [EC:4.3.2.1]
K09772	642	459	284	241	463	cell division inhibitor SepF
K00134	321	1063	1119	232	332	glyceraldehyde 3-phosphate dehydrogenase [EC:1.2.1.12]
K01749	124	592	478	119	347	hydroxymethylbilane synthase [EC:2.5.1.61]
K02710	67	157	148	76	325	photosystem II PsbI protein
K02066	332	651	461	216	711	putative ABC transport system permease protein
K02004	243	1071	1257	193	187	putative ABC transport system permease protein
K11329	151	575	435	721	319	two-component system, OmpR family, response regulator RpaB
K00228	226	1013	936	184	377	coproporphyrinogen III oxidase [EC:1.3.3.3]
K00858	525	1067	1008	211	290	NAD+ kinase [EC:2.7.1.23]
K10563	194	635	470	64	271	formamidopyrimidine-DNA glycosylase [EC:3.2.2.23 4.2.99.18]
K01956	469	379	398	228	389	carbamoyl-phosphate synthase small subunit [EC:6.3.5.5]
K02708	83	298	213	87	513	photosystem II cytochrome b559 subunit beta
K02837	340	922	947	162	310	peptide chain release factor 3
K01963	278	752	704	329	288	acetyl-CoA carboxylase carboxyl transferase subunit beta [EC:6.4.1.2]
K02939	146	437	475	409	319	large subunit ribosomal protein L9
K01916	674	1297	1136	146	623	NAD+ synthase [EC:6.3.1.5]
K09835	177	764	652	96	247	prolycopene isomerase [EC:5.2.1.13]
K05356	95	518	430	50	236	all-trans-nonaprenyl-diphosphate synthase [EC:2.5.1.84 2.5.1.85]
K06883	245	1657	1663	94	233	K06883
K00265	461	276	671	278	535	glutamate synthase (NADPH/NADH) large chain [EC:1.4.1.13 1.4.1.14]
K00336	811	347	431	233	664	NADH-quinone oxidoreductase subunit G [EC:1.6.5.3]
K04037	412	695	437	501	592	light-independent protochlorophyllide reductase subunit L [EC:1.3.7.7]
K01892	284	635	578	137	348	histidyl-tRNA synthetase [EC:6.1.1.21]
K03839	111	557	504	121	282	flavodoxin I
K00240	475	749	686	198	511	succinate dehydrogenase iron-sulfur subunit [EC:1.3.99.1]
K08902	117	424	298	314	365	photosystem II Psb27 protein
K03703	269	1189	1119	134	217	excinuclease ABC subunit C
K01092	273	631	656	157	252	myo-inositol-1(or 4)-monophosphatase [EC:3.1.3.25]
K02114	67	383	313	202	321	F-type H+-transporting ATPase subunit epsilon [EC:3.6.3.14]
K00822	935	252	283	303	580	beta-alanine--pyruvate transaminase [EC:2.6.1.18]
K00510	316	732	476	106	554	heme oxygenase [EC:1.14.99.3]
K04066	414	1076	1035	122	338	primosomal protein N' (replication factor Y) (superfamily II helicase) [EC:3.6.4.-]
K04487	230	1256	874	109	374	cysteine desulfurase [EC:2.8.1.7]
K01733	184	802	726	119	189	threonine synthase [EC:4.2.3.1]
K10355	469	31	35	363	362	actin, other eukaryote
K03593	362	641	592	239	435	ATP-binding protein involved in chromosome partitioning
K03561	115	202	164	278	151	biopolymer transport protein ExbB
K02696	54	714	446	81	490	photosystem I subunit VIII
K01679	422	626	586	176	452	fumarate hydratase, class II [EC:4.2.1.2]
K03474	189	503	495	138	360	pyridoxine 5-phosphate synthase [EC:2.6.99.2]
K05572	141	970	852	69	311	NAD(P)H-quinone oxidoreductase subunit 1 [EC:1.6.5.3]
K01409	354	657	655	139	489	O-sialoglycoprotein endopeptidase [EC:3.4.24.57]
K00937	179	1531	1542	91	121	polyphosphate kinase [EC:2.7.4.1]
K05592	136	878	871	349	258	ATP-dependent RNA helicase DeaD [EC:3.6.4.13]
K04485	247	1091	744	76	292	DNA repair protein RadA/Sms
K06891	210	373	369	168	377	ATP-dependent Clp protease adaptor protein ClpS
K01698	313	725	664	252	306	porphobilinogen synthase [EC:4.2.1.24]
K03768	148	526	400	124	342	peptidyl-prolyl cis-trans isomerase B (cyclophilin B) [EC:5.2.1.8]
K00640	429	737	725	127	425	serine O-acetyltransferase [EC:2.3.1.30]
K00940	236	290	385	364	335	nucleoside-diphosphate kinase [EC:2.7.4.6]
K03521	614	340	372	380	452	electron transfer flavoprotein beta subunit
K00005	219	524	461	53	185	glycerol dehydrogenase [EC:1.1.1.6]
K01739	134	1077	991	175	173	cystathionine gamma-synthase [EC:2.5.1.48]
K02711	76	185	133	76	322	photosystem II PsbJ protein
K04040	173	517	393	227	511	chlorophyll synthase [EC:2.5.1.62]
K01874	199	551	663	186	236	methionyl-tRNA synthetase [EC:6.1.1.10]
K07058	119	1650	1606	84	153	membrane protein
K00826	353	438	478	227	327	branched-chain amino acid aminotransferase [EC:2.6.1.42]
K01879	241	577	544	144	362	glycyl-tRNA synthetase beta chain [EC:6.1.1.14]
K11601	229	478	361	209	573	manganese transport system substrate-binding protein
K05376	40	3293	1330	130	141	phycoerythrin alpha chain
K03621	270	658	636	362	212	glycerol-3-phosphate acyltransferase PlsX [EC:2.3.1.15]
K02914	179	213	204	221	334	large subunit ribosomal protein L34
K02005	131	1027	913	133	126	HlyD family secretion protein
K02234	177	776	794	146	209	cobalamin biosynthesis protein CobW
K03072	176	1005	830	267	214	preprotein translocase subunit SecD
K08983	48	309	215	22	94	putative membrane protein
K06873	234	746	472	89	408	K06873
K05382	77	351	279	59	155	phycoerythrin-associated linker protein
K07795	344	65	95	366	279	putative tricarboxylic transport membrane protein
K00690	245	761	704	177	197	sucrose phosphorylase [EC:2.4.1.7]
K01693	450	504	495	299	260	imidazoleglycerol-phosphate dehydratase [EC:4.2.1.19]
K02012	198	761	745	176	268	iron(III) transport system substrate-binding protein
K00609	307	1029	875	175	227	aspartate carbamoyltransferase catalytic subunit [EC:2.1.3.2]
K05515	199	1166	1016	86	200	penicillin-binding protein 2
K06024	547	508	755	184	312	segregation and condensation protein B
K00966	186	760	774	305	194	mannose-1-phosphate guanylyltransferase [EC:2.7.7.13]
K00013	181	710	606	189	241	histidinol dehydrogenase [EC:1.1.1.23]
K00812	402	556	472	201	298	aspartate aminotransferase [EC:2.6.1.1]
K01878	281	476	524	184	284	glycyl-tRNA synthetase alpha chain [EC:6.1.1.14]
K07568	219	492	505	232	300	S-adenosylmethionine:tRNA ribosyltransferase-isomerase [EC:2.4.99.17]
K14330	128	543	467	118	161	fatty aldehyde-generating acyl-ACP reductase [EC:1.2.1.80]
K01807	138	372	356	192	292	ribose 5-phosphate isomerase A [EC:5.3.1.6]
K07037	139	944	925	109	190	K07037
K03517	341	420	314	102	314	quinolinate synthase [EC:2.5.1.72]
K02316	228	896	902	97	230	DNA primase [EC:2.7.7.-]
K00123	457	248	485	251	344	formate dehydrogenase, alpha subunit [EC:1.2.1.2]
K00566	238	593	550	188	319	tRNA-specific 2-thiouridylase [EC:2.8.1.-]
K00766	370	426	345	77	489	anthranilate phosphoribosyltransferase [EC:2.4.2.18]
K00942	197	536	568	77	255	guanylate kinase [EC:2.7.4.8]
K02116	52	340	235	132	210	ATP synthase protein I
K00147	261	719	569	136	216	glutamate-5-semialdehyde dehydrogenase [EC:1.2.1.41]
K01494	223	611	543	70	304	dCTP deaminase [EC:3.5.4.13]
K02492	119	657	580	89	190	glutamyl-tRNA reductase [EC:1.2.1.70]
K03526	218	559	549	173	196	(E)-4-hydroxy-3-methylbut-2-enyl-diphosphate synthase [EC:1.17.7.1]
K07456	161	934	863	66	152	DNA mismatch repair protein MutS2
K01903	378	230	335	242	257	succinyl-CoA synthetase beta subunit [EC:6.2.1.5]
K01938	616	187	423	293	403	formate--tetrahydrofolate ligase [EC:6.3.4.3]
K04042	195	644	537	304	285	bifunctional UDP-N-acetylglucosamine pyrophosphorylase / Glucosamine-1-phosphate N-acetyltransferase [EC:2.7.7.23 2.3.1.157]
K02712	50	172	82	85	382	photosystem II PsbK protein
K05580	107	561	428	71	154	NAD(P)H-quinone oxidoreductase subunit I [EC:1.6.5.3]
K02838	186	625	506	142	214	ribosome recycling factor
K01524	144	956	894	121	159	exopolyphosphatase / guanosine-5'-triphosphate,3'-diphosphate pyrophosphatase [EC:3.6.1.11 3.6.1.40]
K00936	200	524	409	85	203	E2.7.3.-
K02501	204	327	255	87	213	glutamine amidotransferase [EC:2.4.2.-]
K01867	180	538	553	165	207	tryptophanyl-tRNA synthetase [EC:6.1.1.2]
K01077	191	135	125	50	236	alkaline phosphatase [EC:3.1.3.1]
K01711	379	279	310	198	363	GDPmannose 4,6-dehydratase [EC:4.2.1.47]
K03118	146	523	422	68	203	sec-independent protein translocase protein TatC
K00507	98	943	851	51	76	stearoyl-CoA desaturase (delta-9 desaturase) [EC:1.14.19.1]
K01902	410	172	302	280	340	succinyl-CoA synthetase alpha subunit [EC:6.2.1.5]
K03469	184	395	430	323	251	ribonuclease HI [EC:3.1.26.4]
K03655	152	1087	1142	79	135	ATP-dependent DNA helicase RecG [EC:3.6.4.12]
K07305	155	540	453	62	233	peptide-methionine (R)-S-oxide reductase [EC:1.8.4.12]
K02230	98	1444	1278	92	130	cobaltochelatase CobN [EC:6.6.1.2]
K06196	77	316	194	97	222	cytochrome c-type biogenesis protein
K03979	444	478	789	158	205	GTP-binding protein
K06941	154	596	642	91	165	23S rRNA (adenine2503-C2)-methyltransferase [EC:2.1.1.192]
K00658	490	226	637	255	349	2-oxoglutarate dehydrogenase E2 component (dihydrolipoamide succinyltransferase) [EC:2.3.1.61]
K00052	280	545	610	214	167	3-isopropylmalate dehydrogenase [EC:1.1.1.85]
K01803	141	437	409	163	139	triosephosphate isomerase (TIM) [EC:5.3.1.1]
K00133	222	758	792	130	159	aspartate-semialdehyde dehydrogenase [EC:1.2.1.11]
K03100	174	894	810	125	219	signal peptidase I [EC:3.4.21.89]
K07978	147	519	397	143	204	GntR family transcriptional regulator
K07079	171	828	570	54	177	K07079
K03296	158	1564	1206	78	94	hydrophobic/amphiphilic exporter-1 (mainly G- bacteria), HAE1 family
K01423	120	996	763	117	191	E3.4.-.-
K02860	134	295	384	63	112	16S rRNA processing protein RimM
K02301	439	534	421	80	388	protoheme IX farnesyltransferase [EC:2.5.1.-]
K02500	335	828	764	157	208	cyclase [EC:4.1.3.-]
K00003	220	846	859	165	218	homoserine dehydrogenase [EC:1.1.1.3]
K01883	249	499	640	191	245	cysteinyl-tRNA synthetase [EC:6.1.1.16]
K00163	677	240	311	207	324	pyruvate dehydrogenase E1 component [EC:1.2.4.1]
K01972	153	1135	1065	91	102	DNA ligase (NAD+) [EC:6.5.1.2]
K07315	150	896	797	66	195	sigma-B regulation protein RsbU (phosphoserine phosphatase)
K15634	153	608	509	185	242	probable phosphoglycerate mutase [EC:5.4.2.1]
K04752	173	135	95	172	321	nitrogen regulatory protein P-II 2
K09710	226	372	329	202	237	ribosome-associated protein
K02035	235	872	865	178	192	peptide/nickel transport system substrate-binding protein
K00383	150	516	573	82	230	glutathione reductase (NADPH) [EC:1.8.1.7]
K05337	67	225	152	28	128	ferredoxin
K03742	148	808	640	36	149	competence/damage-inducible protein CinA
K13850	1233	0	1452	2	426	erythrocyte membrane protein 1
K00946	100	490	480	71	132	thiamine-monophosphate kinase [EC:2.7.4.16]
K11960	109	531	416	319	86	urea transport system permease protein
K00302	642	188	490	177	329	sarcosine oxidase, subunit alpha [EC:1.5.3.1]
K01012	205	424	376	131	210	biotin synthase [EC:2.8.1.6]
K01933	300	483	473	149	292	phosphoribosylformylglycinamidine cyclo-ligase [EC:6.3.3.1]
K02259	287	704	596	46	435	cytochrome c oxidase assembly protein subunit 15
K00677	192	414	385	203	210	UDP-N-acetylglucosamine acyltransferase [EC:2.3.1.129]
K06158	186	886	731	78	157	ATP-binding cassette, subfamily F, member 3
K02003	133	565	662	145	168	putative ABC transport system ATP-binding protein
K01465	325	873	895	142	157	dihydroorotase [EC:3.5.2.3]
K06444	101	43	50	31	131	lycopene epsilon-cyclase [EC:5.5.1.18]
K00337	442	267	289	284	405	NADH-quinone oxidoreductase subunit H [EC:1.6.5.3]
K02437	201	357	333	103	228	glycine cleavage system H protein
K01713	482	194	191	105	316	cyclohexadienyl dehydratase [EC:4.2.1.51 4.2.1.91]
K01810	130	725	661	129	128	glucose-6-phosphate isomerase [EC:5.3.1.9]
K03496	442	79	142	90	271	chromosome partitioning protein
K04518	108	689	581	89	123	prephenate dehydratase [EC:4.2.1.51]
K01754	176	688	701	124	210	threonine dehydratase [EC:4.3.1.19]
K01637	136	92	180	118	212	isocitrate lyase [EC:4.1.3.1]
K02232	167	673	754	86	202	adenosylcobyric acid synthase [EC:6.3.5.10]
K08289	143	615	574	55	140	phosphoribosylglycinamide formyltransferase 2 [EC:2.1.2.2]
K05574	92	298	181	46	166	NAD(P)H-quinone oxidoreductase subunit 3 [EC:1.6.5.3]
K11940	394	517	529	124	338	heat shock protein HspQ
K01814	260	492	425	170	403	phosphoribosylformimino-5-aminoimidazole carboxamide ribotide isomerase [EC:5.3.1.16]
K01485	186	537	470	106	180	cytosine deaminase [EC:3.5.4.1]
K00259	247	1015	821	129	143	alanine dehydrogenase [EC:1.4.1.1]
K13038	153	467	412	180	235	phosphopantothenoylcysteine decarboxylase / phosphopantothenate--cysteine ligase [EC:4.1.1.36 6.3.2.5]
K00648	169	563	496	175	213	3-oxoacyl-[acyl-carrier-protein] synthase III [EC:2.3.1.180]
K01585	194	904	667	36	138	arginine decarboxylase [EC:4.1.1.19]
K09747	179	198	124	71	463	hypothetical protein
K17759	165	645	519	136	221
K09121	124	614	568	73	144	hypothetical protein
K01299	130	450	398	54	197	carboxypeptidase Taq [EC:3.4.17.19]
K00140	585	196	337	231	327	malonate-semialdehyde dehydrogenase (acetylating) / methylmalonate-semialdehyde dehydrogenase [EC:1.2.1.18 1.2.1.27]
K07052	102	861	845	50	149	K07052
K00606	183	459	469	105	175	3-methyl-2-oxobutanoate hydroxymethyltransferase [EC:2.1.2.11]
K14441	161	515	469	152	189	ribosomal protein S12 methylthiotransferase [EC:2.-.-.-]
K02535	284	337	262	112	156	UDP-3-O-[3-hydroxymyristoyl] N-acetylglucosamine deacetylase [EC:3.5.1.108]
K04038	309	626	628	370	156	light-independent protochlorophyllide reductase subunit N [EC:1.3.7.7]
K05539	215	601	577	106	127	tRNA-dihydrouridine synthase A [EC:1.-.-.-]
K00395	593	170	117	160	331	adenylylsulfate reductase, subunit B [EC:1.8.99.2]
K07071	54	367	323	22	96	K07071
K11752	97	587	555	56	141	diaminohydroxyphosphoribosylaminopyrimidine deaminase / 5-amino-6-(5-phosphoribosylamino)uracil reductase [EC:3.5.4.26 1.1.1.193]
K02034	106	1075	955	89	144	peptide/nickel transport system permease protein
K02897	161	88	157	206	125	large subunit ribosomal protein L25
K08903	43	355	325	30	104	photosystem II 13kDa protein
K03587	202	763	817	67	138	cell division protein FtsI (penicillin-binding protein 3) [EC:2.4.1.129]
K07086	159	115	83	106	283	K07086
K13789	163	575	575	147	175	geranylgeranyl diphosphate synthase, type II [EC:2.5.1.1 2.5.1.10 2.5.1.29]
K10750	1513	107	441	394	214	chromatin assembly factor 1 subunit A
K00215	128	589	545	64	185	4-hydroxy-tetrahydrodipicolinate reductase [EC:1.17.1.8]
K11961	107	548	506	205	154	urea transport system permease protein
K03608	233	374	229	24	371	cell division topological specificity factor
K00930	125	554	471	67	156	acetylglutamate kinase [EC:2.7.2.8]
K00014	181	673	544	81	253	shikimate dehydrogenase [EC:1.1.1.25]
K02406	304	42	155	108	183	flagellin
K13292	119	424	362	68	135	phosphatidylglycerol:prolipoprotein diacylglycerol transferase [EC:2.-.-.-]
K03924	284	478	560	219	280	MoxR-like ATPase [EC:3.6.3.-]
K01887	115	1001	829	137	109	arginyl-tRNA synthetase [EC:6.1.1.19]
K00097	139	901	853	97	127	4-hydroxythreonine-4-phosphate dehydrogenase [EC:1.1.1.262]
K06901	317	91	105	365	224	putative MFS transporter, AGZA family, xanthine/uracil permease
K02640	88	212	135	54	394	cytochrome b6-f complex subunit 5
K03075	200	139	155	106	263	preprotein translocase subunit SecG
K03431	230	519	567	87	177	phosphoglucosamine mutase [EC:5.4.2.10]
K00273	120	62	82	55	148	D-amino-acid oxidase [EC:1.4.3.3]
K02183	297	62	119	283	286	calmodulin
K06217	198	503	550	113	129	phosphate starvation-inducible protein PhoH and related proteins
K07146	159	583	490	135	142	UPF0176 protein
K01491	185	618	594	150	189	methylenetetrahydrofolate dehydrogenase (NADP+) / methenyltetrahydrofolate cyclohydrolase [EC:1.5.1.5 3.5.4.9]
K05585	132	386	277	178	287	NAD(P)H-quinone oxidoreductase subunit N [EC:1.6.5.3]
K06443	184	471	442	83	147	lycopene beta-cyclase [EC:5.5.1.19]
K03116	401	505	342	74	397	sec-independent protein translocase protein TatA
K00794	115	269	231	150	167	6,7-dimethyl-8-ribityllumazine synthase [EC:2.5.1.78]
K00651	205	375	397	77	182	homoserine O-succinyltransferase [EC:2.3.1.46]
K10255	126	169	92	146	146	omega-6 fatty acid desaturase (delta-12 desaturase) [EC:1.14.19.-]
K00330	453	284	275	130	535	NADH-quinone oxidoreductase subunit A [EC:1.6.5.3]
K06876	192	659	639	70	157	deoxyribodipyrimidine photolyase-related protein
K03867	150	776	669	68	127	UDP-glucose:tetrahydrobiopterin glucosyltransferase [EC:2.4.1.-]
K03522	378	199	266	211	409	electron transfer flavoprotein alpha subunit
K08262	81	700	656	74	129	delta12-fatty acid dehydrogenase [EC:1.14.99.33]
K06173	108	657	566	91	113	tRNA pseudouridine38-40 synthase [EC:5.4.99.12]
K01638	336	221	427	172	258	malate synthase [EC:2.3.3.9]
K08479	97	526	468	58	154	two-component system, OmpR family, clock-associated histidine kinase SasA [EC:2.7.13.3]
K00939	144	273	284	138	183	adenylate kinase [EC:2.7.4.3]
K01142	164	514	470	53	141	exodeoxyribonuclease III [EC:3.1.11.2]
K00611	86	471	402	78	139	ornithine carbamoyltransferase [EC:2.1.3.3]
K01424	121	825	616	62	111	L-asparaginase [EC:3.5.1.1]
K11603	122	493	452	67	174	manganese transport system ATP-binding protein
K01462	113	511	408	98	191	peptide deformylase [EC:3.5.1.88]
K00351	190	192	237	281	285	Na+-transporting NADH:ubiquinone oxidoreductase subunit F [EC:1.6.5.-]
K03980	164	935	786	29	160	virulence factor
K01924	163	625	804	43	190	UDP-N-acetylmuramate--alanine ligase [EC:6.3.2.8]
K10716	199	596	424	52	400	voltage-gated potassium channel
K02575	14	1517	1078	152	29	MFS transporter, NNP family, nitrate/nitrite transporter
K02285	9	2133	1135	83	45	phycocyanin beta chain
K00341	342	291	258	226	307	NADH-quinone oxidoreductase subunit L [EC:1.6.5.3]
K00413	383	214	259	117	431	ubiquinol-cytochrome c reductase cytochrome c1 subunit
K01661	120	369	366	111	170	naphthoate synthase [EC:4.1.3.36]
K07007	160	671	646	82	169	K07007
K00872	176	479	544	92	207	homoserine kinase [EC:2.7.1.39]
K11996	132	856	670	43	223	adenylyltransferase and sulfurtransferase
K07478	102	986	1002	50	91	putative ATPase
K03583	70	1324	943	50	66	exodeoxyribonuclease V gamma subunit [EC:3.1.11.5]
K02709	60	402	201	62	217	photosystem II PsbH protein
K00311	400	190	390	160	331	electron-transferring-flavoprotein dehydrogenase [EC:1.5.5.1]
K04564	261	259	277	244	316	superoxide dismutase, Fe-Mn family [EC:1.15.1.1]
K03428	72	643	514	57	123	magnesium-protoporphyrin O-methyltransferase [EC:2.1.1.11]
K12613	1213	134	492	110	311	mRNA-decapping enzyme subunit 2 [EC:3.6.1.62]
K00773	172	608	635	87	178	queuine tRNA-ribosyltransferase [EC:2.4.2.29]
K03582	60	1418	1131	30	71	exodeoxyribonuclease V beta subunit [EC:3.1.11.5]
K05808	138	370	229	142	534	putative sigma-54 modulation protein
K04039	286	491	484	253	144	light-independent protochlorophyllide reductase subunit B [EC:1.3.7.7]
K13541	174	697	680	86	125	cobalt-precorrin 5A hydrolase / precorrin-3B C17-methyltransferase [EC:3.7.1.12 2.1.1.131]
K01653	184	317	364	107	264	acetolactate synthase I/III small subunit [EC:2.2.1.6]
K02011	192	636	622	88	180	iron(III) transport system permease protein
K03499	166	596	526	105	105	trk system potassium uptake protein TrkA
K09490	156	112	127	254	300	heat shock 70kDa protein 5
K01469	28	1654	1320	75	42	5-oxoprolinase (ATP-hydrolysing) [EC:3.5.2.9]
K06978	135	404	364	86	184	K06978
K09972	250	678	717	146	161	general L-amino acid transport system ATP-binding protein [EC:3.6.3.-]
K01000	197	456	493	89	178	phospho-N-acetylmuramoyl-pentapeptide-transferase [EC:2.7.8.13]
K03724	72	839	842	49	75	ATP-dependent helicase Lhr and Lhr-like helicase [EC:3.6.4.-]
K02669	154	1008	890	106	117	twitching motility protein PilT
K03149	132	835	690	93	109	thiamine biosynthesis ThiG
K00833	99	720	638	67	116	adenosylmethionine-8-amino-7-oxononanoate aminotransferase [EC:2.6.1.62]
K05378	8	1977	1182	62	42	phycoerythrin-associated linker protein
K03520	263	285	369	141	231	carbon-monoxide dehydrogenase large subunit [EC:1.2.99.2]
K06966	88	1197	933	115	102	K06966
K03551	236	477	493	112	212	holliday junction DNA helicase RuvB [EC:3.6.4.12]
K02058	222	172	215	521	225	simple sugar transport system substrate-binding protein
K17315	68	15	21	80	92	glucose/mannose transport system substrate-binding protein
K02096	2	1735	1235	63	28	phycobilisome core-membrane linker protein
K09767	140	137	138	54	276	hypothetical protein
K00705	181	384	354	134	200	4-alpha-glucanotransferase [EC:2.4.1.25]
K00278	135	543	520	45	108	L-aspartate oxidase [EC:1.4.3.16]
K00674	397	133	293	215	286	2,3,4,5-tetrahydropyridine-2-carboxylate N-succinyltransferase [EC:2.3.1.117]
K02290	4	1678	1313	60	42	phycobilisome rod-core linker protein
K11644	910	165	521	267	293	paired amphipathic helix protein Sin3a
K00620	213	828	838	64	122	glutamate N-acetyltransferase / amino-acid N-acetyltransferase [EC:2.3.1.35 2.3.1.1]
K06180	94	915	831	63	129	23S rRNA pseudouridine1911/1915/1917 synthase [EC:5.4.99.23]
K06898	163	539	543	51	129	K06898
K02536	202	534	465	92	117	UDP-3-O-[3-hydroxymyristoyl] glucosamine N-acyltransferase [EC:2.3.1.191]
K00029	338	223	452	135	259	malate dehydrogenase (oxaloacetate-decarboxylating)(NADP+) [EC:1.1.1.40]
K02718	37	222	232	34	305	photosystem II PsbT protein
K02495	126	570	539	53	89	oxygen-independent coproporphyrinogen III oxidase [EC:1.3.99.22]
K02160	196	274	287	177	279	acetyl-CoA carboxylase biotin carboxyl carrier protein
K00818	171	512	434	82	144	acetylornithine aminotransferase [EC:2.6.1.11]
K00254	102	458	572	79	121	dihydroorotate dehydrogenase [EC:1.3.5.2]
K03650	113	958	745	91	72	tRNA modification GTPase [EC:3.6.-.-]
K02224	195	702	465	42	128	cobyrinic acid a,c-diamide synthase [EC:6.3.5.9 6.3.5.11]
K05379	7	1988	1056	85	95	phycoerythrin-associated linker protein
K00024	273	206	290	222	214	malate dehydrogenase [EC:1.1.1.37]
K02342	131	401	455	51	196	DNA polymerase III subunit epsilon [EC:2.7.7.7]
K01953	44	1129	930	93	71	asparagine synthase (glutamine-hydrolysing) [EC:6.3.5.4]
K04075	170	857	998	66	157	tRNA(Ile)-lysidine synthase [EC:6.3.4.19]
K06442	199	416	415	73	164	23S rRNA (cytidine1920-2'-O)/16S rRNA (cytidine1409-2'-O)-methyltransferase [EC:2.1.1.226 2.1.1.227]
K01775	202	445	351	34	202	alanine racemase [EC:5.1.1.1]
K01710	101	891	757	110	105	dTDP-glucose 4,6-dehydratase [EC:4.2.1.46]
K07120	90	295	245	16	173	K07120
K02428	105	537	509	76	100	dITP/XTP pyrophosphatase [EC:3.6.1.19]
K01420	126	416	318	56	111	CRP/FNR family transcriptional regulator, anaerobic regulatory protein
K11253	260	86	219	285	180	histone H3
K00806	135	292	268	96	163	undecaprenyl diphosphate synthase [EC:2.5.1.31]
K03641	351	118	163	102	246	TolB protein
K00762	179	309	297	81	286	orotate phosphoribosyltransferase [EC:2.4.2.10]
K01695	93	429	418	90	147	tryptophan synthase alpha chain [EC:4.2.1.20]
K00185	231	201	234	334	288	prokaryotic molybdopterin-containing oxidoreductase family, membrane subunit
K03189	242	272	265	39	257	urease accessory protein
K01735	158	487	545	85	123	3-dehydroquinate synthase [EC:4.2.3.4]
K02074	200	191	185	67	252	zinc/manganese transport system ATP-binding protein
K00099	109	475	500	137	125	1-deoxy-D-xylulose-5-phosphate reductoisomerase [EC:1.1.1.267]
K03429	108	670	596	70	97	1,2-diacylglycerol 3-glucosyltransferase [EC:2.4.1.157]
K01480	160	550	533	128	170	agmatinase [EC:3.5.3.11]
K05837	162	726	574	66	136	rod shape determining protein RodA
K01770	92	748	653	90	123	2-C-methyl-D-erythritol 2,4-cyclodiphosphate synthase [EC:4.6.1.12]
K06991	296	197	179	174	186	K06991
K01623	175	181	199	121	109	fructose-bisphosphate aldolase, class I [EC:4.1.2.13]
K03787	133	583	503	85	96	5'-nucleotidase [EC:3.1.3.5]
K03281	80	690	598	26	66	chloride channel protein, CIC family
K01923	176	503	447	99	116	phosphoribosylaminoimidazole-succinocarboxamide synthase [EC:6.3.2.6]
K03885	69	888	728	26	101	NADH dehydrogenase [EC:1.6.99.3]
K02904	80	202	197	171	137	large subunit ribosomal protein L29
K00012	134	441	443	104	135	UDPglucose 6-dehydrogenase [EC:1.1.1.22]
K06999	82	386	342	198	104	phospholipase/carboxylesterase
K15226	156	569	445	77	134	arogenate dehydrogenase (NADP+) [EC:1.3.1.78]
K03795	68	842	839	56	72	sirohydrochlorin cobaltochelatase [EC:4.99.1.3]
K16846	453	139	141	251	229	(2R)-sulfolactate sulfo-lyase subunit beta [EC:4.4.1.24]
K05581	77	335	228	57	128	NAD(P)H-quinone oxidoreductase subunit J [EC:1.6.5.3]
K00767	120	439	424	75	116	nicotinate-nucleotide pyrophosphorylase (carboxylating) [EC:2.4.2.19]
K00721	119	365	312	80	154	dolichol-phosphate mannosyltransferase [EC:2.4.1.83]
K01665	118	822	660	68	78	para-aminobenzoate synthetase component I [EC:2.6.1.85]
K03502	155	545	457	61	157	DNA polymerase V
K00184	191	160	187	272	287	prokaryotic molybdopterin-containing oxidoreductase family, iron-sulfur binding subunit
K03631	142	887	680	50	76	DNA repair protein RecN (Recombination protein N)
K00645	102	353	416	104	152	[acyl-carrier-protein] S-malonyltransferase [EC:2.3.1.39]
K03694	228	196	412	135	383	ATP-dependent Clp protease ATP-binding subunit ClpA
K07080	211	69	67	295	192	K07080
K00604	135	347	349	41	76	methionyl-tRNA formyltransferase [EC:2.1.2.9]
K01928	94	866	754	50	80	UDP-N-acetylmuramoyl-L-alanyl-D-glutamate--2,6-diaminopimelate ligase [EC:6.3.2.13]
K00796	100	345	325	38	89	dihydropteroate synthase [EC:2.5.1.15]
K02036	154	416	432	52	86	phosphate transport system ATP-binding protein [EC:3.6.3.27]
K03177	142	480	438	56	164	tRNA pseudouridine55 synthase [EC:5.4.99.25]
K03800	117	255	277	27	324	lipoate-protein ligase A [EC:2.7.7.63]
K06949	184	527	441	38	173	ribosome biogenesis GTPase [EC:3.6.1.-]
K07090	153	628	644	76	110	K07090
K02221	48	168	87	41	111	YggT family protein
K00266	209	154	255	162	301	glutamate synthase (NADPH/NADH) small chain [EC:1.4.1.13 1.4.1.14]
K02065	145	385	310	126	182	putative ABC transport system ATP-binding protein
K06381	119	696	452	29	122	stage II sporulation protein D
K00104	158	734	747	129	124	glycolate oxidase [EC:1.1.3.15]
K03438	150	565	551	65	157	16S rRNA (cytosine1402-N4)-methyltransferase [EC:2.1.1.199]
K06861	159	277	323	91	144	lipopolysaccharide export system ATP-binding protein [EC:3.6.3.-]
K03424	62	418	413	87	74	TatD DNase family protein [EC:3.1.21.-]
K02032	85	868	899	51	68	peptide/nickel transport system ATP-binding protein
K03832	74	40	818	53	59	periplasmic protein TonB
K00367	5	1331	1111	42	20	ferredoxin-nitrate reductase [EC:1.7.7.2]
K03503	120	624	426	31	220	DNA polymerase V [EC:3.4.21.-]
K03292	90	573	395	64	151	glycoside/pentoside/hexuronide:cation symporter, GPH family
K01589	145	364	360	28	126	5-(carboxyamino)imidazole ribonucleotide synthase [EC:6.3.4.18]
K03183	108	671	625	90	145	ubiquinone/menaquinone biosynthesis methyltransferase [EC:2.1.1.163 2.1.1.201]
K01056	148	302	271	54	118	peptidyl-tRNA hydrolase, PTH1 family [EC:3.1.1.29]
K00793	94	506	466	46	93	riboflavin synthase [EC:2.5.1.9]
K01920	74	496	536	78	49	glutathione synthase [EC:6.3.2.3]
K11753	67	486	510	74	98	riboflavin kinase / FMN adenylyltransferase [EC:2.7.1.26 2.7.7.2]
K10018	225	85	95	368	180	octopine/nopaline transport system substrate-binding protein
K08301	150	51	123	223	245	ribonuclease G [EC:3.1.26.-]
K02303	90	504	413	40	109	uroporphyrin-III C-methyltransferase [EC:2.1.1.107]
K01704	130	494	490	83	101	3-isopropylmalate/(R)-2-methylmalate dehydratase small subunit [EC:4.2.1.33 4.2.1.35]
K01430	191	167	191	54	203	urease subunit gamma [EC:3.5.1.5]
K15509	316	192	281	167	231	sulfopropanediol 3-dehydrogenase [EC:1.1.1.308]
K02075	211	379	287	36	108	zinc/manganese transport system permease protein
K00951	52	971	1032	57	67	GTP pyrophosphokinase [EC:2.7.6.5]
K03977	66	810	776	120	69	GTP-binding protein
K00791	136	607	427	42	82	tRNA dimethylallyltransferase [EC:2.5.1.75]
K15738	43	1097	917	38	39	ATP-binding cassette, subfamily F, uup
K08720	119	21	25	96	118	outer membrane protein OmpU
K02400	335	17	131	76	233	flagellar biosynthesis protein FlhA
K06885	102	559	425	46	123	K06885
K03685	190	299	259	41	146	ribonuclease III [EC:3.1.26.3]
K01501	110	68	84	82	132	nitrilase [EC:3.5.5.1]
K00860	125	379	348	81	106	adenylylsulfate kinase [EC:2.7.1.25]
K07207	623	128	525	247	228	tuberous sclerosis 2
K04727	1367	0	367	0	400	programmed cell death 8 (apoptosis-inducing factor) [EC:1.-.-.-]
K13799	118	530	422	73	97	pantoate ligase / cytidylate kinase [EC:6.3.2.1 2.7.4.14]
K16458	593	131	193	282	243	centrosomal protein CEP104
K02044	130	352	242	75	145	phosphonate transport system substrate-binding protein
K06864	86	268	262	42	108	uncharacterized protein
K02010	79	533	554	62	86	iron(III) transport system ATP-binding protein [EC:3.6.3.30]
K09882	390	122	179	186	194	cobaltochelatase CobS [EC:6.6.1.2]
K03536	32	197	170	68	61	ribonuclease P protein component [EC:3.1.26.5]
K02723	22	220	182	39	170	photosystem II PsbY protein
K02284	7	1498	786	62	53	phycocyanin alpha chain
K17866	215	159	1587	98	169
K01437	58	557	560	20	79	aspartoacylase [EC:3.5.1.15]
K05578	64	253	212	62	120	NAD(P)H-quinone oxidoreductase subunit 6 [EC:1.6.5.3]
K03820	187	515	492	47	107	apolipoprotein N-acyltransferase [EC:2.3.1.-]
K01470	79	378	355	101	112	creatinine amidohydrolase [EC:3.5.2.10]
K08921	47	551	568	34	99	chlorophyll a/b binding light-harvesting protein PcbD
K00748	99	321	284	111	140	lipid-A-disaccharide synthase [EC:2.4.1.182]
K03664	67	568	404	63	86	SsrA-binding protein
K02551	109	463	353	67	186	2-succinyl-5-enolpyruvyl-6-hydroxy-3-cyclohexene-1-carboxylate synthase [EC:2.2.1.9]
K16786	56	264	263	46	135	energy-coupling factor transport system ATP-binding protein [EC:3.6.3.-]
K01925	87	690	498	39	97	UDP-N-acetylmuramoylalanine--D-glutamate ligase [EC:6.3.2.9]
K00784	140	575	439	53	87	ribonuclease Z [EC:3.1.26.11]
K10112	140	537	637	73	121	multiple sugar transport system ATP-binding protein
K02372	69	325	369	88	97	3-hydroxyacyl-[acyl-carrier-protein] dehydratase [EC:4.2.1.59]
K01082	94	418	369	68	100	3'(2'), 5'-bisphosphate nucleotidase [EC:3.1.3.7]
K09748	61	410	356	50	86	ribosome maturation factor RimP
K00252	162	155	221	125	231	glutaryl-CoA dehydrogenase [EC:1.3.8.6]
K08591	106	325	288	42	164	glycerol-3-phosphate acyltransferase PlsY [EC:2.3.1.15]
K01611	78	280	294	44	121	S-adenosylmethionine decarboxylase [EC:4.1.1.50]
K00845	75	692	639	43	53	glucokinase [EC:2.7.1.2]
K00981	119	376	371	48	97	phosphatidate cytidylyltransferase [EC:2.7.7.41]
K04751	118	554	532	196	76	nitrogen regulatory protein P-II 1
K06917	122	345	370	40	116	tRNA 2-selenouridine synthase [EC:2.9.1.-]
K00556	86	420	407	73	151	tRNA (guanosine-2'-O-)-methyltransferase [EC:2.1.1.34]
K03665	35	823	686	58	56	GTP-binding protein HflX
K01817	62	294	293	42	82	phosphoribosylanthranilate isomerase [EC:5.3.1.24]
K03588	110	536	384	38	90	cell division protein FtsW
K00390	57	388	222	117	84	phosphoadenosine phosphosulfate reductase [EC:1.8.4.8]
K05896	134	403	407	55	78	segregation and condensation protein A
K00286	221	520	505	80	60	pyrroline-5-carboxylate reductase [EC:1.5.1.2]
K06206	109	333	297	36	78	sugar fermentation stimulation protein A
K01006	390	94	286	128	122	pyruvate,orthophosphate dikinase [EC:2.7.9.1]
K00647	315	74	202	184	173	3-oxoacyl-[acyl-carrier-protein] synthase I [EC:2.3.1.41]
K03925	532	204	181	133	205	MraZ protein
K03466	303	132	371	90	198	DNA segregation ATPase FtsK/SpoIIIE, S-DNA-T family
K03629	120	507	357	39	75	DNA replication and repair protein RecF
K04345	667	68	277	99	155	protein kinase A [EC:2.7.11.11]
K01448	67	401	342	47	77	N-acetylmuramoyl-L-alanine amidase [EC:3.5.1.28]
K13174	864	162	259	303	339	THO complex subunit 5
K01433	92	569	470	29	67	formyltetrahydrofolate deformylase [EC:3.5.1.10]
K05371	26	382	301	63	53	phycocyanobilin:ferredoxin oxidoreductase [EC:1.3.7.5]
K03073	54	235	160	96	89	preprotein translocase subunit SecE
K00931	107	420	263	56	93	glutamate 5-kinase [EC:2.7.2.11]
K11720	79	501	477	35	66	lipopolysaccharide export system permease protein
K03218	112	550	476	39	63	23S rRNA (guanosine2251-2'-O)-methyltransferase [EC:2.1.1.185]
K02067	120	226	219	45	92	putative ABC transport system substrate-binding protein
K06860	63	677	643	32	47	uncharacterized protein
K06187	129	248	260	27	168	recombination protein RecR
K02700	20	160	112	23	74	photosystem I subunit XII
K00338	256	110	162	91	204	NADH-quinone oxidoreductase subunit I [EC:1.6.5.3]
K06208	105	254	230	49	158	chorismate mutase [EC:5.4.99.5]
K00974	68	607	484	34	80	tRNA nucleotidyltransferase (CCA-adding enzyme) [EC:2.7.7.72 3.1.3.- 3.1.4.-]
K05369	82	605	421	34	85	15,16-dihydrobiliverdin:ferredoxin oxidoreductase [EC:1.3.7.2]
K03310	32	786	659	49	46	alanine or glycine:cation symporter, AGCS family
K07444	200	253	237	35	133	putative N6-adenine-specific DNA methylase [EC:2.1.1.-]
K03579	22	1042	999	30	32	ATP-dependent helicase HrpB [EC:3.6.4.13]
K02622	126	136	264	210	201	topoisomerase IV subunit B [EC:5.99.1.-]
K04083	110	329	318	55	106	molecular chaperone Hsp33
K00595	35	613	401	29	79	precorrin-6Y C5,15-methyltransferase (decarboxylating) [EC:2.1.1.132]
K12580	429	93	400	97	194	CCR4-NOT transcription complex subunit 3
K07399	78	569	346	35	47	cytochrome c biogenesis protein
K00544	97	71	49	20	65	betaine-homocysteine S-methyltransferase [EC:2.1.1.5]
K00676	95	349	293	27	124	ribosomal-protein-alanine N-acetyltransferase [EC:2.3.1.128]
K00101	339	95	194	102	233	L-lactate dehydrogenase (cytochrome) [EC:1.1.2.3]
K03684	63	371	366	42	64	ribonuclease D [EC:3.1.13.5]
K07301	82	335	349	65	60	cation:H+ antiporter
K09015	74	608	448	79	97	Fe-S cluster assembly protein SufD
K01929	55	435	472	38	38	UDP-N-acetylmuramoyl-tripeptide--D-alanyl-D-alanine ligase [EC:6.3.2.10]
K02552	28	844	645	41	50	menaquinone-specific isochorismate synthase [EC:5.4.4.2]
K00971	27	709	569	29	26	mannose-1-phosphate guanylyltransferase [EC:2.7.7.13]
K03610	89	390	320	19	82	septum site-determining protein MinC
K03570	163	156	123	19	95	rod shape-determining protein MreC
K05978	62	521	389	47	58	glucosylglycerol 3-phosphatase [EC:3.1.3.69]
K02502	92	359	316	57	99	ATP phosphoribosyltransferase regulatory subunit
K02687	130	365	305	47	137	ribosomal protein L11 methyltransferase [EC:2.1.1.-]
K01998	288	89	277	142	160	branched-chain amino acid transport system permease protein
K06287	69	173	170	36	110	septum formation protein
K03550	127	69	47	27	133	holliday junction DNA helicase RuvA [EC:3.6.4.12]
K02503	88	175	160	85	91	histidine triad (HIT) family protein
K01950	162	80	96	72	154	NAD+ synthase (glutamine-hydrolysing) [EC:6.3.5.1]
K00817	86	463	463	40	69	histidinol-phosphate aminotransferase [EC:2.6.1.9]
K05524	176	81	136	88	214	ferredoxin
K00626	174	98	380	96	142	acetyl-CoA C-acetyltransferase [EC:2.3.1.9]
K11755	58	338	345	54	83	phosphoribosyl-ATP pyrophosphohydrolase / phosphoribosyl-AMP cyclohydrolase [EC:3.6.1.31 3.5.4.19]
K02037	95	330	387	50	81	phosphate transport system permease protein
K07190	3	1006	867	27	10	phosphorylase kinase alpha/beta subunit
K00135	176	95	351	70	118	succinate-semialdehyde dehydrogenase (NADP+) [EC:1.2.1.16]
K00116	77	429	370	17	76	malate dehydrogenase (quinone) [EC:1.1.5.4]
K08303	27	922	926	34	23	putative protease [EC:3.4.-.-]
K03595	106	444	483	74	59	GTP-binding protein Era
K11602	75	447	321	45	78	manganese transport system permease protein
K01719	45	480	502	81	79	uroporphyrinogen-III synthase [EC:4.2.1.75]
K01159	96	263	240	72	121	crossover junction endodeoxyribonuclease RuvC [EC:3.1.22.4]
K01191	1	983	876	14	14	alpha-mannosidase [EC:3.2.1.24]
K00797	199	315	291	73	125	spermidine synthase [EC:2.5.1.16]
K01591	95	491	458	36	68	orotidine-5'-phosphate decarboxylase [EC:4.1.1.23]
K09761	69	379	475	43	66	16S rRNA (uracil1498-N3)-methyltransferase [EC:2.1.1.193]
K03500	53	548	473	15	46	16S rRNA (cytosine967-C5)-methyltransferase [EC:2.1.1.176]
K11647	361	62	425	95	136	SWI/SNF-related matrix-associated actin-dependent regulator of chromatin subfamily A member 2/4 [EC:3.6.4.-]
K00970	100	272	227	31	98	poly(A) polymerase [EC:2.7.7.19]
K00020	105	690	705	40	57	3-hydroxyisobutyrate dehydrogenase [EC:1.1.1.31]
K01515	31	280	241	30	79	ADP-ribose pyrophosphatase [EC:3.6.1.13]
K00145	115	378	324	42	103	N-acetyl-gamma-glutamyl-phosphate reductase [EC:1.2.1.38]
K00788	103	340	288	43	64	thiamine-phosphate pyrophosphorylase [EC:2.5.1.3]
K14764	405	106	438	57	158	protein SHQ1
K13525	99	63	211	106	155	transitional endoplasmic reticulum ATPase
K06042	76	453	354	27	74	precorrin-8X methylmutase [EC:5.4.1.2]
K01609	73	433	425	57	70	indole-3-glycerol phosphate synthase [EC:4.1.1.48]
K11754	132	440	378	27	79	dihydrofolate synthase / folylpolyglutamate synthase [EC:6.3.2.12 6.3.2.17]
K03625	66	340	307	33	55	N utilization substance protein B
K02435	80	205	117	59	143	aspartyl-tRNA(Asn)/glutamyl-tRNA (Gln) amidotransferase subunit C [EC:6.3.5.6 6.3.5.7]
K09780	234	130	134	79	220	hypothetical protein
K10891	445	74	677	57	157	fanconi anemia group D2 protein
K11325	59	373	285	30	79	L-cysteine/cystine lyase
K00761	62	306	273	50	75	uracil phosphoribosyltransferase [EC:2.4.2.9]
K07577	24	614	510	35	31	putative mRNA 3-end processing factor
K00347	91	61	98	112	143	Na+-transporting NADH:ubiquinone oxidoreductase subunit B [EC:1.6.5.-]
K00847	86	273	272	32	118	fructokinase [EC:2.7.1.4]
K03581	31	862	645	29	32	exodeoxyribonuclease V alpha subunit [EC:3.1.11.5]
K03654	78	693	587	50	63	ATP-dependent DNA helicase RecQ [EC:3.6.4.12]
K06215	53	27	80	47	166	pyridoxine biosynthesis protein [EC:4.-.-.-]
K03525	50	314	240	30	75	type III pantothenate kinase [EC:2.7.1.33]
K00759	65	357	362	42	84	adenine phosphoribosyltransferase [EC:2.4.2.7]
K02715	21	166	174	17	56	PsbN protein
K11422	672	38	203	188	74	histone-lysine N-methyltransferase SETD1 [EC:2.1.1.43]
K00075	83	486	464	19	69	UDP-N-acetylmuramate dehydrogenase [EC:1.3.1.98]
K02092	9	1016	621	38	34	allophycocyanin alpha subunit
K02286	9	1124	603	36	34	phycocyanin-associated rod linker protein
K00681	40	683	562	44	54	gamma-glutamyltranspeptidase [EC:2.3.2.2]
K03559	33	9	23	14	39	biopolymer transport protein ExbD
K02042	56	606	504	40	32	phosphonate transport system permease protein
K00342	208	79	167	107	223	NADH-quinone oxidoreductase subunit M [EC:1.6.5.3]
K07566	61	465	374	36	63	tRNA threonylcarbamoyladenosine biosynthesis protein
K03179	100	312	278	31	85	4-hydroxybenzoate octaprenyltransferase [EC:2.5.1.-]
K10773	115	275	285	52	90	endonuclease III [EC:4.2.99.18]
K02227	81	333	345	41	72	adenosylcobinamide-phosphate synthase [EC:6.3.1.10]
K02549	41	808	481	30	22	O-succinylbenzoate synthase [EC:4.2.1.113]
K02713	20	115	64	16	78	photosystem II PsbL protein
K03406	56	16	143	18	50	methyl-accepting chemotaxis protein
K03154	124	132	112	16	226	sulfur carrier protein
K01588	92	402	479	36	72	5-(carboxyamino)imidazole ribonucleotide mutase [EC:5.4.99.18]
K01436	135	49	85	54	117	amidohydrolase [EC:3.5.1.-]
K14540	57	523	384	43	56	ribosome biogenesis GTPase A
K17433	434	64	285	172	127	large subunit ribosomal protein L52, mitochondrial
K03234	123	25	65	163	176	elongation factor 2
K00652	64	432	301	43	77	8-amino-7-oxononanoate synthase [EC:2.3.1.47]
K02390	214	16	60	111	122	flagellar hook protein FlgE
K01921	60	321	316	26	44	D-alanine-D-alanine ligase [EC:6.3.2.4]
K00852	60	325	276	33	70	ribokinase [EC:2.7.1.15]
K02652	294	129	138	73	90	type IV pilus assembly protein PilB
K01627	157	252	265	80	100	2-dehydro-3-deoxyphosphooctonate aldolase (KDO 8-P synthase) [EC:2.5.1.55]
K02523	238	98	164	101	159	octaprenyl-diphosphate synthase [EC:2.5.1.90]
K07019	88	317	292	32	60	K07019
K00777	239	29	28	76	148	E2.4.2.-
K13628	127	78	96	105	135	iron-sulfur cluster assembly protein
K01147	28	595	443	42	25	exoribonuclease II [EC:3.1.13.1]
K13108	443	70	267	124	175	smad nuclear-interacting protein 1
K01610	143	24	100	70	143	phosphoenolpyruvate carboxykinase (ATP) [EC:4.1.1.49]
K02825	79	285	303	42	54	pyrimidine operon attenuation protein / uracil phosphoribosyltransferase [EC:2.4.2.9]
K01297	34	458	425	33	52	muramoyltetrapeptide carboxypeptidase [EC:3.4.17.13]
K03676	64	178	173	26	81	glutaredoxin 3
K02038	61	353	327	51	77	phosphate transport system permease protein
K01778	66	410	384	29	67	diaminopimelate epimerase [EC:5.1.1.7]
K02697	45	205	159	29	149	photosystem I subunit IX
K12607	428	7	175	70	158	CCR4-NOT transcription complex subunit 10
K11254	133	17	68	130	83	histone H4
K17108	4	847	635	13	4	non-lysosomal glucosylceramidase [EC:3.2.1.45]
K03188	57	507	409	28	79	urease accessory protein
K07393	56	390	391	14	42	putative glutathione S-transferase
K07516	173	104	203	134	131	3-hydroxyacyl-CoA dehydrogenase [EC:1.1.1.35]
K11252	112	24	78	219	97	histone H2B
K01847	157	112	455	76	165	methylmalonyl-CoA mutase [EC:5.4.99.2]
K09919	61	450	349	28	32	hypothetical protein
K03153	82	98	92	41	67	glycine oxidase [EC:1.4.3.19]
K07736	321	71	84	90	105	CarD family transcriptional regulator
K03692	0	750	698	14	2	glucosylglycerol-phosphate synthase [EC:2.4.1.213]
K01724	78	273	231	69	123	4a-hydroxytetrahydrobiopterin dehydratase [EC:4.2.1.96]
K05380	8	1030	556	52	25	phycoerythrin-associated linker protein
K02033	66	399	418	23	49	peptide/nickel transport system permease protein
K05349	41	663	608	40	46	beta-glucosidase [EC:3.2.1.21]
K00262	59	102	155	178	129	glutamate dehydrogenase (NADP+) [EC:1.4.1.4]
K02188	104	283	293	36	26	cobalt-precorrin-5B (C1)-methyltransferase [EC:2.1.1.195]
K07336	71	326	302	30	66	PKHD-type hydroxylase [EC:1.14.11.-]
K03439	52	467	447	20	40	tRNA (guanine-N7-)-methyltransferase [EC:2.1.1.33]
K03074	88	320	275	52	54	preprotein translocase subunit SecF
K11749	161	94	100	83	128	regulator of sigma E protease [EC:3.4.24.-]
K02557	106	132	148	132	156	chemotaxis protein MotB
K02340	77	324	294	21	31	DNA polymerase III subunit delta [EC:2.7.7.7]
K12856	137	51	221	94	132	pre-mRNA-processing factor 8
K11962	50	119	129	181	79	urea transport system ATP-binding protein
K00765	81	255	233	92	71	ATP phosphoribosyltransferase [EC:2.4.2.17]
K02156	343	41	134	98	117	aubergine
K07026	37	481	402	25	42	mannosyl-3-phosphoglycerate phosphatase [EC:3.1.3.70]
K03088	73	45	131	62	64	RNA polymerase sigma-70 factor, ECF subfamily
K02720	42	535	405	76	80	photosystem II cytochrome c550
K02563	87	407	417	22	50	UDP-N-acetylglucosamine--N-acetylmuramyl-(pentapeptide) pyrophosphoryl-undecaprenol N-acetylglucosamine transferase [EC:2.4.1.227]
K04424	411	73	264	129	124	sterile alpha motif and leucine zipper containing kinase AZK [EC:2.7.11.25]
K03969	18	506	460	28	5	phage shock protein A
K03689	26	162	92	27	88	cytochrome b6-f complex subunit 8
K11777	103	106	101	36	79	HAD superfamily phosphatase
K01911	47	488	383	23	50	O-succinylbenzoic acid--CoA ligase [EC:6.2.1.26]
K03786	98	332	279	63	90	3-dehydroquinate dehydratase II [EC:4.2.1.10]
K15918	39	359	356	29	49	D-glycerate 3-kinase [EC:2.7.1.31]
K11175	105	183	162	22	49	phosphoribosylglycinamide formyltransferase 1 [EC:2.1.2.2]
K00655	40	435	331	32	43	1-acyl-sn-glycerol-3-phosphate acyltransferase [EC:2.3.1.51]
K00973	68	345	353	61	57	glucose-1-phosphate thymidylyltransferase [EC:2.7.7.24]
K03210	266	43	41	127	132	preprotein translocase subunit YajC
K06016	6	719	634	20	12	N-carbamoyl-L-amino-acid hydrolase [EC:3.5.1.87]
K03286	10	8	31	4	13	OmpA-OmpF porin, OOP family
K06940	38	199	132	49	49	K06940
K00346	60	38	36	43	67	Na+-transporting NADH:ubiquinone oxidoreductase subunit A [EC:1.6.5.-]
K01908	226	86	163	125	112	propionyl-CoA synthetase [EC:6.2.1.17]
K01759	70	277	258	64	64	lactoylglutathione lyase [EC:4.4.1.5]
K04488	123	42	87	26	133	nitrogen fixation protein NifU and related proteins
K02977	96	39	31	113	126	small subunit ribosomal protein S27Ae
K03501	43	397	245	22	60	16S rRNA (guanine527-N7)-methyltransferase [EC:2.1.1.170]
K14518	89	101	67	25	155	PII interaction protein X
K06997	49	336	319	30	39	K06997
K01008	120	266	216	45	47	selenide, water dikinase [EC:2.7.9.3]
K00639	71	83	128	99	119	glycine C-acetyltransferase [EC:2.3.1.29]
K14856	403	38	120	35	136	protein SDA1
K11145	143	46	82	24	100	ribonuclease III family protein [EC:3.1.26.-]
K09971	102	393	348	71	53	general L-amino acid transport system permease protein
K00540	89	87	86	71	74	E1.-.-.-
K00991	33	270	243	58	40	2-C-methyl-D-erythritol 4-phosphate cytidylyltransferase [EC:2.7.7.60]
K07259	30	486	487	29	39	D-alanyl-D-alanine carboxypeptidase / D-alanyl-D-alanine-endopeptidase (penicillin-binding protein 4) [EC:3.4.16.4 3.4.21.-]
K01618	42	487	372	26	58	E4.1.1.-
K03601	10	635	641	18	18	exodeoxyribonuclease VII large subunit [EC:3.1.11.6]
K03185	34	295	304	16	53	2-octaprenyl-6-methoxyphenol hydroxylase [EC:1.14.13.-]
K00891	46	225	227	93	49	shikimate kinase [EC:2.7.1.71]
K02426	32	305	195	36	46	cysteine desulfuration protein SufE
K01069	76	154	144	24	87	hydroxyacylglutathione hydrolase [EC:3.1.2.6]
K00995	61	452	390	33	57	CDP-diacylglycerol--glycerol-3-phosphate 3-phosphatidyltransferase [EC:2.7.8.5]
K03575	18	585	549	19	23	A/G-specific adenine glycosylase [EC:3.2.2.-]
K02834	42	293	239	36	42	ribosome-binding factor A
K01429	87	294	232	31	88	urease subunit beta [EC:3.5.1.5]
K12257	68	33	53	114	121	SecD/SecF fusion protein
K03182	22	562	519	15	18	3-octaprenyl-4-hydroxybenzoate carboxy-lyase UbiD [EC:4.1.1.-]
K17938	148	72	72	77	160
K01443	15	752	582	8	18	N-acetylglucosamine-6-phosphate deacetylase [EC:3.5.1.25]
K17302	104	101	892	41	171	coatomer, subunit beta'
K02719	6	828	434	34	28	photosystem II PsbU protein
K14299	315	20	187	16	149	nucleoporin SEH1
K01720	181	46	52	98	130	2-methylcitrate dehydratase [EC:4.2.1.79]
K02052	186	56	96	98	81	putative spermidine/putrescine transport system ATP-binding protein
K01581	256	39	56	101	116	ornithine decarboxylase [EC:4.1.1.17]
K03722	87	65	291	20	57	ATP-dependent DNA helicase DinG [EC:3.6.4.12]
K00821	117	43	84	36	46	acetylornithine/N-succinyldiaminopimelate aminotransferase [EC:2.6.1.11 2.6.1.17]
K09800	13	606	508	20	13	hypothetical protein
K00560	103	88	170	111	146	thymidylate synthase [EC:2.1.1.45]
K03190	79	338	233	36	100	urease accessory protein
K07175	11	542	412	10	9	PhoH-like ATPase
K02341	30	348	304	13	20	DNA polymerase III subunit delta' [EC:2.7.7.7]
K00864	58	496	440	32	40	glycerol kinase [EC:2.7.1.30]
K02093	6	738	420	26	23	allophycocyanin beta subunit
K14981	177	134	173	66	96	two-component system, OmpR family, response regulator ChvI
K07203	116	92	844	37	183	FKBP12-rapamycin complex-associated protein
K00666	174	49	246	63	96	fatty-acyl-CoA synthase [EC:6.2.1.-]
K00919	24	318	276	28	45	4-diphosphocytidyl-2-C-methyl-D-erythritol kinase [EC:2.7.1.148]
K14715	623	0	137	0	162	solute carrier family 39 (zinc transporter), member 9
K09931	88	240	188	24	64	hypothetical protein
K09966	63	143	155	53	46	hypothetical protein
K01997	117	47	220	92	89	branched-chain amino acid transport system permease protein
K07137	2	683	543	20	10	K07137
K01104	38	131	91	56	75	protein-tyrosine phosphatase [EC:3.1.3.48]
K01259	55	110	72	66	43	proline iminopeptidase [EC:3.4.11.5]
K01880	112	53	148	110	114	glycyl-tRNA synthetase [EC:6.1.1.14]
K07636	14	436	404	24	29	two-component system, OmpR family, phosphate regulon sensor histidine kinase PhoR [EC:2.7.13.3]
K00854	129	49	101	58	69	xylulokinase [EC:2.7.1.17]
K00249	186	69	330	62	120	acyl-CoA dehydrogenase [EC:1.3.8.7]
K07742	58	151	90	35	103	hypothetical protein
K03562	126	65	101	65	74	biopolymer transport protein TolQ
K06153	46	366	288	28	32	undecaprenyl-diphosphatase [EC:3.6.1.27]
K01935	37	348	276	10	47	dethiobiotin synthetase [EC:6.3.3.3]
K00943	54	223	276	28	53	dTMP kinase [EC:2.7.4.9]
K06920	57	332	282	15	29	7-cyano-7-deazaguanine synthase [EC:6.3.4.20]
K05936	63	277	300	25	40	precorrin-4/cobalt-precorrin-4 C11-methyltransferase [EC:2.1.1.133 2.1.1.271]
K08998	53	189	120	22	85	hypothetical protein
K03437	46	306	228	17	52	RNA methyltransferase, TrmH family
K00332	178	70	127	56	147	NADH-quinone oxidoreductase subunit C [EC:1.6.5.3]
K03652	36	270	237	36	51	DNA-3-methyladenine glycosylase [EC:3.2.2.21]
K01784	72	310	300	23	39	UDP-glucose 4-epimerase [EC:5.1.3.2]
K08309	57	537	458	20	27	soluble lytic murein transglycosylase [EC:3.2.1.-]
K00632	36	35	77	61	82	acetyl-CoA acyltransferase [EC:2.3.1.16]
K08679	30	276	262	35	40	UDP-glucuronate 4-epimerase [EC:5.1.3.6]
K09883	230	42	113	70	108	cobaltochelatase CobT [EC:6.6.1.2]
K04096	3	690	498	13	7	DNA processing protein
K02653	77	348	288	25	58	type IV pilus assembly protein PilC
K01144	1	678	465	27	12	exodeoxyribonuclease V [EC:3.1.11.5]
K05813	74	40	54	242	91	sn-glycerol 3-phosphate transport system substrate-binding protein
K07447	40	262	237	31	18	putative holliday junction resolvase [EC:3.1.-.-]
K03470	79	208	197	16	45	ribonuclease HII [EC:3.1.26.4]
K03639	38	507	424	36	16	molybdenum cofactor biosynthesis protein
K01057	52	197	176	10	43	6-phosphogluconolactonase [EC:3.1.1.31]
K16845	238	53	61	94	70	(2R)-sulfolactate sulfo-lyase subunit alpha [EC:4.4.1.24]
K02077	72	270	185	21	60	zinc/manganese transport system substrate-binding protein
K02334	27	336	261	17	47	DNA polymerase bacteriophage-type [EC:2.7.7.7]
K05810	39	332	271	13	31	conserved hypothetical protein
K00301	7	605	521	17	9	sarcosine oxidase [EC:1.5.3.1]
K00599	5	571	474	17	16	E2.1.1.-
K08226	0	612	523	23	12	MFS transporter, BCD family, chlorophyll transporter
K08973	57	163	187	18	56	putative membrane protein
K07270	472	0	0	0	149	glycosyl transferase, family 25
K01613	136	70	93	60	134	phosphatidylserine decarboxylase [EC:4.1.1.65]
K11963	39	43	44	60	57	urea transport system ATP-binding protein
K00941	97	61	71	21	76	hydroxymethylpyrimidine/phosphomethylpyrimidine kinase [EC:2.7.1.49 2.7.4.7]
K17836	5	558	555	8	10
K06925	47	94	88	24	68	UPF0079 ATP-binding protein
K07657	17	330	330	16	16	two-component system, OmpR family, phosphate regulon response regulator PhoB
K16785	61	356	252	30	33	energy-coupling factor transport system permease protein
K10232	83	28	53	115	67	alpha-glucoside transport system substrate-binding protein
K08874	135	80	640	51	135	transformation/transcription domain-associated protein
K03624	115	61	99	104	103	transcription elongation factor GreA
K02650	84	71	95	90	75	type IV pilus assembly protein PilA
K15201	142	0	763	0	89	general transcription factor 3C polypeptide 3 (transcription factor C subunit 4)
K09775	39	224	235	24	46	hypothetical protein
K15034	19	187	136	17	63	ribosome-associated protein
K09987	133	63	62	62	92	hypothetical protein
K05540	31	13	56	26	13	tRNA-dihydrouridine synthase B [EC:1.-.-.-]
K02621	61	60	196	99	66	topoisomerase IV subunit A [EC:5.99.1.-]
K08884	81	302	497	12	76	serine/threonine protein kinase, bacterial [EC:2.7.11.1]
K05366	86	70	172	73	54	penicillin-binding protein 1A [EC:2.4.1.- 3.4.-.-]
K00263	12	519	353	27	8	leucine dehydrogenase [EC:1.4.1.9]
K01791	14	496	384	32	33	UDP-N-acetylglucosamine 2-epimerase [EC:5.1.3.14]
K02548	26	468	324	15	29	1,4-dihydroxy-2-naphthoate octaprenyltransferase [EC:2.5.1.74 2.5.1.-]
K01966	67	67	332	44	92	propionyl-CoA carboxylase beta chain [EC:6.4.1.3]
K01046	23	101	104	11	48	triacylglycerol lipase [EC:3.1.1.3]
K08641	37	238	252	8	46	D-alanyl-D-alanine dipeptidase [EC:3.4.13.22]
K02233	39	329	246	13	50	adenosylcobinamide-GDP ribazoletransferase [EC:2.7.8.26]
K00350	78	36	59	67	79	Na+-transporting NADH:ubiquinone oxidoreductase subunit E [EC:1.6.5.-]
K03523	33	348	283	33	32	biotin transport system substrate-specific component
K03518	86	87	116	38	54	carbon-monoxide dehydrogenase small subunit [EC:1.2.99.2]
K16569	337	40	141	59	77	gamma-tubulin complex component 2
K12073	31	118	98	26	32	1,4-dihydroxy-2-naphthoyl-CoA hydrolase [EC:3.1.2.28]
K01893	90	54	113	93	85	asparaginyl-tRNA synthetase [EC:6.1.1.22]
K07027	22	363	341	12	29	K07027
K02054	119	47	78	87	104	putative spermidine/putrescine transport system permease protein
K00989	60	334	312	20	49	ribonuclease PH [EC:2.7.7.56]
K01007	29	11	30	9	33	pyruvate, water dikinase [EC:2.7.9.2]
K01654	30	420	324	12	29	N-acetylneuraminate synthase [EC:2.5.1.56]
K09970	46	312	279	40	44	general L-amino acid transport system permease protein
K00108	105	57	373	62	52	choline dehydrogenase [EC:1.1.99.1]
K01697	62	42	131	100	114	cystathionine beta-synthase [EC:4.2.1.22]
K08906	31	409	335	19	29	cytochrome c6
K07056	49	217	206	14	37	16S rRNA (cytidine1402-2'-O)-methyltransferase [EC:2.1.1.198]
K03590	34	44	81	50	63	cell division protein FtsA
K01996	151	47	218	63	74	branched-chain amino acid transport system ATP-binding protein
K10111	7	577	428	16	15	maltose/maltodextrin transport system ATP-binding protein [EC:3.6.3.19]
K03417	241	26	42	65	82	methylisocitrate lyase [EC:4.1.3.30]
K00349	57	29	45	55	91	Na+-transporting NADH:ubiquinone oxidoreductase subunit D [EC:1.6.5.-]
K03187	44	196	139	19	47	urease accessory protein
K01716	115	45	102	101	58	3-hydroxyacyl-[acyl-carrier-protein] dehydratase [EC:4.2.1.59]
K07107	35	345	254	12	26	acyl-CoA thioester hydrolase [EC:3.1.2.-]
K00241	33	130	93	35	24	succinate dehydrogenase cytochrome b556 subunit
K07088	55	271	214	15	20	K07088
K01115	239	89	242	65	118	phospholipase D1/2 [EC:3.1.4.4]
K00404	20	4	20	6	6	cytochrome c oxidase cbb3-type subunit I [EC:1.9.3.1]
K11473	45	413	337	23	29	glycolate oxidase iron-sulfur subunit
K14326	324	23	80	73	47	regulator of nonsense transcripts 1 [EC:3.6.4.-]
K03524	37	268	242	23	30	BirA family transcriptional regulator, biotin operon repressor / biotin-[acetyl-CoA-carboxylase] ligase [EC:6.3.4.15]
K03801	60	188	262	24	32	lipoyl(octanoyl) transferase [EC:2.3.1.181]
K00111	14	405	416	22	19	glycerol-3-phosphate dehydrogenase [EC:1.1.5.3]
K11251	93	21	82	132	49	histone H2A
K03646	103	64	655	3	94	colicin import membrane protein
K05895	34	262	197	42	55	precorrin-6X reductase [EC:1.3.1.54]
K02041	77	244	162	31	28	phosphonate transport system ATP-binding protein [EC:3.6.3.28]
K03594	75	13	35	20	100	bacterioferritin
K01496	173	52	47	77	72	phosphoribosyl-AMP cyclohydrolase [EC:3.5.4.19]
K14209	131	35	237	37	52	solute carrier family 36 (proton-coupled amino acid transporter)
K08963	18	462	436	16	13	methylthioribose-1-phosphate isomerase [EC:5.3.1.23]
K01354	138	61	105	54	94	oligopeptidase B [EC:3.4.21.83]
K00113	85	52	42	20	67	glycerol-3-phosphate dehydrogenase subunit C [EC:1.1.5.3]
K00954	44	293	231	14	20	pantetheine-phosphate adenylyltransferase [EC:2.7.7.3]
K05516	8	344	408	26	25	curved DNA-binding protein
K01886	68	30	138	61	61	glutaminyl-tRNA synthetase [EC:6.1.1.18]
K14028	89	0	2	0	5	methanol dehydrogenase (cytochrome c) subunit 1 [EC:1.1.2.7]
K04047	24	46	66	54	30	starvation-inducible DNA-binding protein
K17244	0	494	454	9	6	putative chitobiose transport system substrate-binding protein
K02533	21	271	206	22	27	tRNA/rRNA methyltransferase [EC:2.1.1.-]
K09705	65	145	196	23	41	hypothetical protein
K03312	77	18	48	29	41	glutamate:Na+ symporter, ESS family
K02556	110	18	58	43	60	chemotaxis protein MotA
K08738	100	59	83	50	96	cytochrome c
K01825	28	3	13	3	20	3-hydroxyacyl-CoA dehydrogenase / enoyl-CoA hydratase / 3-hydroxybutyryl-CoA epimerase / enoyl-CoA isomerase [EC:1.1.1.35 4.2.1.17 5.1.2.3 5.3.3.8]
K08481	31	233	184	31	36	circadian clock protein KaiB
K00641	142	32	33	31	78	homoserine O-acetyltransferase [EC:2.3.1.31]
K07015	44	274	242	10	16	K07015
K01061	32	268	218	18	59	carboxymethylenebutenolidase [EC:3.1.1.45]
K01583	6	523	430	21	7	arginine decarboxylase [EC:4.1.1.19]
K01676	35	47	250	22	41	fumarate hydratase, class I [EC:4.2.1.2]
K02392	182	8	23	57	85	flagellar basal-body rod protein FlgG
K00334	140	78	68	43	96	NADH-quinone oxidoreductase subunit E [EC:1.6.5.3]
K02000	103	62	113	63	55	glycine betaine/proline transport system ATP-binding protein [EC:3.6.3.32]
K07937	82	20	30	97	75	ADP-ribosylation factor 1
K07462	28	344	347	24	16	single-stranded-DNA-specific exonuclease [EC:3.1.-.-]
K02528	21	245	256	18	37	16S rRNA (adenine1518-N6/adenine1519-N6)-dimethyltransferase [EC:2.1.1.182]
K01995	99	66	195	86	58	branched-chain amino acid transport system ATP-binding protein
K01776	52	218	164	12	28	glutamate racemase [EC:5.1.1.3]
K06204	108	23	66	31	57	DnaK suppressor protein
K03113	33	127	137	33	30	translation initiation factor 1
K05576	22	111	59	14	24	NAD(P)H-quinone oxidoreductase subunit 4L [EC:1.6.5.3]
K09457	25	189	151	33	59	7-cyano-7-deazaguanine reductase [EC:1.7.1.13]
K10858	325	35	145	39	56	DNA mismatch repair protein PMS2
K02128	117	92	63	132	104	F-type H+-transporting ATPase subunit c [EC:3.6.3.14]
K02026	24	390	330	18	23	multiple sugar transport system permease protein
K03750	6	432	380	14	22	molybdopterin molybdotransferase [EC:2.10.1.1]
K00612	42	58	96	21	52	carbamoyltransferase [EC:2.1.3.-]
K07114	71	111	125	53	80	Ca-activated chloride channel homolog
K03584	36	295	242	10	24	DNA repair protein RecO (recombination protein O)
K00257	64	70	201	41	72	E1.3.99.-
K00969	47	143	135	16	49	nicotinate-nucleotide adenylyltransferase [EC:2.7.7.18]
K00121	62	55	290	33	50	S-(hydroxymethyl)glutathione dehydrogenase / alcohol dehydrogenase [EC:1.1.1.284 1.1.1.1]
K01712	43	52	81	27	40	urocanate hydratase [EC:4.2.1.49]
K00831	49	23	100	56	73	phosphoserine aminotransferase [EC:2.6.1.52]
K01958	127	39	137	41	51	pyruvate carboxylase [EC:6.4.1.1]
K01664	21	280	212	27	18	para-aminobenzoate synthetase component II [EC:2.6.1.85]
K03752	1	472	375	17	8	molybdopterin-guanine dinucleotide biosynthesis protein A [EC:2.7.7.77]
K00850	84	46	38	83	55	6-phosphofructokinase 1 [EC:2.7.1.11]
K07106	4	380	326	17	16	N-acetylmuramic acid 6-phosphate etherase [EC:4.2.1.126]
K05583	27	136	93	23	44	NAD(P)H-quinone oxidoreductase subunit L [EC:1.6.5.3]
K00067	2	417	346	21	5	dTDP-4-dehydrorhamnose reductase [EC:1.1.1.133]
K03560	126	30	58	31	68	biopolymer transport protein TolR
K00783	21	283	262	13	5	23S rRNA (pseudouridine1915-N3)-methyltransferase [EC:2.1.1.177]
K07567	60	13	24	10	48	TdcF protein
K01179	134	20	346	26	74	endoglucanase [EC:3.2.1.4]
K00219	24	17	135	8	49	2,4-dienoyl-CoA reductase (NADPH2) [EC:1.3.1.34]
K01782	19	10	30	8	10	3-hydroxyacyl-CoA dehydrogenase / enoyl-CoA hydratase / 3-hydroxybutyryl-CoA epimerase [EC:1.1.1.35 4.2.1.17 5.1.2.3]
K02419	185	7	32	26	97	flagellar biosynthetic protein FliP
K00082	40	162	171	15	19	5-amino-6-(5-phosphoribosylamino)uracil reductase [EC:1.1.1.193]
K00348	24	23	32	16	34	Na+-transporting NADH:ubiquinone oxidoreductase subunit C [EC:1.6.5.-]
K00643	74	60	238	39	72	5-aminolevulinate synthase [EC:2.3.1.37]
K02907	26	14	29	29	7	large subunit ribosomal protein L30
K00517	3	446	370	22	8	E1.14.-.-
K02258	128	48	52	33	84	cytochrome c oxidase assembly protein subunit 11
K02030	24	70	114	87	48	polar amino acid transport system substrate-binding protein
K00290	146	0	57	81	82	saccharopine dehydrogenase (NAD+, L-lysine forming) [EC:1.5.1.7]
K00888	368	2	86	2	77	phosphatidylinositol 4-kinase [EC:2.7.1.67]
K02666	112	32	72	15	63	type IV pilus assembly protein PilQ
K01991	37	83	82	14	15	polysaccharide export outer membrane protein
K09928	19	178	151	10	21	hypothetical protein
K06182	48	31	35	19	37	23S rRNA pseudouridine2604 synthase [EC:5.4.99.21]
K10950	104	45	526	32	98	ERO1-like protein alpha [EC:1.8.4.-]
K01091	50	347	228	27	12	phosphoglycolate phosphatase [EC:3.1.3.18]
K09001	5	440	286	15	10	anhydro-N-acetylmuramic acid kinase [EC:2.7.1.170]
K02830	186	18	68	70	49	cell cycle checkpoint protein [EC:3.1.11.2]
K11472	33	405	284	12	18	glycolate oxidase FAD binding subunit
K10625	182	0	81	0	138	E3 ubiquitin-protein ligase UBR1 [EC:6.3.2.19]
K05370	19	315	190	12	10	phycoerythrobilin:ferredoxin oxidoreductase [EC:1.3.7.3]
K09313	48	61	565	13	102	homeobox protein cut-like
K08057	47	35	29	49	79	calreticulin
K16787	33	128	161	13	32	energy-coupling factor transport system ATP-binding protein [EC:3.6.3.-]
K04648	256	33	114	30	72	dynactin 1
K00950	22	81	77	11	14	2-amino-4-hydroxy-6-hydroxymethyldihydropteridine diphosphokinase [EC:2.7.6.3]
K01788	1	398	353	18	4	N-acylglucosamine-6-phosphate 2-epimerase [EC:5.1.3.9]
K02025	13	353	318	12	19	multiple sugar transport system permease protein
K02001	80	28	94	44	76	glycine betaine/proline transport system permease protein
K02927	50	19	29	61	66	large subunit ribosomal protein L40e
K07003	73	20	50	35	33	K07003
K00945	24	13	33	19	19	cytidylate kinase [EC:2.7.4.14]
K06169	49	156	147	12	33	tRNA-(ms[2]io[6]A)-hydroxylase [EC:1.-.-.-]
K03407	28	4	123	5	22	two-component system, chemotaxis family, sensor kinase CheA [EC:2.7.13.3]
K08480	4	384	277	17	4	circadian clock protein KaiA
K07053	19	246	219	7	12	K07053
K03707	33	49	28	19	65	thiaminase (transcriptional activator TenA) [EC:3.5.99.2]
K02198	69	56	142	15	53	cytochrome c-type biogenesis protein CcmF
K17245	0	429	279	13	3	putative chitobiose transport system permease protein
K15440	53	47	547	15	73	tRNA-specific adenosine deaminase 1 [EC:3.5.4.34]
K02261	121	60	24	51	77	cytochrome c oxidase subunit 2
K07089	9	347	281	12	6	K07089
K09125	18	345	239	18	5	hypothetical protein
K15371	25	7	49	7	16	glutamate dehydrogenase [EC:1.4.1.2]
K05385	6	419	354	18	9	bilin biosynthesis protein
K10696	202	55	129	61	74	E3 ubiquitin-protein ligase BRE1 [EC:6.3.2.19]
K07265	2	387	284	15	3	capsular polysaccharide export protein
K06041	27	228	227	44	22	arabinose-5-phosphate isomerase [EC:5.3.1.13]
K06178	16	218	383	25	18	23S rRNA pseudouridine2605 synthase [EC:5.4.99.22]
K06872	14	261	425	7	17	uncharacterized protein
K01619	35	221	183	12	31	deoxyribose-phosphate aldolase [EC:4.1.2.4]
K00876	66	75	45	17	58	uridine kinase [EC:2.7.1.48]
K00555	5	465	275	11	6	tRNA (guanine26-N2/guanine27-N2)-dimethyltransferase [EC:2.1.1.215 2.1.1.216]
K03394	43	221	168	22	15	precorrin-2/cobalt-factor-2 C20-methyltransferase [EC:2.1.1.130 2.1.1.151]
K09815	150	36	78	15	56	zinc transport system substrate-binding protein
K01808	83	71	68	48	54	ribose 5-phosphate isomerase B [EC:5.3.1.6]
K03860	180	51	175	62	62	phosphatidylinositol glycan, class Q
K00339	105	35	98	36	61	NADH-quinone oxidoreductase subunit J [EC:1.6.5.3]
K00613	84	29	41	44	53	glycine amidinotransferase [EC:2.1.4.1]
K02097	0	427	243	15	8	phycobilisome core component
K03705	4	325	245	19	7	heat-inducible transcriptional repressor
K00122	68	33	148	58	69	formate dehydrogenase [EC:1.2.1.2]
K00809	158	13	24	57	56	deoxyhypusine synthase [EC:2.5.1.46]
K00574	120	48	86	27	50	cyclopropane-fatty-acyl-phospholipid synthase [EC:2.1.1.79]
K17686	128	15	154	21	67
K03589	36	115	115	13	20	cell division protein FtsQ
K02169	13	285	201	6	13	malonyl-CoA O-methyltransferase [EC:2.1.1.197]
K16052	140	42	44	50	60	MscS family membrane protein
K11942	55	40	152	26	45	methylmalonyl-CoA mutase [EC:5.4.99.2]
K00285	130	57	106	29	52	D-amino-acid dehydrogenase [EC:1.4.99.1]
K03789	28	158	144	9	28	ribosomal-protein-alanine N-acetyltransferase [EC:2.3.1.128]
K02238	3	338	305	7	20	competence protein ComEC
K04566	91	40	86	31	47	lysyl-tRNA synthetase, class I [EC:6.1.1.6]
K06995	50	35	52	13	52	K06995
K07018	102	31	45	81	62	K07018
K02262	103	51	27	109	78	cytochrome c oxidase subunit 3
K03767	30	18	51	13	22	peptidyl-prolyl cis-trans isomerase A (cyclophilin A) [EC:5.2.1.8]
K08999	8	265	245	35	34	hypothetical protein
K06199	13	282	229	10	14	CrcB protein
K17246	4	335	230	15	8	putative chitobiose transport system permease protein
K07302	86	20	14	10	72	isoquinoline 1-oxidoreductase, alpha subunit [EC:1.3.99.16]
K00957	56	10	111	23	27	sulfate adenylyltransferase subunit 2 [EC:2.7.7.4]
K14713	59	54	439	21	75	solute carrier family 39 (zinc transporter), member 7
K02013	28	194	173	8	24	iron complex transport system ATP-binding protein [EC:3.6.3.34]
K07152	113	26	90	18	73	K07152
K02051	25	81	169	22	24	NitT/TauT family transport system substrate-binding protein
K06871	2	364	290	9	4	uncharacterized protein
K13643	58	29	31	19	45	Rrf2 family transcriptional regulator, iron-sulfur cluster assembly transcription factor
K01439	67	22	113	32	39	succinyl-diaminopimelate desuccinylase [EC:3.5.1.18]
K11927	47	30	236	14	52	ATP-dependent RNA helicase RhlE [EC:3.6.4.13]
K07164	54	17	27	51	64	K07164
K00472	8	274	286	10	6	prolyl 4-hydroxylase [EC:1.14.11.2]
K03453	14	350	270	12	8	bile acid:Na+ symporter, BASS family
K07638	19	257	274	17	11	two-component system, OmpR family, osmolarity sensor histidine kinase EnvZ [EC:2.7.13.3]
K03235	43	20	92	54	53	elongation factor 3
K15576	23	40	66	42	36	nitrate/nitrite transport system substrate-binding protein
K03642	1	285	281	9	18	rare lipoprotein A
K06445	5	1	13	4	11	acyl-CoA dehydrogenase [EC:1.3.99.-]
K04094	11	107	149	18	28	methylenetetrahydrofolate--tRNA-(uracil-5-)-methyltransferase [EC:2.1.1.74]
K00859	30	124	162	11	25	dephospho-CoA kinase [EC:2.7.1.24]
K03688	79	53	114	12	55	ubiquinone biosynthesis protein
K07258	61	23	50	55	41	D-alanyl-D-alanine carboxypeptidase (penicillin-binding protein 5/6) [EC:3.4.16.4]
K04646	22	26	37	52	49	clathrin heavy chain
K00901	1	294	297	8	5	diacylglycerol kinase (ATP dependent) [EC:2.7.1.107]
K12823	55	37	371	25	94	ATP-dependent RNA helicase DDX5/DBP2 [EC:3.6.4.13]
K14963	65	44	428	15	89	COMPASS component SWD3
K11462	236	0	84	1	96	polycomb protein EED
K02095	2	355	225	14	4	allophycocyanin-B
K02925	70	5	32	60	75	large subunit ribosomal protein L3e
K03257	81	9	39	47	60	translation initiation factor 4A
K00478	0	375	275	9	4	E1.14.11.-
K11073	80	39	58	74	46	putrescine transport system substrate-binding protein
K10408	76	4	44	74	43	dynein heavy chain, axonemal
K01625	15	230	208	11	11	2-dehydro-3-deoxyphosphogluconate aldolase / 4-hydroxy-2-oxoglutarate aldolase [EC:4.1.2.14 4.1.3.16]
K16363	25	53	54	111	46	UDP-3-O-[3-hydroxymyristoyl] N-acetylglucosamine deacetylase / 3-hydroxyacyl-[acyl-carrier-protein] dehydratase [EC:3.5.1.108 4.2.1.59]
K00963	52	31	100	20	47	UTP--glucose-1-phosphate uridylyltransferase [EC:2.7.7.9]
K07335	21	33	71	101	14	basic membrane protein A and related proteins
K02057	47	30	195	35	52	simple sugar transport system permease protein
K09763	25	83	83	23	25	hypothetical protein
K03115	126	12	85	32	53	casein kinase II subunit beta
K09012	0	374	247	13	9	DeoR family transcriptional regulator, suf operon transcriptional repressor
K00537	5	179	164	21	10	arsenate reductase [EC:1.20.4.1]
K03666	15	60	84	10	34	host factor-I protein
K01243	7	295	221	16	5	S-adenosylhomocysteine/5'-methylthioadenosine nucleosidase [EC:3.2.2.9]
K01659	65	17	22	19	50	2-methylcitrate synthase [EC:2.3.3.5]
K10027	91	28	73	50	49	phytoene desaturase [EC:1.3.99.26 1.3.99.28 1.3.99.29 1.3.99.31]
K15778	85	25	38	31	53	phosphomannomutase / phosphoglucomutase [EC:5.4.2.8 5.4.2.2]
K03216	20	137	115	9	26	tRNA (cytidine/uridine-2'-O-)-methyltransferase [EC:2.1.1.207]
K03101	19	227	200	8	14	signal peptidase II [EC:3.4.23.36]
K17478	104	28	74	56	50	FK506-binding protein 15
K02412	67	5	55	13	43	flagellum-specific ATP synthase [EC:3.6.3.14]
K07042	10	172	153	8	9	probable rRNA maturation factor
K00535	2	294	214	14	16	E1.18.-.-
K03796	57	65	58	28	42	Bax protein
K03306	21	41	83	27	16	inorganic phosphate transporter, PiT family
K02377	45	64	71	15	23	GDP-L-fucose synthase [EC:1.1.1.271]
K05381	1	318	254	17	21	phycoerythrin-associated linker protein
K17675	117	33	92	31	52
K00343	59	32	80	39	45	NADH-quinone oxidoreductase subunit N [EC:1.6.5.3]
K06177	3	299	248	5	6	tRNA pseudouridine32 synthase / 23S rRNA pseudouridine746 synthase [EC:5.4.99.28 5.4.99.29]
K06630	65	17	26	37	67	14-3-3 protein epsilon
K02852	0	304	249	13	4	UDP-N-acetyl-D-mannosaminuronic acid transferase [EC:2.4.1.-]
K01760	62	29	40	71	32	cystathionine beta-lyase [EC:4.4.1.8]
K00819	48	45	74	62	51	ornithine--oxo-acid transaminase [EC:2.6.1.13]
K00124	37	28	82	27	43	formate dehydrogenase, beta subunit
K10624	153	40	116	39	49	E3 ubiquitin-protein ligase RBBP6 [EC:6.3.2.19]
K03635	1	273	210	11	12	molybdopterin synthase catalytic subunit [EC:2.-.-.-]
K03305	28	13	38	21	37	proton-dependent oligopeptide transporter, POT family
K03770	4	6	18	4	5	peptidyl-prolyl cis-trans isomerase D [EC:5.2.1.8]
K02022	8	247	180	8	9	HlyD family secretion protein
K01673	9	165	174	8	28	carbonic anhydrase [EC:4.2.1.1]
K00694	5	212	171	4	6	cellulose synthase (UDP-forming) [EC:2.4.1.12]
K04354	338	0	158	5	136	protein phosphatase 2 (formerly 2A), regulatory subunit B
K05788	27	11	36	9	5	integration host factor subunit beta
K12571	137	2	105	1	92	PAB-dependent poly(A)-specific ribonuclease subunit 2 [EC:3.1.13.4]
K15152	199	11	64	36	36	mediator of RNA polymerase II transcription subunit 21
K03092	36	20	62	53	38	RNA polymerase sigma-54 factor
K04754	50	32	34	23	25	lipoprotein
K08218	77	29	48	49	52	MFS transporter, PAT family, beta-lactamase induction signal transducer AmpG
K02195	65	39	71	17	47	heme exporter protein C
K03442	5	2	42	0	19	small conductance mechanosensitive channel
K00366	12	146	158	22	22	ferredoxin-nitrite reductase [EC:1.7.7.1]
K00294	39	45	71	36	48	1-pyrroline-5-carboxylate dehydrogenase [EC:1.5.1.12]
K00381	11	20	53	6	25	sulfite reductase (NADPH) hemoprotein beta-component [EC:1.8.1.2]
K10552	42	22	15	145	49	fructose transport system substrate-binding protein
K06181	1	237	220	1	4	23S rRNA pseudouridine2457 synthase [EC:5.4.99.20]
K11085	50	31	63	25	42	ATP-binding cassette, subfamily B, bacterial MsbA [EC:3.6.3.-]
K09797	35	10	22	9	27	hypothetical protein
K02056	38	16	150	23	52	simple sugar transport system ATP-binding protein [EC:3.6.3.17]
K08086	22	8	80	15	13	pilus assembly protein FimV
K06269	59	11	63	36	60	protein phosphatase 1, catalytic subunit [EC:3.1.3.16]
K10956	42	19	38	43	38	protein transport protein SEC61 subunit alpha
K01840	21	24	61	42	30	phosphomannomutase [EC:5.4.2.8]
K05386	0	246	257	12	2	bilin biosynthesis protein
K02053	64	26	43	34	49	putative spermidine/putrescine transport system permease protein
K10418	62	15	22	81	38	dynein light chain LC8-type
K03926	17	111	85	4	21	periplasmic divalent cation tolerance protein
K06665	103	4	58	33	54	glucose repression mediator protein
K15728	122	44	103	51	41	phosphatidate phosphatase LPIN [EC:3.1.3.4]
K13581	54	31	147	25	29	modification methylase [EC:2.1.1.72]
K01969	45	24	127	5	36	3-methylcrotonyl-CoA carboxylase beta subunit [EC:6.4.1.4]
K01537	56	24	142	28	49	Ca2+-transporting ATPase [EC:3.6.3.8]
K14083	10	49	367	30	17	trimethylamine---corrinoid protein Co-methyltransferase [EC:2.1.1.250]
K02133	44	5	22	47	49	F-type H+-transporting ATPase subunit beta [EC:3.6.3.14]
K10592	124	7	58	9	33	E3 ubiquitin-protein ligase HUWE1 [EC:6.3.2.19]
K03637	25	140	170	7	15	molybdenum cofactor biosynthesis protein C
K00457	21	10	78	18	20	4-hydroxyphenylpyruvate dioxygenase [EC:1.13.11.27]
K07266	0	257	195	2	3	capsular polysaccharide export protein
K17103	47	26	33	31	44	CDP-diacylglycerol---serine O-phosphatidyltransferase [EC:2.7.8.8]
K06447	21	3	15	5	12	succinylglutamic semialdehyde dehydrogenase [EC:1.2.1.71]
K02147	44	21	60	43	43	V-type H+-transporting ATPase subunit B [EC:3.6.3.14]
K14565	112	14	115	17	60	nucleolar protein 58
K10943	82	1	13	25	54	two-component system, response regulator FlrC
K07443	0	212	190	9	1	methylated-DNA-protein-cysteine methyltransferase related protein
K00131	14	48	55	81	39	glyceraldehyde-3-phosphate dehydrogenase (NADP) [EC:1.2.1.9]
K02324	60	34	267	9	50	DNA polymerase epsilon subunit 1 [EC:2.7.7.7]
K00304	84	25	35	13	32	sarcosine oxidase, subunit delta [EC:1.5.3.1]
K00889	128	23	67	57	35	1-phosphatidylinositol-4-phosphate 5-kinase [EC:2.7.1.68]
K13993	120	19	63	29	32	HSP20 family protein
K01834	32	8	48	13	38	2,3-bisphosphoglycerate-dependent phosphoglycerate mutase [EC:5.4.2.1]
K07147	23	48	104	16	26	sulfoxide reductase catalytic subunit YedY [EC:1.8.-.-]
K05863	42	7	34	32	60	solute carrier family 25 (mitochondrial adenine nucleotide translocator), member 4/5/6/31
K00673	15	2	7	4	16	arginine N-succinyltransferase [EC:2.3.1.109]
K03841	7	9	50	17	9	fructose-1,6-bisphosphatase I [EC:3.1.3.11]
K05383	0	220	205	5	13	CpeT protein
K09118	3	216	193	7	4	hypothetical protein
K03892	4	152	106	8	4	ArsR family transcriptional regulator
K03307	32	7	23	27	17	solute:Na+ symporter, SSS family
K13599	61	44	73	20	29	two-component system, NtrC family, nitrogen regulation response regulator NtrX
K17486	91	25	16	35	69	dimethylsulfoniopropionate demethylase [EC:2.1.1.269]
K03287	0	222	194	10	4	outer membrane factor, OMF family
K01692	17	6	94	8	26	enoyl-CoA hydratase [EC:4.2.1.17]
K16090	16	12	23	9	15	catecholate siderophore receptor
K02938	45	6	36	49	46	large subunit ribosomal protein L8e
K00978	66	27	34	16	33	glucose-1-phosphate cytidylyltransferase [EC:2.7.7.33]
K02474	39	26	46	35	41	UDP-N-acetyl-D-galactosamine dehydrogenase [EC:1.1.1.-]
K01139	78	20	36	16	25	guanosine-3',5'-bis(diphosphate) 3'-pyrophosphohydrolase [EC:3.1.7.2]
K14758	24	9	49	58	46	casein kinase I homolog HRR25 [EC:2.7.11.1]
K02094	0	243	137	4	9	phycobilisome core linker protein
K03638	2	179	169	10	9	molybdenum cofactor biosynthesis protein B
K03414	11	0	2	3	16	chemotaxis protein CheZ
K06689	16	9	28	52	24	ubiquitin-conjugating enzyme E2 D/E [EC:6.3.2.19]
K01322	33	18	75	20	44	prolyl oligopeptidase [EC:3.4.21.26]
K03497	50	32	113	23	33	chromosome partitioning protein, ParB family
K01489	7	173	196	3	14	cytidine deaminase [EC:3.5.4.5]
K08964	0	258	178	3	2	methylthioribulose-1-phosphate dehydratase [EC:4.2.1.109]
K03519	29	52	65	33	25	carbon-monoxide dehydrogenase medium subunit [EC:1.2.99.2]
K01805	66	22	86	57	34	xylose isomerase [EC:5.3.1.5]
K09774	8	201	123	3	2	lipopolysaccharide export system protein LptA
K14753	48	14	49	42	36	guanine nucleotide-binding protein subunit beta-2-like 1 protein
K00406	11	8	9	1	8	cytochrome c oxidase cbb3-type subunit III
K00451	26	30	125	18	26	homogentisate 1,2-dioxygenase [EC:1.13.11.5]
K02394	60	1	31	12	22	flagellar P-ring protein precursor FlgI
K16092	2	1	3	2	9	vitamin B12 transporter
K12239	96	24	260	2	59	dihydroaeruginoic acid synthetase
K01690	10	26	190	17	18	phosphogluconate dehydratase [EC:4.2.1.12]
K13099	97	0	43	0	30	CD2 antigen cytoplasmic tail-binding protein 2
K00956	19	11	16	23	23	sulfate adenylyltransferase subunit 1 [EC:2.7.7.4]
K15208	96	23	93	33	50	snRNA-activating protein complex subunit 1
K03408	29	3	26	4	30	purine-binding chemotaxis protein CheW
K08296	4	227	147	3	3	phosphohistidine phosphatase [EC:3.1.3.-]
K01183	16	26	191	26	21	chitinase [EC:3.2.1.14]
K09005	2	200	168	2	1	hypothetical protein
K03317	42	25	57	19	20	concentrative nucleoside transporter, CNT family
K00979	17	140	115	16	16	3-deoxy-manno-octulosonate cytidylyltransferase (CMP-KDO synthetase) [EC:2.7.7.38]
K12854	41	15	68	25	47	pre-mRNA-splicing helicase BRR2 [EC:3.6.4.13]
K10924	1	0	0	0	6	MSHA pilin protein MshA
K02564	14	197	133	11	9	glucosamine-6-phosphate deaminase [EC:3.5.99.6]
K00549	5	22	101	6	1	5-methyltetrahydropteroyltriglutamate--homocysteine methyltransferase [EC:2.1.1.14]
K09826	65	21	29	20	14	Fur family transcriptional regulator, iron response regulator
K09858	1	162	173	6	2	SEC-C motif domain protein
K03572	27	22	107	32	24	DNA mismatch repair protein MutL
K14761	26	17	10	21	24	ribosome-associated protein
K04730	39	12	313	15	49	interleukin-1 receptor-associated kinase 1 [EC:2.7.11.1]
K07659	18	149	118	20	3	two-component system, OmpR family, phosphate regulon response regulator OmpR
K03557	2	3	8	18	1	Fis family transcriptional regulator, factor for inversion stimulation protein
K10831	45	23	36	34	23	taurine transport system ATP-binding protein [EC:3.6.3.36]
K10807	38	11	79	26	39	ribonucleoside-diphosphate reductase subunit M1 [EC:1.17.4.1]
K08873	102	19	60	30	34	PI-3-kinase-related kinase SMG-1
K01157	62	27	22	28	36	E3.1.21.-
K12524	15	5	37	25	16	bifunctional aspartokinase / homoserine dehydrogenase 1 [EC:2.7.2.4 1.1.1.3]
K00340	36	27	62	17	33	NADH-quinone oxidoreductase subunit K [EC:1.6.5.3]
K01919	34	28	85	26	21	glutamate--cysteine ligase [EC:6.3.2.2]
K02407	9	5	10	2	2	flagellar hook-associated protein 2
K11276	85	12	38	31	44	nucleophosmin 1
K09880	0	255	164	6	3	enolase-phosphatase E1 [EC:3.1.3.77]
K15726	31	15	37	4	8	cobalt-zinc-cadmium resistance protein CzcA
K04757	16	167	156	5	5	anti-sigma B factor [EC:2.7.11.1]
K00380	8	2	35	5	18	sulfite reductase (NADPH) flavoprotein alpha-component [EC:1.8.1.2]
K03732	7	7	12	2	3	ATP-dependent RNA helicase RhlB [EC:3.6.4.13]
K01633	13	119	113	6	9	dihydroneopterin aldolase [EC:4.1.2.25]
K00234	63	18	27	16	52	succinate dehydrogenase (ubiquinone) flavoprotein subunit [EC:1.3.5.1]
K07240	14	47	80	5	5	chromate transporter
K06133	4	158	200	5	4	4'-phosphopantetheinyl transferase [EC:2.7.8.-]
K03186	3	156	141	10	6	3-octaprenyl-4-hydroxybenzoate carboxy-lyase UbiX [EC:4.1.1.-]
K10661	74	16	45	7	28	E3 ubiquitin-protein ligase MARCH6 [EC:6.3.2.19]
K03578	24	14	96	5	25	ATP-dependent helicase HrpA [EC:3.6.4.13]
K13821	19	6	31	7	4	proline dehydrogenase / delta 1-pyrroline-5-carboxylate dehydrogenase [EC:1.5.99.8 1.5.1.12]
K13107	93	17	104	10	86	RNA-binding motif protein, X-linked 2
K03771	8	35	35	25	22	peptidyl-prolyl cis-trans isomerase SurA [EC:5.2.1.8]
K13103	42	20	140	13	43	tuftelin-interacting protein 11
K03427	24	24	52	1	3	type I restriction enzyme M protein [EC:2.1.1.72]
K00253	22	11	51	10	19	isovaleryl-CoA dehydrogenase [EC:1.3.8.4]
K07167	13	21	20	11	13	putative transcriptional regulator
K01534	50	13	149	7	37	Cd2+/Zn2+-exporting ATPase [EC:3.6.3.3 3.6.3.5]
K01790	7	104	132	7	7	dTDP-4-dehydrorhamnose 3,5-epimerase [EC:5.1.3.13]
K07976	93	33	97	24	55	Rab family, other
K02039	40	5	27	5	20	phosphate transport system protein
K04794	125	1	47	0	50	peptidyl-tRNA hydrolase, PTH2 family [EC:3.1.1.29]
K05384	0	198	165	7	2	bilin biosynthesis protein
K06134	75	16	31	13	26	ubiquinone biosynthesis monooxygenase Coq7 [EC:1.14.13.-]
K13025	35	9	28	23	45	ATP-dependent RNA helicase [EC:3.6.4.13]
K00558	18	8	24	5	27	DNA (cytosine-5)-methyltransferase 1 [EC:2.1.1.37]
K04652	30	94	118	2	23	hydrogenase nickel incorporation protein HypB
K07004	13	8	32	11	5	K07004
K16578	103	20	55	37	42	CLIP-associating protein 1/2
K00990	18	8	64	7	7	[protein-PII] uridylyltransferase [EC:2.7.7.59]
K08582	27	23	252	9	54	calpain-15 [EC:3.4.22.-]
K03940	63	1	3	8	115	NADH dehydrogenase (ubiquinone) Fe-S protein 7 [EC:1.6.5.3 1.6.99.3]
K01965	26	24	127	17	16	propionyl-CoA carboxylase alpha chain [EC:6.4.1.3]
K03718	26	25	28	46	30	Lrp/AsnC family transcriptional regulator, regulator for asnA, asnC and gidA
K14207	121	0	64	0	76	solute carrier family 38 (sodium-coupled neutral amino acid transporter), member 2
K12828	37	22	66	23	33	splicing factor 3B subunit 1
K07386	15	20	41	11	15	putative endopeptidase [EC:3.4.24.-]
K04650	68	21	62	27	33	nuclear receptor co-repressor 1
K05889	65	0	199	0	52	polyvinyl alcohol dehydrogenase (cytochrome) [EC:1.1.2.6]
K02049	14	73	131	17	10	NitT/TauT family transport system ATP-binding protein
K03607	7	2	19	3	1	ProP effector
K07126	86	17	63	14	34	K07126
K02408	47	2	8	13	34	flagellar hook-basal body complex protein FliE
K07460	0	158	193	2	5	putative endonuclease
K07793	28	20	74	25	13	putative tricarboxylic transport membrane protein
K13126	31	7	29	19	33	polyadenylate-binding protein
K09117	38	8	24	30	20	hypothetical protein
K07160	40	37	53	10	32	UPF0271 protein
K10838	96	15	44	14	33	xeroderma pigmentosum group C-complementing protein
K00074	27	16	66	10	31	3-hydroxybutyryl-CoA dehydrogenase [EC:1.1.1.157]
K03412	9	1	30	1	29	two-component system, chemotaxis family, response regulator CheB [EC:3.1.1.61]
K01129	46	12	68	20	24	dGTPase [EC:3.1.5.1]
K07936	34	7	37	15	37	GTP-binding nuclear protein Ran
K14555	79	12	175	19	26	U3 small nucleolar RNA-associated protein 13
K07874	40	12	35	30	42	Ras-related protein Rab-1A
K08967	1	197	143	3	4	1,2-dihydroxy-3-keto-5-methylthiopentene dioxygenase [EC:1.13.11.53 1.13.11.54]
K07110	72	26	52	13	14	K07110
K08775	137	11	31	11	33	breast cancer 2 susceptibility protein
K11654	100	18	61	13	43	SWI/SNF-related matrix-associated actin-dependent regulator of chromatin subfamily A member 5 [EC:3.6.4.-]
K06950	23	67	99	57	17	uncharacterized protein
K12604	43	18	86	7	56	CCR4-NOT transcription complex subunit 1
K07712	16	11	75	3	14	two-component system, NtrC family, nitrogen regulation response regulator GlnG
K03777	12	0	13	5	2	D-lactate dehydrogenase [EC:1.1.1.28]
K02609	13	23	78	14	33	ring-1,2-phenylacetyl-CoA epoxidase subunit PaaA [EC:1.14.13.149]
K12836	117	4	89	4	12	splicing factor U2AF 35 kDa subunit
K02894	50	5	27	32	25	large subunit ribosomal protein L23e
K07157	25	27	50	22	23	K07157
K00405	6	0	6	3	8	cytochrome c oxidase cbb3-type subunit II
K04516	17	18	18	44	34	chorismate mutase [EC:5.4.99.5]
K03546	19	16	189	0	24	exonuclease SbcC
K00030	15	9	15	2	10	isocitrate dehydrogenase (NAD+) [EC:1.1.1.41]
K16540	75	16	39	23	28	5-azacytidine-induced protein 1
K02674	34	11	23	20	22	type IV pilus assembly protein PilY1
K03010	25	17	84	10	22	DNA-directed RNA polymerase II subunit RPB2 [EC:2.7.7.6]
K09861	21	22	24	14	31	hypothetical protein
K00275	26	11	31	11	18	pyridoxamine 5'-phosphate oxidase [EC:1.4.3.5]
K14569	36	29	136	15	37	ribosome biogenesis protein BMS1
K10941	21	7	19	5	12	sigma-54 specific transcriptional regulator, flagellar regulatory protein A
K00485	66	12	18	22	21	dimethylaniline monooxygenase (N-oxide forming) [EC:1.14.13.8]
K04565	5	138	137	20	7	superoxide dismutase, Cu-Zn family [EC:1.15.1.1]
K03498	34	11	64	28	17	trk system potassium uptake protein TrkH
K14007	99	9	43	10	19	protein transport protein SEC24
K08688	36	26	56	26	22	creatinase [EC:3.5.3.3]
K09760	46	26	50	14	21	DNA recombination protein RmuC
K01278	14	10	51	8	11	dipeptidyl-peptidase 4 [EC:3.4.14.5]
K07263	19	7	23	6	17	zinc protease [EC:3.4.24.-]
K14536	27	18	180	13	33	ribosome assembly protein 1 [EC:3.6.5.-]
K02028	30	14	58	13	20	polar amino acid transport system ATP-binding protein [EC:3.6.3.21]
K13140	55	8	28	11	26	integrator complex subunit 3
K02865	33	6	24	20	34	large subunit ribosomal protein L10Ae
K03351	113	10	61	4	26	anaphase-promoting complex subunit 4
K01484	6	4	5	6	6	succinylarginine dihydrolase [EC:3.5.3.23]
K00130	18	5	64	7	12	betaine-aldehyde dehydrogenase [EC:1.2.1.8]
K11312	0	161	128	12	4	cupin 2 domain-containing protein
K02989	31	5	18	22	48	small subunit ribosomal protein S5e
K02197	48	10	26	8	41	cytochrome c-type biogenesis protein CcmE
K03599	12	2	11	4	16	RNA polymerase-associated protein
K03144	108	0	44	0	26	transcription initiation factor TFIIH subunit 4
K02868	34	6	25	19	42	large subunit ribosomal protein L11e
K01372	27	1	27	3	68	bleomycin hydrolase [EC:3.4.22.40]
K17893	34	46	43	3	54
K00001	55	11	19	24	19	alcohol dehydrogenase [EC:1.1.1.1]
K17087	92	0	76	5	64	transmembrane 9 superfamily member 3
K02132	32	5	19	35	19	F-type H+-transporting ATPase subunit alpha [EC:3.6.3.14]
K14780	26	14	110	16	30	ATP-dependent RNA helicase DHX37/DHR1 [EC:3.6.4.13]
K15283	192	3	18	3	2	solute carrier family 35, member E1
K07313	0	147	137	2	1	serine/threonine protein phosphatase 1 [EC:3.1.3.16]
K00364	19	5	70	18	38	GMP reductase [EC:1.7.1.7]
K12614	19	23	36	9	29	ATP-dependent RNA helicase DDX6/DHH1 [EC:3.6.4.13]
K06066	54	1	21	0	26	CBF1 interacting corepressor
K02410	25	6	34	12	24	flagellar motor switch protein FliG
K00117	47	11	35	11	45	quinoprotein glucose dehydrogenase [EC:1.1.5.2]
K06878	37	10	35	14	26	tRNA-binding protein
K01438	49	20	44	22	18	acetylornithine deacetylase [EC:3.5.1.16]
K14810	33	9	40	12	19	ATP-dependent RNA helicase DDX56/DBP9 [EC:3.6.4.13]
K08602	16	26	63	13	29	oligoendopeptidase F [EC:3.4.24.-]
K01029	10	14	66	18	29	3-oxoacid CoA-transferase subunit B [EC:2.8.3.5]
K01187	15	12	65	9	6	alpha-glucosidase [EC:3.2.1.20]
K02409	27	4	20	15	21	flagellar M-ring protein FliF
K13100	49	16	106	13	49	pre-mRNA-splicing factor CWC22
K06001	25	9	26	19	28	tryptophan synthase beta chain [EC:4.2.1.20]
K14823	58	10	63	2	22	rRNA-processing protein EBP2
K14162	77	18	129	3	13	error-prone DNA polymerase [EC:2.7.7.7]
K04771	21	13	4	5	42	serine protease Do [EC:3.4.21.107]
K03270	6	115	81	15	4	3-deoxy-D-manno-octulosonate 8-phosphate phosphatase (KDO 8-P phosphatase) [EC:3.1.3.45]
K07246	21	21	125	21	9	tartrate dehydrogenase/decarboxylase / D-malate dehydrogenase [EC:1.1.1.93 4.1.1.73 1.1.1.83]
K01028	13	17	64	20	15	3-oxoacid CoA-transferase subunit A [EC:2.8.3.5]
K00242	11	0	2	1	6	succinate dehydrogenase membrane anchor subunit
K10875	62	6	77	3	6	DNA repair and recombination protein RAD54 and RAD54-like protein [EC:3.6.4.-]
K02029	28	19	149	5	9	polar amino acid transport system permease protein
K01968	30	5	80	10	12	3-methylcrotonyl-CoA carboxylase alpha subunit [EC:6.4.1.4]
K03062	23	8	30	25	32	26S proteasome regulatory subunit T2
K15552	42	8	30	17	19	taurine transport system permease protein
K15463	64	0	26	19	29	tRNA A64-2'-O-ribosylphosphate transferase [EC:2.4.2.-]
K01520	23	28	56	20	20	dUTP pyrophosphatase [EC:3.6.1.23]
K07323	29	6	10	10	12	putative toluene tolerance protein
K07773	0	2	0	0	7	two-component system, OmpR family, aerobic respiration control protein ArcA
K03090	0	146	127	3	3	RNA polymerase sigma-B factor
K17086	64	14	68	12	19	transmembrane 9 superfamily member 2/4
K01620	38	11	62	29	26	threonine aldolase [EC:4.1.2.5]
K10352	28	4	11	6	32	myosin heavy chain
K01500	0	147	129	9	7	E3.5.4.-
K13482	13	12	103	5	14	xanthine dehydrogenase large subunit [EC:1.17.1.4]
K02998	16	8	40	26	25	small subunit ribosomal protein SAe
K07001	28	10	71	1	17	NTE family protein
K02529	4	3	30	5	6	LacI family transcriptional regulator
K00857	13	12	63	16	11	thymidine kinase [EC:2.7.1.21]
K02955	33	3	35	28	24	small subunit ribosomal protein S14e
K05838	22	17	41	13	24	putative thioredoxin
K02866	30	8	11	20	23	large subunit ribosomal protein L10e
K11645	19	20	65	39	32	fructose-bisphosphate aldolase, class I [EC:4.1.2.13]
K07391	11	45	132	3	8	magnesium chelatase family protein
K02984	36	9	14	22	34	small subunit ribosomal protein S3Ae
K02454	35	2	33	3	10	general secretion pathway protein E
K10227	5	34	46	163	2	sorbitol/mannitol transport system substrate-binding protein
K09991	14	22	227	1	0	hypothetical protein
K08282	49	20	77	1	31	non-specific serine/threonine protein kinase [EC:2.7.11.1]
K03006	35	13	68	6	34	DNA-directed RNA polymerase II subunit RPB1 [EC:2.7.7.6]
K00344	32	27	94	8	34	NADPH2:quinone reductase [EC:1.6.5.5]
K01725	3	53	65	14	4	cyanate lyase [EC:4.2.1.104]
K03651	2	131	89	1	2	Icc protein
K06888	52	12	46	20	14	K06888
K01118	35	6	15	17	12	FMN-dependent NADH-azoreductase [EC:1.7.-.-]
K08825	45	9	48	21	18	dual-specificity tyrosine-(Y)-phosphorylation regulated kinase [EC:2.7.12.1]
K12812	17	4	28	17	21	ATP-dependent RNA helicase UAP56/SUB2 [EC:3.6.4.13]
K02453	4	4	43	1	4	general secretion pathway protein D
K12831	74	11	46	9	21	splicing factor 3B subunit 4
K11262	21	16	78	15	12	acetyl-CoA carboxylase / biotin carboxylase [EC:6.4.1.2 6.3.4.14]
K09959	52	11	7	5	49	hypothetical protein
K03413	5	0	10	5	6	two-component system, chemotaxis family, response regulator CheY
K06877	28	23	169	6	22	DEAD/DEAH box helicase domain-containing protein
K02145	23	16	43	19	22	V-type H+-transporting ATPase subunit A [EC:3.6.3.14]
K01745	7	8	26	3	6	histidine ammonia-lyase [EC:4.3.1.3]
K08869	58	14	78	15	30	aarF domain-containing kinase
K09989	26	11	22	6	16	hypothetical protein
K01271	18	6	7	7	10	Xaa-Pro dipeptidase [EC:3.4.13.9]
K09769	31	16	53	8	6	hypothetical protein
K15691	57	10	34	17	22	E3 ubiquitin-protein ligase RFWD3 [EC:6.3.2.19]
K09808	23	8	59	5	8	lipoprotein-releasing system permease protein
K14327	22	18	139	17	32	regulator of nonsense transcripts 2
K07151	22	9	37	18	26	dolichyl-diphosphooligosaccharide--protein glycosyltransferase [EC:2.4.99.18]
K00057	21	10	55	8	10	glycerol-3-phosphate dehydrogenase (NAD(P)+) [EC:1.1.1.94]
K01858	13	25	38	10	38	myo-inositol-1-phosphate synthase [EC:5.5.1.4]
K14563	26	12	73	8	23	rRNA 2'-O-methyltransferase fibrillarin [EC:2.1.1.-]
K04744	20	3	16	1	6	LPS-assembly protein
K13583	27	14	15	25	13	GcrA cell cycle regulator
K00314	30	20	68	16	15	sarcosine dehydrogenase [EC:1.5.8.3]
K11293	142	3	47	0	5	protein HIRA/HIR1
K03602	9	87	66	4	4	exodeoxyribonuclease VII small subunit [EC:3.1.11.6]
K12735	50	8	56	19	22	peptidyl-prolyl cis-trans isomerase-like 4 [EC:5.2.1.8]
K11338	24	2	29	20	16	RuvB-like protein 2 [EC:3.6.4.12]
K02999	25	15	149	3	33	DNA-directed RNA polymerase I subunit RPA1 [EC:2.7.7.6]
K01284	18	5	25	17	9	peptidyl-dipeptidase Dcp [EC:3.4.15.5]
K03733	23	11	25	18	28	integrase/recombinase XerC
K11381	19	13	27	18	21	2-oxoisovalerate dehydrogenase E1 component [EC:1.2.4.4]
K01283	2	2	13	0	1	peptidyl-dipeptidase A [EC:3.4.15.1]
K03097	18	8	59	17	28	casein kinase II subunit alpha [EC:2.7.11.1]
K03242	45	18	88	12	38	translation initiation factor 2 subunit 3
K01512	0	163	89	2	2	acylphosphatase [EC:3.6.1.7]
K02405	20	5	21	1	14	RNA polymerase sigma factor for flagellar operon FliA
K09948	14	19	30	13	15	hypothetical protein
K02050	5	45	89	8	3	NitT/TauT family transport system permease protein
K08853	62	5	45	20	21	AP2-associated kinase [EC:2.7.11.1]
K14831	66	2	34	0	24	protein MAK16
K01539	17	10	7	32	23	sodium/potassium-transporting ATPase subunit alpha [EC:3.6.3.9]
K11855	84	4	59	1	0	ubiquitin carboxyl-terminal hydrolase 36/42 [EC:3.1.2.15]
K02932	36	7	11	20	31	large subunit ribosomal protein L5e
K06194	3	1	9	0	3	lipoprotein NlpD
K02900	25	6	25	16	18	large subunit ribosomal protein L27Ae
K09497	24	9	28	15	23	T-complex protein 1 subunit epsilon
K06228	38	10	30	13	12	fused [EC:2.7.11.1]
K03094	23	2	18	15	10	S-phase kinase-associated protein 1
K02953	38	6	13	32	30	small subunit ribosomal protein S13e
K00060	13	4	43	3	2	threonine 3-dehydrogenase [EC:1.1.1.103]
K00568	26	15	49	11	19	2-polyprenyl-6-hydroxyphenyl methylase / 3-demethylubiquinone-9 3-methyltransferase [EC:2.1.1.222 2.1.1.64]
K13598	42	14	36	25	18	two-component system, NtrC family, nitrogen regulation sensor histidine kinase NtrY [EC:2.7.13.3]
K02427	20	1	32	4	7	23S rRNA (uridine2552-2'-O)-methyltransferase [EC:2.1.1.166]
K07222	15	12	55	9	6	putative flavoprotein involved in K+ transport
K03597	0	2	2	1	0	sigma-E factor negative regulatory protein RseA
K03315	10	7	7	6	7	Na+:H+ antiporter, NhaC family
K13609	45	8	7	15	18	delta1-piperideine-2-carboxylate reductase [EC:1.5.1.21]
K10276	50	28	41	20	41	F-box and leucine-rich repeat protein 10/11 [EC:1.14.11.27]
K14557	105	0	60	0	0	U3 small nucleolar RNA-associated protein 6
K02389	21	0	15	17	12	flagellar basal-body rod modification protein FlgD
K10808	17	3	51	17	40	ribonucleoside-diphosphate reductase subunit M2 [EC:1.17.4.1]
K08307	11	4	11	2	4	membrane-bound lytic murein transglycosylase D [EC:3.2.1.-]
K04562	6	7	13	4	9	flagellar biosynthesis protein FlhG
K10394	19	9	54	8	16	kinesin family member 3/17
K07787	21	2	16	3	0	Cu(I)/Ag(I) efflux system membrane protein CusA/SilA
K11419	16	12	146	9	21	histone-lysine N-methyltransferase SUV39H [EC:2.1.1.43]
K03773	4	3	12	9	10	FKBP-type peptidyl-prolyl cis-trans isomerase FklB [EC:5.2.1.8]
K07025	68	11	49	4	8	putative hydrolase of the HAD superfamily
K00631	3	5	21	0	2	glycerol-3-phosphate O-acyltransferase [EC:2.3.1.15]
K16211	2	15	45	41	2	maltose/moltooligosaccharide transporter
K06189	12	3	40	5	11	magnesium and cobalt transporter
K03415	8	0	3	3	1	two-component system, chemotaxis family, response regulator CheV
K03781	12	2	12	15	18	catalase [EC:1.11.1.6]
K02893	15	0	9	17	28	large subunit ribosomal protein L23Ae
K15894	25	5	8	9	12	UDP-N-acetylglucosamine 4,6-dehydratase [EC:4.2.1.115]
K06959	13	6	58	4	17	uncharacterized protein
K00493	56	0	41	0	20	unspecific monooxygenase [EC:1.14.14.1]
K02930	18	10	39	27	35	large subunit ribosomal protein L4e
K07287	1	2	2	2	3	lipoprotein-34
K00027	13	3	14	0	12	malate dehydrogenase (oxaloacetate-decarboxylating) [EC:1.1.1.38]
K17713	8	4	0	4	6
K10925	0	0	2	4	3	MSHA pilin protein MshB
K02997	22	7	20	9	25	small subunit ribosomal protein S9e
K10699	76	10	39	29	14	ubiquitin-activating enzyme E1-like protein 2 [EC:6.3.2.19]
K03673	2	5	0	1	0	thiol:disulfide interchange protein DsbA
K00520	4	10	84	6	4	mercuric reductase [EC:1.16.1.1]
K03066	15	6	31	21	25	26S proteasome regulatory subunit T6
K03978	27	5	38	10	12	GTP-binding protein
K03314	10	2	10	8	14	Na+:H+ antiporter, NhaB family
K03313	19	6	30	11	21	Na+:H+ antiporter, NhaA family
K14811	31	22	33	11	23	ATP-dependent RNA helicase DBP3 [EC:3.6.4.13]
K00356	25	12	24	16	16	NADH dehydrogenase [EC:1.6.99.3]
K02298	35	2	20	10	17	cytochrome o ubiquinol oxidase subunit I [EC:1.10.3.-]
K02987	23	4	13	25	30	small subunit ribosomal protein S4e
K02929	32	10	15	23	34	large subunit ribosomal protein L44e
K04499	31	6	23	18	30	RuvB-like protein 1 (pontin 52)
K01582	13	18	8	7	20	lysine decarboxylase [EC:4.1.1.18]
K15737	33	12	9	6	23	protein CsiD
K05807	8	7	16	10	8	putative lipoprotein
K00983	5	79	66	3	1	N-acylneuraminate cytidylyltransferase [EC:2.7.7.43]
K03772	5	0	12	6	6	FKBP-type peptidyl-prolyl cis-trans isomerase FkpA [EC:5.2.1.8]
K06076	0	0	12	0	2	long-chain fatty acid transport protein
K01153	17	16	57	4	1	type I restriction enzyme, R subunit [EC:3.1.21.3]
K00248	21	9	46	5	22	butyryl-CoA dehydrogenase [EC:1.3.8.1]
K02387	27	3	11	5	19	flagellar basal-body rod protein FlgB
K03636	1	89	108	0	1	molybdopterin synthase sulfur carrier subunit
K09487	13	23	10	5	34	heat shock protein 90kDa beta
K10356	20	4	34	8	16	myosin I
K03935	33	0	1	3	38	NADH dehydrogenase (ubiquinone) Fe-S protein 2 [EC:1.6.5.3 1.6.99.3]
K12392	10	10	37	20	12	AP-1 complex subunit beta-1
K12278	0	0	4	0	2	MSHA biogenesis protein MshG
K04090	17	18	113	10	11	indolepyruvate ferredoxin oxidoreductase [EC:1.2.7.8]
K16091	10	18	24	9	6	Fe(3+) dicitrate transport protein
K08675	46	10	30	11	20	Lon-like ATP-dependent protease [EC:3.4.21.-]
K01658	27	6	27	5	13	anthranilate synthase component II [EC:4.1.3.27]
K14645	2	0	12	0	13	serine protease [EC:3.4.21.-]
K03071	3	7	15	6	1	preprotein translocase subunit SecB
K00459	17	19	88	11	20	nitronate monooxygenase [EC:1.13.12.16]
K00925	15	13	27	2	10	acetate kinase [EC:2.7.2.1]
K02404	7	7	36	4	11	flagellar biosynthesis protein FlhF
K04084	17	16	19	23	10	thiol:disulfide interchange protein DsbD [EC:1.8.1.8]
K11131	19	13	34	15	14	H/ACA ribonucleoprotein complex subunit 4 [EC:5.4.99.-]
K01502	7	13	23	14	7	aliphatic nitrilase [EC:3.5.5.7]
K01089	8	10	36	10	7	imidazoleglycerol-phosphate dehydratase / histidinol-phosphatase [EC:4.2.1.19 3.1.3.15]
K06636	85	5	36	4	20	structural maintenance of chromosome 1
K01580	10	1	8	0	0	glutamate decarboxylase [EC:4.1.1.15]
K08860	37	1	126	1	23	eukaryotic translation initiation factor 2-alpha kinase 3 [EC:2.7.11.1]
K04774	10	0	16	1	8	serine protease SohB [EC:3.4.21.-]
K14290	19	11	41	14	23	exportin-1
K02991	15	2	15	20	24	small subunit ribosomal protein S6e
K08484	5	1	17	0	8	phosphotransferase system, enzyme I, PtsP [EC:2.7.3.9]
K00174	18	6	17	3	17	2-oxoglutarate ferredoxin oxidoreductase subunit alpha [EC:1.2.7.3]
K04028	0	106	99	5	2	ethanolamine utilization protein EutN
K11308	45	7	31	8	24	histone acetyltransferase MYST1 [EC:2.3.1.48]
K03061	13	11	54	14	26	26S proteasome regulatory subunit T1
K10590	68	5	24	12	29	E3 ubiquitin-protein ligase TRIP12 [EC:6.3.2.19]
K01464	5	11	105	11	10	dihydropyrimidinase [EC:3.5.2.2]
K01426	12	8	106	4	11	amidase [EC:3.5.1.4]
K02949	37	4	9	21	18	small subunit ribosomal protein S11e
K02995	25	8	21	19	18	small subunit ribosomal protein S8e
K09810	27	12	37	7	14	lipoprotein-releasing system ATP-binding protein [EC:3.6.3.-]
K00175	24	9	14	8	12	2-oxoglutarate ferredoxin oxidoreductase subunit beta [EC:1.2.7.3]
K01752	9	13	32	6	2	L-serine dehydratase [EC:4.3.1.17]
K12813	18	22	67	7	26	pre-mRNA-splicing factor ATP-dependent RNA helicase DHX16 [EC:3.6.4.13]
K03263	21	7	12	13	17	translation initiation factor 5A
K07711	4	0	4	0	1	two-component system, NtrC family, sensor histidine kinase GlrK [EC:2.7.13.3]
K08305	17	5	26	10	7	membrane-bound lytic murein transglycosylase B [EC:3.2.1.-]
K02398	6	3	12	3	0	negative regulator of flagellin synthesis FlgM
K00528	7	7	52	7	5	ferredoxin--NADP+ reductase [EC:1.18.1.2]
K02885	29	4	12	18	24	large subunit ribosomal protein L19e
K03164	17	6	54	20	20	DNA topoisomerase II [EC:5.99.1.3]
K01488	7	0	25	0	7	adenosine deaminase [EC:3.5.4.4]
K06675	17	1	56	7	23	structural maintenance of chromosome 4
K06603	0	0	2	1	8	flagellar protein FlaG
K09531	78	5	37	6	31	DnaJ homolog subfamily C member 11
K08311	23	7	12	7	2	putative (di)nucleoside polyphosphate hydrolase [EC:3.6.1.-]
K13788	15	2	8	2	2	phosphate acetyltransferase [EC:2.3.1.8]
K13157	45	8	17	21	19	U11/U12 small nuclear ribonucleoprotein 65 kDa protein
K02168	6	1	23	2	4	choline/glycine/proline betaine transport protein
K02969	13	1	8	25	27	small subunit ribosomal protein S20e
K14261	35	16	32	15	5	alanine-synthesizing transaminase [EC:2.6.1.-]
K03942	36	10	14	5	31	NADH dehydrogenase (ubiquinone) flavoprotein 1 [EC:1.6.5.3 1.6.99.3]
K14826	20	13	81	6	26	FK506-binding nuclear protein [EC:5.2.1.8]
K01455	12	42	45	6	1	formamidase [EC:3.5.1.49]
K01579	8	11	7	28	16	aspartate 1-decarboxylase [EC:4.1.1.11]
K03580	7	10	11	3	3	ATP-dependent helicase HepA [EC:3.6.4.-]
K05236	13	9	33	17	19	coatomer protein complex, subunit alpha (xenin)
K03165	12	8	110	5	16	DNA topoisomerase III [EC:5.99.1.2]
K06895	12	0	18	2	0	L-lysine exporter family protein LysE/ArgO
K06142	1	5	10	3	2	outer membrane protein
K15340	26	7	132	9	19	DNA cross-link repair 1A protein
K07101	26	7	8	6	5	K07101
K12297	11	8	21	4	2	23S rRNA (guanine2445-N2)-methyltransferase / 23S rRNA (guanine2069-N7)-methyltransferase [EC:2.1.1.173 2.1.1.264]
K02416	18	4	30	6	12	flagellar motor switch protein FliM
K12190	55	14	37	8	22	ESCRT-II complex subunit VPS36
K04763	9	19	40	3	8	integrase/recombinase XerD
K14564	28	9	29	12	12	nucleolar protein 56
K02031	18	3	66	4	18	peptide/nickel transport system ATP-binding protein
K11682	16	3	7	1	7	SWR1-complex protein 3
K02973	27	3	10	17	26	small subunit ribosomal protein S23e
K13256	30	13	15	3	11	protein PsiE
K01640	56	5	45	4	8	hydroxymethylglutaryl-CoA lyase [EC:4.1.3.4]
K13481	2	6	81	3	5	xanthine dehydrogenase small subunit [EC:1.17.1.4]
K01493	14	17	21	15	17	dCMP deaminase [EC:3.5.4.12]
K03883	23	18	5	19	14	NADH-ubiquinone oxidoreductase chain 5 [EC:1.6.5.3]
K03327	12	4	65	2	4	multidrug resistance protein, MATE family
K00813	16	3	6	0	5	aspartate aminotransferase [EC:2.6.1.1]
K07658	10	22	10	20	18	two-component system, OmpR family, alkaline phosphatase synthesis response regulator PhoP
K06892	24	9	55	19	15	K06892
K08054	16	10	43	7	12	calnexin
K01269	16	6	8	13	36	aminopeptidase [EC:3.4.11.-]
K03563	3	0	2	4	7	carbon storage regulator
K01918	24	5	59	0	10	pantoate--beta-alanine ligase [EC:6.3.2.1]
K07117	44	0	17	13	10	K07117
K00264	34	5	16	2	27	glutamate synthase (NADPH/NADH) [EC:1.4.1.13 1.4.1.14]
K00372	3	2	17	6	3	assimilatory nitrate reductase catalytic subunit [EC:1.7.99.4]
K05350	11	4	36	2	16	beta-glucosidase [EC:3.2.1.21]
K07238	14	13	26	13	9	zinc transporter, ZIP family
K03387	6	0	1	4	5	alkyl hydroperoxide reductase subunit F [EC:1.6.4.-]
K05816	25	9	18	15	16	sn-glycerol 3-phosphate transport system ATP-binding protein [EC:3.6.3.20]
K03734	8	2	9	1	0	thiamine biosynthesis lipoprotein
K13498	6	0	4	2	2	indole-3-glycerol phosphate synthase / phosphoribosylanthranilate isomerase [EC:4.1.1.48 5.3.1.24]
K05343	0	37	31	3	3	maltose alpha-D-glucosyltransferase/ alpha-amylase [EC:5.4.99.16 3.2.1.1]
K02015	41	4	84	0	42	iron complex transport system permease protein
K14833	16	19	58	10	9	nucleolar complex protein 2
K02415	7	2	13	8	10	flagellar FliL protein
K10606	48	10	36	15	23	E3 ubiquitin-protein ligase FANCL [EC:6.3.2.19]
K00763	14	9	73	7	15	nicotinate phosphoribosyltransferase [EC:6.3.4.21]
K04761	9	18	18	10	7	LysR family transcriptional regulator, hydrogen peroxide-inducible genes activator
K11843	62	3	31	0	18	ubiquitin carboxyl-terminal hydrolase 14 [EC:3.1.2.15]
K01130	56	9	40	1	7	arylsulfatase [EC:3.1.6.1]
K15724	17	0	13	4	13	iron-sulfur cluster insertion protein
K10747	25	9	27	8	29	DNA ligase 1 [EC:6.5.1.1]
K11372	12	6	136	1	20	HAT1-interacting factor 1
K13102	23	12	28	9	14	DNA/RNA-binding protein KIN17
K00955	17	11	48	3	15	bifunctional enzyme CysN/CysC [EC:2.7.7.4 2.7.1.25]
K02941	18	11	97	4	21	large subunit ribosomal protein LP0
K06980	34	12	27	2	14	K06980
K02937	24	5	17	16	19	large subunit ribosomal protein L7e
K14058	2	4	25	2	9	tRNA 2-thiocytidine biosynthesis protein TtcA
K09817	27	8	29	5	16	zinc transport system ATP-binding protein [EC:3.6.3.-]
K02558	11	5	31	10	11	UDP-N-acetylmuramate: L-alanyl-gamma-D-glutamyl-meso-diaminopimelate ligase [EC:6.3.2.-]
K00625	34	10	11	11	3	phosphate acetyltransferase [EC:2.3.1.8]
K00982	17	5	66	0	7	glutamate-ammonia-ligase adenylyltransferase [EC:2.7.7.42]
K11204	66	3	45	0	7	glutamate--cysteine ligase catalytic subunit [EC:6.3.2.2]
K00575	10	1	40	1	16	chemotaxis protein methyltransferase CheR [EC:2.1.1.80]
K03063	14	14	36	13	8	26S proteasome regulatory subunit T3
K06972	10	9	47	2	20	K06972
K14572	30	17	58	11	19	midasin
K03260	25	3	28	15	13	translation initiation factor 4G
K08867	49	0	43	1	14	WNK lysine deficient protein kinase [EC:2.7.11.1]
K02663	31	10	4	10	4	type IV pilus assembly protein PilN
K07180	15	5	17	4	10	serine protein kinase
K15746	10	7	10	20	10	beta-carotene 3-hydroxylase [EC:1.14.13.129]
K14448	10	8	26	6	18	(2S)-methylsuccinyl-CoA dehydrogenase
K12340	22	10	9	16	9	outer membrane channel protein
K03065	21	9	48	3	21	26S proteasome regulatory subunit T5
K15304	10	10	118	12	8	Ran-binding protein 3
K04371	24	10	28	9	11	extracellular signal-regulated kinase 1/2 [EC:2.7.11.24]
K02985	18	2	18	11	10	small subunit ribosomal protein S3e
K02388	18	1	12	18	6	flagellar basal-body rod protein FlgC
K01560	32	5	15	8	16	2-haloacid dehalogenase [EC:3.8.1.2]
K02957	20	5	10	13	14	small subunit ribosomal protein S15Ae
K09958	11	24	22	6	13	hypothetical protein
K01011	20	14	42	2	12	thiosulfate/3-mercaptopyruvate sulfurtransferase [EC:2.8.1.1 2.8.1.2]
K09773	20	4	19	5	10	hypothetical protein
K00114	0	0	9	2	0	alcohol dehydrogenase (cytochrome c) [EC:1.1.2.8]
K13093	13	11	119	0	29	HIV Tat-specific factor 1
K08193	50	0	31	0	0	MFS transporter, ACS family, solute carrier family 17 (sodium-dependent inorganic phosphate cotransporter), other
K01809	25	9	44	4	12	mannose-6-phosphate isomerase [EC:5.3.1.8]
K12282	0	1	2	0	6	MSHA biogenesis protein MshL
K11407	18	8	98	4	23	histone deacetylase 6/10 [EC:3.5.1.98]
K03178	17	8	26	8	15	ubiquitin-activating enzyme E1 [EC:6.3.2.19]
K06968	4	2	4	2	0	23S rRNA (cytidine2498-2'-O)-methyltransferase [EC:2.1.1.186]
K04764	10	2	20	3	4	integration host factor subunit alpha
K11290	44	4	22	8	23	template-activating factor I
K11838	14	8	16	16	21	ubiquitin carboxyl-terminal hydrolase 7 [EC:3.1.2.15]
K12867	44	0	40	2	19	pre-mRNA-splicing factor SYF1
K07047	9	13	36	11	13	K07047
K03603	2	0	4	2	9	GntR family transcriptional regulator, negative regulator for fad regulon and positive regulator of fabA
K01451	10	8	98	2	14	hippurate hydrolase [EC:3.5.1.32]
K12898	0	0	113	0	0	heterogeneous nuclear ribonucleoprotein F/H
K01141	27	3	9	5	2	exodeoxyribonuclease I [EC:3.1.11.1]
K12400	55	0	43	2	2	AP-4 complex subunit epsilon-1
K00573	6	5	22	4	6	protein-L-isoaspartate(D-aspartate) O-methyltransferase [EC:2.1.1.77]
K07644	6	0	10	4	0	two-component system, OmpR family, heavy metal sensor histidine kinase CusS [EC:2.7.13.3]
K12251	29	3	10	5	9	N-carbamoylputrescine amidase [EC:3.5.1.53]
K02346	12	17	69	2	5	DNA polymerase IV [EC:2.7.7.7]
K07093	13	5	35	3	3	K07093
K00323	24	7	58	11	10	NAD(P) transhydrogenase [EC:1.6.1.2]
K01317	0	0	110	0	0	acrosin [EC:3.4.21.10]
K09838	15	10	68	4	19	zeaxanthin epoxidase [EC:1.14.13.90]
K03337	3	14	61	12	12	5-deoxy-glucuronate isomerase [EC:5.3.1.-]
K02331	23	10	23	8	12	DNA polymerase phi [EC:2.7.7.7]
K17316	2	7	7	6	8	glucose/mannose transport system permease protein
K14266	1	3	27	0	2	FADH2 O2-dependent halogenase I [EC:1.14.14.7]
K12276	1	1	2	2	14	MSHA biogenesis protein MshE
K01509	49	0	12	1	17	adenosinetriphosphatase [EC:3.6.1.3]
K12855	20	20	48	19	22	pre-mRNA-processing factor 6
K01079	10	7	52	1	12	phosphoserine phosphatase [EC:3.1.3.3]
K17943	46	7	39	8	30
K12188	71	0	24	9	17	ESCRT-II complex subunit VPS22
K01497	9	5	25	3	10	GTP cyclohydrolase II [EC:3.5.4.25]
K02964	21	1	10	9	24	small subunit ribosomal protein S18e
K06979	11	1	27	0	10	K06979
K07678	10	2	5	0	2	two-component system, NarL family, sensor histidine kinase BarA [EC:2.7.13.3]
K07798	7	0	22	0	0	Cu(I)/Ag(I) efflux system membrane protein CusB/SilB
K07689	0	0	0	1	0	two-component system, NarL family, invasion response regulator UvrY
K05658	19	10	61	16	26	ATP-binding cassette, subfamily B (MDR/TAP), member 1
K11135	33	1	11	6	4	Pin2-interacting protein X1
K17285	12	17	68	10	10	selenium-binding protein 1
K06916	11	3	48	4	4	K06916
K07245	0	2	20	0	0	putative copper resistance protein D
K02877	27	2	23	14	14	large subunit ribosomal protein L15e
K00322	30	0	14	4	0	NAD(P) transhydrogenase [EC:1.6.1.1]
K14773	27	6	24	8	12	U3 small nucleolar RNA-associated protein 23
K03648	8	7	33	6	8	uracil-DNA glycosylase [EC:3.2.2.27]
K14319	52	6	13	10	20	Ran GTPase-activating protein 1
K10873	34	10	70	7	21	DNA repair and recombination protein RAD52
K16171	4	10	25	0	5	fumarylacetoacetate (FAA) hydrolase [EC:3.7.1.2]
K00425	9	5	23	0	3	cytochrome d ubiquinol oxidase subunit I [EC:1.10.3.-]
K09816	23	9	19	9	17	zinc transport system permease protein
K00283	33	0	13	6	10	glycine dehydrogenase subunit 2 [EC:1.4.4.2]
K08827	34	14	19	10	22	serine/threonine-protein kinase PRP4 [EC:2.7.11.1]
K12393	15	7	25	4	16	AP-1 complex subunit mu
K01555	12	3	49	11	18	fumarylacetoacetase [EC:3.7.1.2]
K06137	28	3	6	16	15	pyrroloquinoline-quinone synthase [EC:1.3.3.11]
K12191	5	4	11	13	12	charged multivesicular body protein 2A
K11648	84	5	32	7	15	SWI/SNF-related matrix-associated actin-dependent regulator of chromatin subfamily B member 1
K03528	1	3	6	0	4	cell division protein ZipA
K03064	15	5	19	8	17	26S proteasome regulatory subunit T4
K04532	76	0	50	0	2	amyloid beta precursor protein binding protein 1
K00933	11	2	9	12	13	creatine kinase [EC:2.7.3.2]
K02962	12	5	19	13	18	small subunit ribosomal protein S17e
K07181	0	0	11	0	0	putative signal transduction protein containing EAL and modified HD-GYP domains
K07715	0	2	7	2	3	two-component system, NtrC family, response regulator GlrR
K00235	13	4	8	4	15	succinate dehydrogenase (ubiquinone) iron-sulfur subunit [EC:1.3.5.1]
K06179	13	4	25	3	8	23S rRNA pseudouridine955/2504/2580 synthase [EC:5.4.99.24]
K15423	11	14	37	6	23	serine/threonine-protein phosphatase 4 catalytic subunit [EC:3.1.3.16]
K11209	10	1	20	2	8	GST-like protein
K01270	12	18	32	21	12	dipeptidase D [EC:3.4.13.-]
K11446	23	5	33	14	12	histone demethylase JARID1 [EC:1.14.11.-]
K06185	12	9	28	0	17	ATP-binding cassette, subfamily F, member 2
K17301	6	7	17	14	14	coatomer, subunit beta
K00261	15	8	30	12	5	glutamate dehydrogenase (NAD(P)+) [EC:1.4.1.3]
K03325	7	8	23	0	7	arsenite transporter, ACR3 family
K00077	10	6	30	9	5	2-dehydropantoate 2-reductase [EC:1.1.1.169]
K04382	14	5	25	10	23	protein phosphatase 2 (formerly 2A), catalytic subunit [EC:3.1.3.16]
K14161	3	1	140	0	3	protein ImuB
K03615	5	2	6	3	0	electron transport complex protein RnfC
K12820	22	5	40	3	19	pre-mRNA-splicing factor ATP-dependent RNA helicase DHX15/PRP43 [EC:3.6.4.13]
K16968	10	10	12	8	20	large subunit of the hydroxylase component of methanesulfonate monooxygenase [EC:1.14.13.111]
K17782	31	0	34	0	28
K02155	15	5	36	28	16	V-type H+-transporting ATPase 16kDa proteolipid subunit [EC:3.6.3.14]
K00428	34	5	35	11	8	cytochrome c peroxidase [EC:1.11.1.5]
K11971	26	7	13	1	9	E3 ubiquitin-protein ligase RNF14 [EC:6.3.2.19]
K02452	2	1	10	0	0	general secretion pathway protein C
K02870	20	3	7	13	9	large subunit ribosomal protein L12e
K16264	4	2	12	0	1	cobalt-zinc-cadmium efflux system protein
K16196	35	5	30	7	17	eukaryotic translation initiation factor 2-alpha kinase 4 [EC:2.7.11.1]
K07033	3	15	21	8	6	K07033
K12452	26	7	5	2	13	CDP-6-deoxy-D-xylo-4-hexulose-3-dehydrase
K09565	10	10	8	6	16	peptidyl-prolyl isomerase F (cyclophilin D) [EC:5.2.1.8]
K12818	16	9	34	3	14	ATP-dependent RNA helicase DHX8/PRP22 [EC:3.6.4.13]
K13894	8	15	72	0	5	microcin C transport system permease protein
K01181	14	4	100	4	23	endo-1,4-beta-xylanase [EC:3.2.1.8]
K03297	7	73	53	4	0	small multidrug resistance family protein
K10233	14	9	25	12	20	alpha-glucoside transport system permease protein
K02981	16	0	11	14	19	small subunit ribosomal protein S2e
K00362	7	3	18	3	7	nitrite reductase (NAD(P)H) large subunit [EC:1.7.1.4]
K15512	7	24	49	44	5	benzoyl-CoA 2,3-dioxygenase component B [EC:1.14.12.21]
K17677	14	4	12	6	12
K12619	22	9	61	8	15	5'-3' exoribonuclease 2 [EC:3.1.13.-]
K07119	10	11	25	1	10	K07119
K00691	3	18	30	20	7	maltose phosphorylase [EC:2.4.1.8]
[truncated: 4,925 more rows]

## Sheet: Inside_vs_outside_KO_stats
KO:id	baseMean	log2FoldChange	lfcSE	stat	pvalue	padj
K07270	188.356	9.29265	1.29575	7.17165	7.40994e-13	3.53454e-10
K03935	21.7543	5.66776	1.27482	4.44594	8.75067e-06	0.000139136
K03940	55.0062	5.61361	0.999728	5.61513	1.96411e-08	6.69199e-07
K14028	28.7122	5.32032	1.28331	4.14577	3.38674e-05	0.000455442
K16465	24.308	4.73048	1.10776	4.27033	1.95187e-05	0.000277923
K12846	19.7897	4.00786	1.16668	3.43526	0.000591994	0.00559171
K10355	267.417	3.9375	0.738746	5.32997	9.82284e-08	2.5674e-06
K10943	43.419	3.86864	0.947527	4.08288	4.44801e-05	0.000577334
K02392	86.7582	3.61047	0.814589	4.43226	9.32515e-06	0.000145839
K02419	92.2394	3.46877	0.811939	4.2722	1.93551e-05	0.000277665
K02408	26.3539	3.46155	0.988934	3.50028	0.000464761	0.00454751
K02603	20.2049	3.22795	1.11759	2.88833	0.00387297	0.0247145
K06678	15.661	3.12198	1.18109	2.64331	0.00821001	0.0430349
K01509	21.6494	3.08109	1.13484	2.715	0.00662758	0.0370834
K00777	130.726	3.02515	0.785734	3.85009	0.000118074	0.00135022
K10713	18.3041	2.98573	1.12813	2.64662	0.00813008	0.0427333
K00809	72.3619	2.95165	0.841082	3.50935	0.000449204	0.00446397
K05692	547.646	2.89438	0.678964	4.26293	2.01762e-05	0.000285157
K02390	115.356	2.78685	0.768634	3.62571	0.000288165	0.00300448
K08918	5356.06	2.78521	0.871904	3.1944	0.00140121	0.0112807
K17608	19.8359	2.76163	1.12649	2.45155	0.0142244	0.0643389
K02400	195.889	2.73128	0.78442	3.4819	0.000497861	0.00479757
K08720	82.2728	2.70725	0.789154	3.43058	0.000602293	0.00566096
K04794	59.8024	2.68432	0.999259	2.68631	0.0072245	0.039484
K02925	50.0857	2.67201	0.862411	3.09831	0.00194629	0.0143935
K03417	112.044	2.65876	0.808246	3.28954	0.0010035	0.00866369
K09959	35.2208	2.6292	0.934626	2.8131	0.0049066	0.02972
K02908	15.2522	2.61956	1.11013	2.35969	0.0182904	0.0768679
K02964	15.3786	2.61381	1.1114	2.35183	0.0186815	0.0774616
K06066	27.4596	2.59121	1.03271	2.50913	0.0121028	0.0573007
K12607	203.777	2.55949	0.925964	2.76413	0.00570741	0.0331559
K15551	786.848	2.55915	0.701781	3.64665	0.000265684	0.00283199
K08775	59.2717	2.54739	0.889926	2.86247	0.00420348	0.0260397
K17315	56.4154	2.53805	0.823963	3.0803	0.00206791	0.0149905
K01372	32.9757	2.5356	1.02919	2.46368	0.0137517	0.0629216
K03210	140.254	2.5186	0.792802	3.17684	0.00148891	0.0118369
K02973	18.4488	2.51823	1.02638	2.4535	0.0141472	0.0642686
K02949	19.2078	2.48824	1.02856	2.41914	0.0155571	0.068394
K03231	432.69	2.48584	0.697308	3.56491	0.000363982	0.00371378
K10352	21.0465	2.47885	0.989459	2.50525	0.0122363	0.0577894
K14326	130.601	2.4443	0.886967	2.7558	0.00585496	0.0335473
K03594	62.2364	2.43735	0.798979	3.05058	0.00228398	0.0160215
K02133	32.9044	2.41352	0.904393	2.66866	0.00761537	0.0408161
K07302	56.3908	2.40753	0.864784	2.78397	0.0053698	0.0319177
K14856	191.999	2.39197	0.776765	3.0794	0.00207415	0.0149905
K07795	223.266	2.38998	0.715344	3.34102	0.00083471	0.00740756
K10590	34.305	2.37873	0.928004	2.56328	0.0103689	0.0512535
K01581	133.074	2.37405	0.774285	3.06612	0.00216857	0.0153815
K14319	25.5413	2.36204	0.973338	2.42674	0.0152352	0.0677593
K02989	28.1254	2.36003	0.934004	2.52679	0.0115109	0.0555092
K15152	83.4086	2.34918	0.910334	2.58057	0.00986378	0.0496572
K11422	265.586	2.32831	0.907253	2.56633	0.010278	0.0510688
K03234	107.958	2.32076	0.747436	3.10496	0.00190307	0.0142955
K10750	617.205	2.32022	0.856581	2.70869	0.00675484	0.037575
K00436	659.276	2.31757	0.778905	2.97542	0.00292584	0.0196567
K02953	24.3718	2.30001	0.949494	2.42235	0.0154204	0.0679612
K02932	24.1241	2.27828	0.954183	2.38768	0.0169551	0.0725939
K13609	22.6425	2.2701	1.01791	2.23015	0.0257377	0.098019
K03320	10425.2	2.26554	0.746631	3.03435	0.00241056	0.0166042
K17321	294.387	2.26229	0.734458	3.08022	0.00206845	0.0149905
K07375	1419.96	2.25095	0.669964	3.35981	0.000779966	0.00701969
K02885	19.0336	2.23807	1.0078	2.22076	0.0263674	0.0992288
K03257	51.0519	2.22973	0.835527	2.66865	0.00761559	0.0408161
K02183	213.487	2.20872	0.701402	3.14901	0.00163827	0.0128107
K03496	261.319	2.18704	0.711767	3.07269	0.00212136	0.0151356
K00297	440.492	2.18469	0.718488	3.04068	0.00236043	0.0163178
K06665	56.8318	2.17537	0.921041	2.36186	0.0181834	0.0765871
K02002	1170.82	2.1752	0.705927	3.08134	0.00206072	0.0149905
K02055	1884.85	2.15558	0.683465	3.15389	0.00161109	0.0126501
K17486	58.8632	2.14284	0.868254	2.46799	0.0135873	0.062469
K09531	39.7029	2.11649	0.928928	2.27842	0.0227014	0.0898638
K10408	43.4013	2.11055	0.924404	2.28315	0.0224216	0.0891257
K02830	86.2546	2.10321	0.849535	2.47572	0.0132967	0.0614287
K07937	58.2687	2.0828	0.80571	2.58505	0.00973644	0.0491458
K00641	81.5961	2.0772	0.812233	2.55739	0.010546	0.051727
K06630	49.1707	2.05268	0.825445	2.48676	0.0128913	0.0598456
K10592	57.7132	2.04836	0.923809	2.2173	0.0266027	0.0999171
K02156	170.899	2.04263	0.779562	2.62023	0.00878698	0.0449479
K11254	80.324	2.0375	0.787204	2.58827	0.00964581	0.0488175
K14393	2886.36	2.03576	0.716672	2.84057	0.00450332	0.0278069
K01720	116.397	2.02413	0.767012	2.63898	0.00831565	0.0433504
K07567	40.2805	2.02392	0.850364	2.38006	0.0173096	0.073562
K14299	172.663	2.01484	0.826068	2.43908	0.0147249	0.0657965
K05863	37.9391	2.01143	0.882534	2.27915	0.0226581	0.0898638
K07374	1294.15	2.00446	0.672807	2.97926	0.00288948	0.019481
K02406	182.494	2.00217	0.733111	2.73105	0.0063132	0.0357436
K11276	48.1895	1.98524	0.84412	2.35185	0.0186803	0.0774616
K13174	452.301	1.97452	0.741019	2.6646	0.00770789	0.0411951
K01999	1824.4	1.96769	0.698643	2.81644	0.00485585	0.0296005
K12613	571.812	1.96638	0.785494	2.50337	0.0123018	0.0579552
K04345	308.568	1.95252	0.810999	2.40755	0.01606	0.0699343
K01659	43.4208	1.9459	0.851545	2.28514	0.0223044	0.0888451
K08770	543.932	1.93263	0.697471	2.77091	0.00558994	0.0326165
K01610	108.317	1.92777	0.75301	2.56008	0.0104648	0.0515939
K02977	84.3735	1.92214	0.817248	2.35196	0.0186747	0.0774616
K15987	1368.13	1.90066	0.684239	2.77778	0.00547324	0.0320884
K00395	351.243	1.89666	0.785993	2.41307	0.0158186	0.0690663
K07080	153.893	1.88841	0.759129	2.4876	0.0128609	0.0598456
K07164	45.0613	1.8757	0.835275	2.24561	0.0247291	0.0955602
K00822	579.805	1.86609	0.723732	2.57842	0.00992523	0.0497475
K16569	157.458	1.8565	0.827085	2.24464	0.0247916	0.0955602
K06901	207.973	1.83982	0.737943	2.49318	0.0126605	0.0594785
K07736	163.447	1.82167	0.802305	2.27055	0.0231743	0.091045
K04648	125.525	1.82106	0.814596	2.23553	0.0253824	0.0972483
K16458	322.037	1.80962	0.74707	2.42229	0.0154231	0.0679612
K02556	65.2905	1.80941	0.803687	2.25138	0.0243613	0.0948601
K08301	153.484	1.78282	0.728651	2.44673	0.0144157	0.0648707
K09883	131.452	1.74433	0.755851	2.30777	0.0210121	0.0845802
K11252	81.8706	1.70473	0.76286	2.23466	0.0254396	0.097272
K09969	2757.44	1.65896	0.705598	2.35114	0.0187158	0.0774616
K00526	508.716	1.57854	0.702769	2.24617	0.0246932	0.0955602
K10112	338.485	-1.6333	0.717108	-2.27762	0.0227491	0.0898658
K00278	319.065	-1.65063	0.740635	-2.22867	0.0258356	0.0981958
K03100	517.085	-1.65289	0.737897	-2.24	0.0250907	0.0963465
K00254	292.771	-1.65338	0.717555	-2.30419	0.0212119	0.0850257
K00943	141.709	-1.66276	0.745305	-2.23098	0.0256823	0.0980038
K09121	356.115	-1.66997	0.740699	-2.25459	0.0241591	0.0942649
K06147	2207.77	-1.69118	0.720582	-2.34696	0.0189271	0.0781667
K05837	401.999	-1.69547	0.755211	-2.24502	0.0247665	0.0955602
K06885	305.956	-1.70453	0.766179	-2.22472	0.0261	0.0984213
K03587	459.54	-1.70673	0.727627	-2.34561	0.0189962	0.0782825
K08884	212.284	-1.70986	0.707685	-2.41613	0.0156864	0.0688036
K13799	293.093	-1.71212	0.761863	-2.24728	0.0246219	0.0955602
K01971	486.553	-1.71382	0.731962	-2.34141	0.0192113	0.0786677
K13541	407.292	-1.71802	0.73689	-2.33144	0.0197299	0.0802659
K07336	187.492	-1.71826	0.75891	-2.26412	0.023567	0.092143
K07071	207.579	-1.73008	0.777667	-2.2247	0.0261012	0.0984213
K00784	313.462	-1.73359	0.773956	-2.23991	0.0250966	0.0963465
K00891	132.068	-1.74226	0.767789	-2.26919	0.0232571	0.091118
K00852	181.547	-1.7496	0.770565	-2.27054	0.023175	0.091045
K07301	198.245	-1.75715	0.750198	-2.34226	0.0191676	0.0786677
K02303	278.718	-1.75783	0.760672	-2.3109	0.0208386	0.0844161
K04080	12417.5	-1.76249	0.791523	-2.2267	0.0259671	0.0984213
K00759	209.297	-1.76495	0.74978	-2.35395	0.0185749	0.0774616
K11755	198.458	-1.76666	0.754741	-2.34074	0.0192454	0.0786677
K02335	634.017	-1.77145	0.731303	-2.42232	0.015422	0.0679612
K00514	664.076	-1.77183	0.773995	-2.28921	0.0220674	0.088085
K03703	681.977	-1.7721	0.7293	-2.42987	0.0151044	0.0673347
K07090	369.271	-1.77212	0.734078	-2.41408	0.0157751	0.0690342
K11752	336.584	-1.7776	0.746954	-2.3798	0.0173219	0.073562
K02653	192.036	-1.78366	0.773477	-2.30603	0.0211087	0.0847904
K00859	78.5761	-1.78595	0.786664	-2.27028	0.0231907	0.091045
K09971	220.672	-1.78637	0.778372	-2.29501	0.0217327	0.086931
K03787	325.349	-1.78763	0.754343	-2.36978	0.0177988	0.0751329
K03588	285.31	-1.78859	0.774757	-2.30858	0.0209668	0.0845802
K03072	554.579	-1.78885	0.746251	-2.39712	0.0165247	0.071333
K06158	488.44	-1.79303	0.747225	-2.39959	0.0164136	0.0710138
K00259	556.293	-1.79472	0.761298	-2.35745	0.0184012	0.0771213
K07056	123.88	-1.80256	0.781003	-2.308	0.0209991	0.0845802
K03555	949.584	-1.80373	0.760062	-2.37313	0.0176381	0.0746195
K00620	481.722	-1.81373	0.741588	-2.44573	0.0144559	0.0648847
K02038	199.913	-1.81625	0.759924	-2.39004	0.0168466	0.0723948
K11325	200.664	-1.81671	0.781389	-2.32498	0.020073	0.0814879
K01585	482.156	-1.82396	0.764267	-2.38656	0.0170071	0.0725939
K07315	501.358	-1.82749	0.741612	-2.46422	0.0137313	0.0629216
K00791	319.39	-1.83437	0.783995	-2.33977	0.0192958	0.0786677
K01835	563.83	-1.83734	0.749612	-2.45106	0.0142437	0.0643389
K11960	286.51	-1.84251	0.765527	-2.40685	0.0160907	0.0699343
K03742	437.074	-1.8479	0.75244	-2.45587	0.0140543	0.0639992
K06381	358.524	-1.8593	0.778886	-2.38713	0.0169804	0.0725939
K02428	304.123	-1.86463	0.741141	-2.51589	0.0118733	0.0566357
K03183	377.646	-1.87319	0.743145	-2.52063	0.0117146	0.0562835
K01588	244.117	-1.87447	0.729169	-2.5707	0.0101494	0.0505615
K02495	321.785	-1.88037	0.746223	-2.51985	0.0117405	0.0562835
K00104	423.132	-1.88877	0.729534	-2.58901	0.00962536	0.0488175
K02004	645.664	-1.89541	0.7098	-2.67034	0.00757751	0.0408161
K00793	282.852	-1.89653	0.746143	-2.54178	0.011029	0.0538193
K01448	219.202	-1.90158	0.76348	-2.49068	0.0127498	0.0594785
K09775	129.795	-1.90473	0.767819	-2.48071	0.0131123	0.0607239
K11602	233.881	-1.90506	0.77918	-2.44496	0.0144868	0.0648847
K09748	224.938	-1.90884	0.766137	-2.49151	0.0127201	0.0594785
K01755	807.658	-1.91368	0.72944	-2.62349	0.00870333	0.04476
K00116	234.722	-1.91715	0.758818	-2.52649	0.0115208	0.0555092
K00799	842.666	-1.91749	0.716522	-2.67611	0.00744823	0.0404878
K05895	138.116	-1.91946	0.806763	-2.37922	0.0173495	0.073562
K03867	424.574	-1.921	0.745116	-2.57812	0.00993385	0.0497475
K03789	87.3896	-1.92992	0.807008	-2.39145	0.0167821	0.0722807
K03625	187.793	-1.93609	0.763951	-2.53431	0.011267	0.0548403
K01810	401.341	-1.94709	0.738968	-2.63488	0.0084167	0.0436388
K01061	143.513	-1.94741	0.80344	-2.42384	0.0153573	0.0679612
K05936	161.073	-1.95091	0.762361	-2.55904	0.0104961	0.0516148
K03980	505.925	-1.95265	0.743598	-2.62594	0.00864097	0.0445594
K01784	174.105	-1.95278	0.777136	-2.51279	0.0119779	0.0569922
K00082	93.2066	-1.95362	0.812962	-2.40309	0.016257	0.0704963
K00652	222.713	-1.9581	0.785851	-2.4917	0.0127134	0.0594785
K03595	258.422	-1.95821	0.751046	-2.60731	0.00912574	0.0464318
K04075	510.455	-1.96112	0.710444	-2.76041	0.00577289	0.0333099
K03216	73.672	-1.9636	0.833151	-2.35683	0.0184315	0.0771213
K00973	196.852	-1.96508	0.749798	-2.62081	0.00877216	0.0449479
K11959	1174.91	-1.9792	0.753191	-2.62775	0.00859507	0.0444428
K06042	239.36	-1.98152	0.769084	-2.57646	0.00998169	0.0498562
K05515	634.247	-1.98504	0.736477	-2.69532	0.00703216	0.0385557
K04751	309.287	-1.98814	0.749886	-2.65125	0.0080194	0.0423328
K04518	370.735	-1.99639	0.750299	-2.66079	0.00779578	0.0415484
K06173	355.343	-2.00057	0.748001	-2.67456	0.00748285	0.0405604
K03437	159.182	-2.00334	0.791171	-2.53211	0.0113377	0.055044
K07037	529.289	-2.00468	0.732861	-2.73541	0.0062302	0.0353786
K02340	176.857	-2.01967	0.802372	-2.51713	0.0118316	0.0565783
K08641	135.998	-2.02491	0.766398	-2.64211	0.00823916	0.0430694
K00464	548.77	-2.02545	0.806749	-2.51063	0.0120517	0.0572007
K03684	207.611	-2.02742	0.75015	-2.70268	0.00687823	0.0380396
K07456	512.68	-2.03696	0.733452	-2.77722	0.00548261	0.0320884
K01591	269.586	-2.04875	0.752519	-2.72253	0.00647848	0.0363557
K02471	627.941	-2.05161	0.728837	-2.81491	0.00487911	0.0296476
K03652	145.49	-2.05311	0.784415	-2.61738	0.00886088	0.0452047
K01669	956.611	-2.05461	0.736294	-2.79047	0.00526314	0.0316534
K01423	518.626	-2.05551	0.765421	-2.68547	0.00724288	0.039484
K11753	275.749	-2.06526	0.743346	-2.77833	0.00546397	0.0320884
K04094	66.5195	-2.06602	0.838936	-2.46267	0.0137908	0.0629496
K02563	229.072	-2.06636	0.758765	-2.72332	0.00646301	0.0363557
K00817	258.841	-2.06688	0.743631	-2.77945	0.00544511	0.0320884
K00989	182.888	-2.0685	0.762863	-2.7115	0.006698	0.0373678
K03218	294.615	-2.07534	0.768629	-2.70005	0.00693295	0.0381212
K01609	240.415	-2.07656	0.745586	-2.78514	0.00535051	0.0319024
K01778	224.424	-2.0802	0.752721	-2.76358	0.00571714	0.0331559
K09761	227.383	-2.08555	0.725359	-2.8752	0.00403773	0.0253421
K03424	231.863	-2.09805	0.748259	-2.80391	0.00504874	0.0304842
K01921	177.716	-2.09995	0.761962	-2.75598	0.00585169	0.0335473
K03428	335.971	-2.10704	0.773111	-2.72541	0.00642222	0.0362533
K01524	520.963	-2.11804	0.732747	-2.89055	0.0038457	0.0246228
K01619	115.979	-2.13274	0.798462	-2.67106	0.0075612	0.0408161
K03723	846.293	-2.13307	0.711552	-2.99777	0.00271964	0.0185324
K00075	265.469	-2.14082	0.747054	-2.86568	0.00416112	0.0259458
K03429	358.69	-2.14441	0.745173	-2.87773	0.00400547	0.0253061
K08481	120.297	-2.1658	0.801945	-2.70069	0.00691968	0.0381212
K00833	383.567	-2.17536	0.745337	-2.91863	0.00351578	0.0228946
K09015	308.407	-2.18393	0.773316	-2.82411	0.00474119	0.0291703
K08262	378.112	-2.18751	0.750774	-2.91367	0.0035721	0.0231036
K02834	152.218	-2.18816	0.784367	-2.78971	0.00527556	0.0316534
K05369	302.525	-2.19144	0.776227	-2.8232	0.00475471	0.0291703
K02010	296.784	-2.19231	0.734438	-2.98502	0.00283563	0.019254
K01424	419.486	-2.19419	0.761073	-2.88302	0.00393879	0.0249675
K03149	435.445	-2.19684	0.7505	-2.92717	0.0034206	0.0223892
K07088	138.943	-2.21278	0.833498	-2.65481	0.00793537	0.0420575
K09970	165.573	-2.2178	0.771077	-2.87624	0.00402448	0.0253421
K01770	394.636	-2.22044	0.749894	-2.96101	0.00306631	0.0205282
K00097	486.398	-2.22161	0.732518	-3.03284	0.00242264	0.0166273
K03501	192.306	-2.22756	0.809643	-2.75129	0.00593606	0.033809
K03664	284.089	-2.22999	0.778872	-2.8631	0.0041952	0.0260397
K02233	166.292	-2.23457	0.792778	-2.81866	0.00482248	0.0294913
K01433	295.093	-2.2374	0.762796	-2.93316	0.00335533	0.0220757
K03185	162.621	-2.24242	0.769021	-2.91595	0.00354608	0.0230133
K11720	269.928	-2.24642	0.747265	-3.00619	0.00264542	0.0180912
K16785	177.235	-2.2486	0.808656	-2.78066	0.00542486	0.0320884
K07052	467.997	-2.24967	0.738109	-3.04789	0.00230458	0.0161067
K01925	345.494	-2.25232	0.769593	-2.92664	0.00342643	0.0223892
K02426	148.317	-2.25353	0.818221	-2.75418	0.00588396	0.0336126
K01739	574.302	-2.25628	0.736727	-3.06258	0.00219437	0.0154742
K03394	111.463	-2.26491	0.851767	-2.65907	0.00783559	0.0416443
K03188	259.974	-2.27985	0.770328	-2.95958	0.00308058	0.0205515
K06883	903.908	-2.28159	0.717983	-3.17778	0.00148408	0.0118369
K07566	238.026	-2.28873	0.767891	-2.98054	0.00287741	0.0194684
K02033	219.978	-2.2911	0.748211	-3.06211	0.00219786	0.0154742
K00991	142.026	-2.30439	0.781189	-2.94985	0.00317928	0.0211361
K02013	101.676	-2.30575	0.802767	-2.87226	0.00407551	0.0254953
K02669	527.308	-2.32177	0.742381	-3.12746	0.00176322	0.0136757
K07391	38.1422	-2.32693	0.877842	-2.65073	0.00803169	0.0423328
K06920	171.145	-2.34086	0.795773	-2.94161	0.00326508	0.0216312
K00995	234.174	-2.34553	0.761388	-3.0806	0.00206581	0.0149905
K03637	80.2326	-2.34721	0.807453	-2.90693	0.00364997	0.0235275
K02049	48.5346	-2.34788	0.842073	-2.78821	0.00530002	0.0317004
K06997	178.09	-2.37629	0.765292	-3.10507	0.00190233	0.0142955
K03631	443.733	-2.38547	0.77598	-3.07413	0.00211115	0.0151356
K08921	298.78	-2.39057	0.76576	-3.12182	0.00179736	0.0138724
K00974	305.941	-2.41013	0.76328	-3.1576	0.00159076	0.012542
K01935	174.946	-2.41301	0.785474	-3.07205	0.00212596	0.0151356
K08679	145.624	-2.41336	0.778046	-3.10182	0.00192332	0.0143659
K03524	139.393	-2.41398	0.782882	-3.08345	0.00204616	0.0149905
K03655	591.783	-2.42259	0.71956	-3.36677	0.000760543	0.00687733
K02005	532.34	-2.42351	0.73798	-3.28398	0.00102351	0.00879668
K00979	70.6667	-2.43377	0.843854	-2.88412	0.00392513	0.0249638
K01719	260.262	-2.43502	0.756584	-3.21844	0.00128889	0.0104647
K01665	413.467	-2.44649	0.762212	-3.20972	0.00132863	0.0107416
K07399	267.929	-2.45582	0.806709	-3.04424	0.00233266	0.0162435
K07393	208.256	-2.45899	0.755388	-3.25527	0.00113284	0.00943872
K05978	256.846	-2.46289	0.774579	-3.17965	0.00147451	0.0118209
K06180	474.927	-2.46445	0.743874	-3.313	0.000923021	0.00807855
K02720	264.211	-2.4721	0.792116	-3.12088	0.00180312	0.0138724
K15918	190.544	-2.48485	0.759544	-3.27151	0.00106976	0.00903145
K01437	296.825	-2.49136	0.744505	-3.34632	0.000818904	0.00730126
K01710	451.942	-2.51253	0.746273	-3.36677	0.000760538	0.00687733
K01920	269.595	-2.51363	0.743884	-3.37906	0.000727331	0.00667186
K09928	89.907	-2.51988	0.82025	-3.07209	0.00212567	0.0151356
K02034	551.43	-2.52096	0.743457	-3.39086	0.00069673	0.00642203
K02334	166.029	-2.52395	0.802053	-3.14687	0.00165031	0.0128522
K00954	144.999	-2.53881	0.818962	-3.10003	0.00193502	0.0143659
K02528	131.198	-2.54193	0.788175	-3.22508	0.00125939	0.0102688
K14540	254.687	-2.54395	0.777086	-3.27371	0.00106145	0.00903145
K01887	502.547	-2.54848	0.747178	-3.4108	0.000647724	0.00602857
K00366	78.7505	-2.5628	0.826586	-3.10047	0.00193215	0.0143659
K00020	366.734	-2.56392	0.751349	-3.41242	0.000643894	0.0060223
K07447	134.016	-2.57253	0.81181	-3.16888	0.00153027	0.0121151
K07015	139.151	-2.57379	0.825924	-3.11626	0.00183159	0.0140349
K06153	180.489	-2.58208	0.789046	-3.27241	0.00106635	0.00903145
K00919	160.751	-2.58482	0.797507	-3.24113	0.00119057	0.00974938
K01673	87.9625	-2.59178	0.851773	-3.0428	0.00234387	0.0162622
K01972	586.984	-2.59384	0.739905	-3.50563	0.000455522	0.00448008
K05810	164.824	-2.60962	0.786416	-3.31838	0.000905426	0.00796108
K05371	187.785	-2.61344	0.804812	-3.24727	0.00116518	0.00958258
K09919	220.316	-2.61861	0.794988	-3.2939	0.000988063	0.0085692
K01618	237.556	-2.62359	0.781434	-3.3574	0.000786786	0.00704783
K03281	347.432	-2.64034	0.752225	-3.51004	0.000448037	0.00446397
K03584	145.939	-2.65664	0.797652	-3.33058	0.000866647	0.00765538
K06041	119.017	-2.65745	0.786777	-3.37764	0.000731102	0.00667437
K01911	238.43	-2.68143	0.77336	-3.46725	0.000525813	0.00499798
K03654	345.383	-2.68476	0.755484	-3.55369	0.000379871	0.00383488
K00595	286.34	-2.6951	0.816157	-3.30218	0.000959376	0.0083584
K10227	19.2967	-2.70219	1.06774	-2.53076	0.0113816	0.0551169
K01928	433.717	-2.71553	0.746379	-3.63827	0.000274473	0.00289334
K01929	232.182	-2.71754	0.748522	-3.63054	0.000282834	0.0029651
K04651	17.1392	-2.72206	1.10278	-2.46836	0.0135734	0.062469
K00655	210.071	-2.72337	0.782027	-3.48246	0.000496836	0.00479757
K03650	465.39	-2.72421	0.765523	-3.55862	0.000372805	0.00378357
K01091	161.328	-2.73139	0.877088	-3.11415	0.00184473	0.014079
K00864	248.99	-2.73846	0.765454	-3.57756	0.000346817	0.00355768
K03885	436.146	-2.75292	0.759856	-3.62295	0.000291265	0.00302029
K03523	170.09	-2.77404	0.784864	-3.53443	0.000408659	0.0041038
K03439	238.795	-2.77471	0.756335	-3.66863	0.000243857	0.0026287
K01633	60.2857	-2.80898	0.862282	-3.25761	0.00112355	0.00940231
K07107	163.962	-2.80971	0.801445	-3.5058	0.000455236	0.00448008
K14083	73.7302	-2.81025	0.865017	-3.24878	0.00115901	0.00957313
K02533	129.723	-2.8109	0.810783	-3.46689	0.000526517	0.00499798
K00937	792.708	-2.81497	0.728746	-3.86276	0.000112114	0.00131235
K07478	511.721	-2.81931	0.726764	-3.87927	0.000104771	0.00123397
K01297	231.152	-2.82127	0.767465	-3.67609	0.00023684	0.00256756
K01602	135.036	-2.83024	0.832215	-3.40085	0.000671773	0.00622205
K11473	201.029	-2.83401	0.785573	-3.60757	0.000309081	0.00318772
K00507	471.619	-2.84785	0.743434	-3.83067	0.000127794	0.0014343
K00845	348.138	-2.85038	0.750982	-3.79553	0.000147326	0.00163429
K03500	270.518	-2.85231	0.76068	-3.74968	0.000177059	0.00194155
K14161	21.1201	-2.9204	1.24775	-2.34053	0.0192564	0.0786677
K03724	428.773	-2.96416	0.732086	-4.04892	5.14536e-05	0.000645878
K03602	40.8803	-2.96547	0.953512	-3.11005	0.00187057	0.0142193
K07026	233.278	-2.9659	0.770683	-3.84841	0.000118887	0.00135022
K02032	447.613	-2.97079	0.730384	-4.06744	4.75324e-05	0.000604612
K03296	743.171	-2.97144	0.763726	-3.89072	9.99482e-05	0.00119188
K06966	569.39	-2.99622	0.754793	-3.9696	7.19946e-05	0.000869403
K08999	131.292	-3.00389	0.863498	-3.47874	0.000503773	0.00483015
K03977	406.847	-3.01174	0.738376	-4.07888	4.52536e-05	0.000579489
K03795	427.203	-3.03284	0.733416	-4.13523	3.54604e-05	0.00046985
K08309	260.335	-3.03609	0.788792	-3.84903	0.000118584	0.00135022
K07058	831.328	-3.03707	0.727973	-4.17196	3.01996e-05	0.000411578
K06860	338.388	-3.04045	0.748438	-4.0624	4.85716e-05	0.000613739
K02230	707.209	-3.05408	0.741094	-4.12104	3.77162e-05	0.000496293
K07659	70.2886	-3.07387	0.937638	-3.27831	0.00104431	0.00893519
K08906	195.238	-3.10925	0.781461	-3.97877	6.92735e-05	0.000841871
K03101	110.167	-3.13191	0.814299	-3.84614	0.000119994	0.00135472
K02042	289.997	-3.13303	0.778142	-4.0263	5.66618e-05	0.000706606
K01664	130.675	-3.13726	0.813994	-3.85416	0.000116127	0.00135022
K01654	196.984	-3.14502	0.787677	-3.99277	6.53048e-05	0.000803881
K00549	22.5831	-3.15629	1.07528	-2.93533	0.00333196	0.0219978
K02341	168.353	-3.15809	0.78995	-3.99784	6.39235e-05	0.000791987
K02050	28.9691	-3.16278	0.972415	-3.2525	0.00114393	0.00948961
K00681	324.532	-3.20453	0.766737	-4.17944	2.92233e-05	0.000401137
K07027	178.531	-3.2195	0.777508	-4.14079	3.46109e-05	0.000461801
K07259	243.37	-3.2412	0.756438	-4.28482	1.82889e-05	0.000264358
K11472	184.275	-3.25175	0.816544	-3.98233	6.8244e-05	0.000834677
K01725	27.9922	-3.27621	1.0029	-3.26675	0.00108789	0.00914405
K02564	88.3925	-3.31251	0.866676	-3.82209	0.000132327	0.00147649
K05349	322.183	-3.31712	0.752595	-4.40758	1.04534e-05	0.000160847
K04757	81.2371	-3.31893	0.877928	-3.78041	0.00015657	0.0017268
K07053	118.242	-3.33026	0.816244	-4.07998	4.50391e-05	0.000579489
K02548	211.217	-3.34802	0.79929	-4.18874	2.80507e-05	0.000387831
K01790	55.6079	-3.35598	0.87127	-3.85183	0.00011724	0.00135022
K07462	171.063	-3.3761	0.785058	-4.30044	1.70456e-05	0.000248268
K02026	184.494	-3.38809	0.784996	-4.31605	1.58843e-05	0.000233133
K06178	132.39	-3.39117	0.754179	-4.49651	6.90794e-06	0.000114612
K03297	32.7844	-3.42604	1.10231	-3.10805	0.00188326	0.014259
K01489	88.624	-3.46384	0.835549	-4.14558	3.38956e-05	0.000455442
K01625	110.088	-3.48094	0.820286	-4.24357	2.19988e-05	0.00030863
K00951	488.49	-3.481	0.730629	-4.76438	1.89432e-06	3.72615e-05
K07042	81.8504	-3.48797	0.84894	-4.10861	3.98041e-05	0.00052018
K03665	385.477	-3.50784	0.769328	-4.55961	5.12493e-06	8.57751e-05
K07638	128.928	-3.51498	0.801064	-4.38789	1.14455e-05	0.000173318
K05381	143.464	-3.52474	1.38385	-2.54706	0.0108634	0.0531473
K05343	17.0237	-3.53816	1.21922	-2.90198	0.00370813	0.023822
K03639	236.962	-3.54593	0.805796	-4.40053	1.07988e-05	0.000164833
K03583	595.132	-3.56038	0.765845	-4.64896	3.33609e-06	5.94884e-05
K02094	99.5008	-3.57934	1.60824	-2.22562	0.0260396	0.0984213
K05370	135.898	-3.60975	0.856586	-4.21412	2.50759e-05	0.000349232
K01953	524.306	-3.61896	0.764555	-4.73342	2.20772e-06	4.20718e-05
K03310	365.944	-3.65969	0.767257	-4.76984	1.84374e-06	3.66443e-05
K01791	225.954	-3.66548	0.817469	-4.48394	7.3277e-06	0.000120528
K03270	51.0141	-3.66616	0.944508	-3.88156	0.000103791	0.00123001
K06199	129.978	-3.66798	0.818606	-4.48077	7.43756e-06	0.00012129
K02169	126.842	-3.67813	0.834498	-4.4076	1.04522e-05	0.000160847
K07636	208.135	-3.68719	0.797032	-4.62615	3.72527e-06	6.46166e-05
K01500	66.9188	-3.70448	1.5117	-2.45055	0.0142638	0.0643389
K07657	160.929	-3.70776	0.783687	-4.73118	2.23217e-06	4.20718e-05
K02552	382.723	-3.71483	0.785456	-4.72951	2.25057e-06	4.20718e-05
K06872	151.004	-3.72032	0.756782	-4.91597	8.83437e-07	1.89393e-05
K03582	649.359	-3.74857	0.754217	-4.97015	6.68998e-07	1.46718e-05
K00783	134.433	-3.74932	0.8653	-4.33297	1.47108e-05	0.000217583
K01147	267.582	-3.75789	0.786817	-4.77606	1.7876e-06	3.59026e-05
K05379	813.903	-3.7906	1.37336	-2.76009	0.00577861	0.0333099
K02025	166.412	-3.79097	0.799017	-4.74454	2.08976e-06	4.06864e-05
K07577	283.402	-3.79226	0.77572	-4.8887	1.01504e-06	2.1051e-05
K05516	176.04	-3.81698	0.814713	-4.68506	2.79871e-06	5.03769e-05
K04565	66.6192	-3.82871	0.883528	-4.33344	1.46799e-05	0.000217583
K00983	36.1781	-3.82879	1.03186	-3.71057	0.00020679	0.0022546
K00537	84.3877	-3.85684	0.869926	-4.43353	9.27045e-06	0.000145839
K02549	344.269	-3.85797	0.817095	-4.72157	2.34027e-06	4.2526e-05
K05377	2196.65	-3.96052	0.887614	-4.46199	8.12037e-06	0.000130199
K00111	196.725	-4.00093	0.778813	-5.13721	2.78845e-07	6.48824e-06
K00971	321.337	-4.03009	0.774542	-5.2032	1.95889e-07	4.95118e-06
K03581	383.906	-4.03659	0.775977	-5.20194	1.97217e-07	4.95118e-06
K02022	109.034	-4.05404	0.857514	-4.72766	2.27117e-06	4.20718e-05
K15738	502.144	-4.05603	0.756069	-5.36462	8.1119e-08	2.21107e-06
K09125	150.356	-4.07399	0.877814	-4.64107	3.46617e-06	6.12357e-05
K09012	156.553	-4.08048	1.59108	-2.5646	0.0103294	0.0511908
K02238	157.108	-4.11402	0.895283	-4.59522	4.323e-06	7.29937e-05
K03642	135.587	-4.13267	0.948927	-4.3551	1.33009e-05	0.000199828
K03182	263.305	-4.14982	0.772734	-5.37032	7.85988e-08	2.17343e-06
K00535	129.092	-4.15395	0.930798	-4.46278	8.09019e-06	0.000130199
K03575	275.093	-4.17668	0.770838	-5.41836	6.01475e-08	1.76556e-06
K05376	1294.95	-4.19581	0.878405	-4.77663	1.78259e-06	3.59026e-05
K03750	199.033	-4.20579	0.847438	-4.96294	6.94332e-07	1.50544e-05
K03453	155.875	-4.21533	0.834135	-5.05353	4.33727e-07	9.86105e-06
K08963	217.145	-4.23092	0.78574	-5.38463	7.25943e-08	2.06731e-06
K08226	271.444	-4.24717	1.61101	-2.63634	0.0083806	0.04357
K03638	83.8519	-4.24872	0.916251	-4.63707	3.53388e-06	6.18591e-05
K02097	172.756	-4.29642	1.58814	-2.70532	0.00682396	0.0378492
K03186	72.0412	-4.31904	0.913032	-4.73044	2.2403e-06	4.20718e-05
K03892	65.7009	-4.33167	0.940911	-4.60369	4.15066e-06	7.07095e-05
K09774	84.3657	-4.36879	0.94897	-4.60372	4.15003e-06	7.07095e-05
K00694	94.7277	-4.44783	0.882724	-5.03876	4.68567e-07	1.03956e-05
K07106	172.543	-4.4639	0.865972	-5.15478	2.53922e-07	5.98128e-06
K03635	120.266	-4.48835	0.950115	-4.72401	2.31241e-06	4.24238e-05
K08303	437.323	-4.57147	0.749222	-6.10162	1.04997e-09	6.60017e-08
K03579	487.068	-4.60863	0.756482	-6.09218	1.11381e-09	6.64107e-08
K00472	131.166	-4.60881	0.831188	-5.54485	2.94211e-08	9.36724e-07
K02719	335.59	-4.63016	0.894732	-5.17491	2.28021e-07	5.50713e-06
K02288	16.678	-4.63117	1.32495	-3.49534	0.000473451	0.0046089
K02284	606.805	-4.64281	0.920182	-5.04553	4.52259e-07	1.01519e-05
K06133	80.3698	-4.65655	0.888293	-5.24213	1.58735e-07	4.09278e-06
K02092	424.16	-4.65754	0.860676	-5.41149	6.25015e-08	1.80686e-06
K03969	232.102	-4.71103	0.841784	-5.59649	2.18737e-08	7.19571e-07
K02093	303.206	-4.72339	0.878448	-5.37697	7.57498e-08	2.12545e-06
K07089	154.276	-4.72997	0.844461	-5.60117	2.12912e-08	7.12695e-07
K01443	330.853	-4.73413	0.792124	-5.9765	2.27983e-09	1.08748e-07
K02286	456.466	-4.75093	0.871829	-5.44938	5.05458e-08	1.5069e-06
K01243	128.505	-4.76308	0.870971	-5.4687	4.53349e-08	1.373e-06
K09800	271.718	-4.79076	0.794677	-6.02856	1.65424e-09	8.76749e-08
K01469	732.338	-4.8118	0.767642	-6.26828	3.65054e-10	3.02836e-08
K03601	299.696	-4.82937	0.785327	-6.1495	7.77263e-10	5.49266e-08
K00263	220.889	-4.83763	0.836058	-5.78624	7.19797e-09	2.83e-07
K10111	250.345	-4.87802	0.833205	-5.85453	4.78364e-09	2.07436e-07
K17246	142.605	-4.89427	0.882704	-5.54464	2.94567e-08	9.36724e-07
K03651	55.4236	-4.93678	1.03231	-4.78229	1.73313e-06	3.55571e-05
K07175	236.288	-4.94358	0.819916	-6.02937	1.64597e-09	8.76749e-08
K00599	254.35	-4.95508	0.844158	-5.86985	4.36191e-09	1.93547e-07
K09001	184.89	-4.95959	0.867237	-5.71884	1.07253e-08	3.93537e-07
K05380	416.796	-4.99826	0.864061	-5.78462	7.26782e-09	2.83e-07
K03705	141.114	-5.0046	0.876966	-5.70671	1.15178e-08	4.14642e-07
K05385	187.345	-5.00567	0.834892	-5.99559	2.02749e-09	1.04553e-07
K08296	95.0797	-5.02269	0.938431	-5.35222	8.68815e-08	2.33479e-06
K09118	97.7786	-5.07957	0.918165	-5.53231	3.16046e-08	9.88552e-07
K07460	78.5181	-5.15215	0.992327	-5.19199	2.08062e-07	5.08952e-06
K06177	132.547	-5.18177	0.888714	-5.83064	5.52148e-09	2.34111e-07
K02096	734.729	-5.20436	1.33338	-3.90314	9.49519e-05	0.00113942
K11312	70.3684	-5.24269	1.03747	-5.05335	4.34134e-07	9.86105e-06
K08967	84.2854	-5.25632	0.984033	-5.34161	9.21245e-08	2.4413e-06
K02290	731.855	-5.2711	0.912013	-5.77963	7.48638e-09	2.8568e-07
K02575	647.252	-5.29339	0.803809	-6.58538	4.53728e-11	5.77142e-09
K02285	856.546	-5.29369	0.88522	-5.98009	2.23018e-09	1.08748e-07
K17244	222.292	-5.31015	1.45785	-3.64245	0.000270052	0.00286255
K05378	811.506	-5.33041	0.879314	-6.06201	1.34435e-09	7.77278e-08
K03636	43.8775	-5.40807	1.10598	-4.88986	1.00907e-06	2.1051e-05
K00555	190.217	-5.40927	0.884188	-6.11778	9.48884e-10	6.243e-08
K00301	270.118	-5.43933	0.817638	-6.65249	2.88179e-11	4.58205e-09
K17836	259.306	-5.46814	0.820459	-6.66473	2.65149e-11	4.58205e-09
K00517	196.986	-5.46887	0.869917	-6.28666	3.24363e-10	2.85189e-08
K03090	65.1007	-5.47855	1.05931	-5.17181	2.31834e-07	5.52924e-06
K01583	230.49	-5.48888	0.837135	-6.55675	5.49928e-11	6.55789e-09
K04028	48.1311	-5.49794	1.12129	-4.90324	9.42685e-07	1.99849e-05
K06016	322.724	-5.52207	0.817523	-6.75464	1.4319e-11	3.90295e-09
K10107	15.2574	-5.59347	1.53357	-3.64734	0.000264968	0.00283199
K06181	107.589	-5.61778	0.953996	-5.88869	3.89271e-09	1.7684e-07
K08480	163.513	-5.62363	0.894836	-6.28454	3.28835e-10	2.85189e-08
K01144	285.12	-5.68118	0.931608	-6.09825	1.07235e-09	6.60017e-08
K03287	98.9373	-5.72609	1.01036	-5.66738	1.44999e-08	5.12332e-07
K00901	136.668	-5.72881	0.926725	-6.18178	6.33814e-10	4.83727e-08
K03752	205.423	-5.74392	0.920439	-6.24042	4.36409e-10	3.46945e-08
K09858	76.478	-5.74666	1.0186	-5.64173	1.68351e-08	5.84023e-07
K02095	146.532	-5.80666	0.941508	-6.1674	6.94234e-10	5.09461e-08
K01512	65.114	-5.86487	1.12889	-5.19525	2.04449e-07	5.06608e-06
K00367	586.406	-5.87161	0.84018	-6.98852	2.77808e-12	8.8343e-10
K07137	296.988	-5.8961	0.884162	-6.66857	2.58302e-11	4.58205e-09
K09005	88.0218	-5.92073	1.02692	-5.76552	8.14073e-09	3.04559e-07
K06871	158.236	-5.93424	0.920554	-6.44638	1.14552e-10	1.21425e-08
K00067	183.182	-5.94633	0.902679	-6.58743	4.4751e-11	5.77142e-09
K01191	439.554	-6.09735	0.910337	-6.69791	2.11426e-11	4.48224e-09
K09880	105.182	-6.11197	1.05072	-5.81692	5.99408e-09	2.48624e-07
K02852	132.772	-6.12589	1.00068	-6.12171	9.25766e-10	6.243e-08
K04096	292.525	-6.13322	0.874509	-7.01333	2.3271e-12	8.8343e-10
K07266	110.027	-6.19073	1.03736	-5.96777	2.4052e-09	1.1193e-07
K07265	164.516	-6.19151	0.949943	-6.51777	7.13613e-11	8.00926e-09
K05384	86.6734	-6.29779	1.08713	-5.79302	6.9131e-09	2.80643e-07
K01788	177.409	-6.30577	0.937893	-6.72334	1.77601e-11	4.23578e-09
K00478	159.137	-6.36245	1.00143	-6.35335	2.10676e-10	2.11563e-08
K07190	445.113	-6.37593	0.849868	-7.50226	6.27247e-14	3.98929e-11
K07313	66.1649	-6.52998	1.18808	-5.49623	3.87994e-08	1.19402e-06
K08964	107.738	-6.57302	1.08683	-6.0479	1.46747e-09	8.23508e-08
K05386	114.583	-6.69747	1.06119	-6.3113	2.76708e-10	2.63979e-08
K17108	360.984	-6.7215	0.872942	-7.69983	1.36246e-14	1.29979e-11
K17245	176.746	-6.81721	1.02885	-6.62606	3.44764e-11	5.06007e-09
K07443	94.259	-6.99538	1.16899	-5.98415	2.17528e-09	1.08748e-07
K03692	336.493	-8.12671	1.02936	-7.8949	2.90551e-15	5.54371e-12
