# Supplementary material for: Spatially extensive microbial biogeography of the Indian Ocean provides insights into the unique community structure of a pristine coral atoll
Source: Sci Rep. 2015 Oct 20;5:15383. doi: 10.1038/srep15383 (PMC4611231; doi:10.1038/srep15383)
Supplement: Supplementary Table 6 [file srep15383-s7.xls]

## Sheet: day-in.vs.out.summTable.txt
Pathway	in.mean.exp.ko	in.prop.exp.ko	in.num.exp	out.mean.exp.ko	out.prop.exp.ko	out.num.exp	mean.exp	mean.num.exp.ko	mean.prop.exp.ko	diff.exp	diff.num.exp.ko	diff.prop.exp.ko
Penicillin and cephalosporin biosynthesis	2.4758	0.857143	6	5.24112	0.285714	2	3.85846	4	0.571429	2.76532	-4	-0.571429
Glycosaminoglycan biosynthesis - heparan sulfate	1.68451	0.8	4	3.57917	0.2	1	2.63184	2.5	0.5	1.89466	-3	-0.6
Retinol metabolism	3.39562	1	6	5.2142	0.666667	4	4.30491	5	0.833333	1.81858	-2	-0.333333
C5-Branched dibasic acid metabolism	6.29533	1	9	7.7876	0.777778	7	7.04146	8	0.888889	1.49227	-2	-0.222222
Phenylpropanoid biosynthesis	4.35098	0.857143	6	5.77377	0.571429	4	5.06238	5	0.714286	1.4228	-2	-0.285714
Tetracycline biosynthesis	7.25282	1	5	8.66442	0.8	4	7.95862	4.5	0.9	1.41161	-1	-0.2
Ribosome	4.93333	0.97037	131	6.07722	0.977778	132	5.50527	131.5	0.974074	1.14389	1	0.00740741
VEGF signaling pathway	1.84116	0.692308	9	2.98456	0.769231	10	2.41286	9.5	0.730769	1.14341	1	0.0769231
Lysine degradation	3.45429	0.888889	32	4.59169	0.694444	25	4.02299	28.5	0.791667	1.1374	-7	-0.194444
Flagellar assembly	2.80549	0.972973	36	3.92772	0.918919	34	3.3666	35	0.945946	1.12223	-2	-0.0540541
Cell cycle - Caulobacter	5.34298	0.814815	22	6.4316	0.666667	18	5.88729	20	0.740741	1.08863	-4	-0.148148
Hedgehog signaling pathway	3.19376	0.714286	5	4.2003	0.714286	5	3.69703	5	0.714286	1.00653	0	0
RNA polymerase	3.14044	0.857143	30	4.13232	0.628571	22	3.63638	26	0.742857	0.99188	-8	-0.228571
Apoptosis	3.32213	0.916667	11	4.30384	0.916667	11	3.81298	11	0.916667	0.981708	0	0
Glycosaminoglycan degradation	1.47489	0.8	8	2.38667	0.7	7	1.93078	7.5	0.75	0.911775	-1	-0.1
Toluene degradation	3.37346	0.941176	16	4.23919	0.588235	10	3.80632	13	0.764706	0.865733	-6	-0.352941
Notch signaling pathway	2.17717	0.875	7	2.95666	0.875	7	2.56691	7	0.875	0.779491	0	0
Phagosome	2.89836	0.970588	33	3.67182	0.882353	30	3.28509	31.5	0.926471	0.773463	-3	-0.0882353
Oxidative phosphorylation	4.86101	0.889706	121	5.63328	0.830882	113	5.24715	117	0.860294	0.772263	-8	-0.0588235
Wnt signaling pathway	2.70327	0.76	19	3.44432	0.84	21	3.07379	20	0.8	0.741047	2	0.08
Bacterial chemotaxis	2.81237	0.833333	20	3.53216	0.875	21	3.17226	20.5	0.854167	0.719791	1	0.0416667
Citrate cycle (TCA cycle)	5.61489	0.928571	39	6.32469	0.880952	37	5.96979	38	0.904762	0.709798	-2	-0.047619
Chloroalkane and chloroalkene degradation	3.2614	0.882353	15	3.96737	0.764706	13	3.61438	14	0.823529	0.705973	-2	-0.117647
Bacterial secretion system	3.56344	0.892857	50	4.23789	0.696429	39	3.90066	44.5	0.794643	0.674449	-11	-0.196429
Biosynthesis of unsaturated fatty acids	2.98551	0.809524	17	3.65928	0.666667	14	3.3224	15.5	0.738095	0.673778	-3	-0.142857
Carbon fixation pathways in prokaryotes	5.12393	0.9	54	5.77457	0.833333	50	5.44925	52	0.866667	0.650633	-4	-0.0666667
Novobiocin biosynthesis	3.02605	1	10	3.66738	0.8	8	3.34672	9	0.9	0.641325	-2	-0.2
Fatty acid metabolism	3.56582	0.916667	33	4.19788	0.861111	31	3.88185	32	0.888889	0.632059	-2	-0.0555556
Propanoate metabolism	4.62855	0.92	46	5.25115	0.86	43	4.93985	44.5	0.89	0.622602	-3	-0.06
Glycolysis / Gluconeogenesis	5.79876	0.867925	46	6.41052	0.773585	41	6.10464	43.5	0.820755	0.611763	-5	-0.0943396
Biosynthesis of siderophore group nonribosomal peptides	1.93549	0.809524	17	2.54077	0.52381	11	2.23813	14	0.666667	0.605273	-6	-0.285714
Ribosome biogenesis in eukaryotes	2.79235	0.873016	55	3.3968	0.873016	55	3.09458	55	0.873016	0.604443	0	0
Calcium signaling pathway	2.89853	0.73913	17	3.49104	0.695652	16	3.19479	16.5	0.717391	0.592514	-1	-0.0434783
Riboflavin metabolism	3.45972	0.947368	18	4.05032	0.736842	14	3.75502	16	0.842105	0.590596	-4	-0.210526
Tight junction	3.34521	0.65	13	3.93341	0.8	16	3.63931	14.5	0.725	0.588204	3	0.15
Oocyte meiosis	2.56465	0.8	32	3.14853	0.8	32	2.85659	32	0.8	0.583874	0	0
Isoquinoline alkaloid biosynthesis	2.29245	1	11	2.87539	0.727273	8	2.58392	9.5	0.863636	0.582941	-3	-0.272727
Caprolactam degradation	2.3776	0.846154	11	2.95611	0.692308	9	2.66685	10	0.769231	0.578509	-2	-0.153846
Various types of N-glycan biosynthesis	1.93529	0.857143	12	2.46698	0.785714	11	2.20114	11.5	0.821429	0.531694	-1	-0.0714286
Fatty acid biosynthesis	6.33026	1	18	6.85814	0.888889	16	6.5942	17	0.944444	0.527883	-2	-0.111111
p53 signaling pathway	3.45138	0.733333	11	3.97723	0.8	12	3.7143	11.5	0.766667	0.525856	1	0.0666667
Gap junction	3.4057	0.647059	11	3.90042	0.705882	12	3.65306	11.5	0.676471	0.494719	1	0.0588235
TGF-beta signaling pathway	2.44424	0.8	8	2.93846	0.9	9	2.69135	8.5	0.85	0.494223	1	0.1
Ascorbate and aldarate metabolism	2.42332	0.8	16	2.91133	0.65	13	2.66733	14.5	0.725	0.488011	-3	-0.15
alpha-Linolenic acid metabolism	2.43147	0.833333	5	2.91654	0.666667	4	2.67401	4.5	0.75	0.485071	-1	-0.166667
mRNA surveillance pathway	2.44024	0.914894	43	2.92415	0.914894	43	2.6822	43	0.914894	0.48391	0	0
Endocytosis	2.53438	0.72093	31	3.01773	0.744186	32	2.77605	31.5	0.732558	0.483348	1	0.0232558
Butanoate metabolism	3.53107	0.894737	51	4.00275	0.807018	46	3.76691	48.5	0.850877	0.471685	-5	-0.0877193
Basal transcription factors	1.95263	0.766667	23	2.41955	0.8	24	2.18609	23.5	0.783333	0.466918	1	0.0333333
Fatty acid elongation	1.38341	0.833333	10	1.84673	0.666667	8	1.61507	9	0.75	0.46332	-2	-0.166667
MAPK signaling pathway	2.723	0.62069	18	3.185	0.827586	24	2.954	21	0.724138	0.462	6	0.206897
Synthesis and degradation of ketone bodies	3.85797	0.875	7	4.3189	0.875	7	4.08844	7	0.875	0.460939	0	0
Two-component system	3.01358	0.852041	167	3.46341	0.729592	143	3.2385	155	0.790816	0.449829	-24	-0.122449
Methane metabolism	4.28526	0.785714	66	4.72919	0.761905	64	4.50722	65	0.77381	0.443934	-2	-0.0238095
Cell cycle - yeast	2.21655	0.789474	60	2.65735	0.789474	60	2.43695	60	0.789474	0.440799	0	0
Tropane, piperidine and pyridine alkaloid biosynthesis	2.92447	0.933333	14	3.35187	0.8	12	3.13817	13	0.866667	0.427397	-2	-0.133333
Alanine, aspartate and glutamate metabolism	5.25668	0.918367	45	5.68186	0.857143	42	5.46927	43.5	0.887755	0.425179	-3	-0.0612245
Tryptophan metabolism	3.50483	0.941176	32	3.92296	0.852941	29	3.7139	30.5	0.897059	0.418131	-3	-0.0882353
Nitrogen metabolism	5.31533	0.8375	67	5.72581	0.7875	63	5.52057	65	0.8125	0.410477	-4	-0.05
Fanconi anemia pathway	3.02721	0.866667	26	3.43189	0.866667	26	3.22955	26	0.866667	0.40468	0	0
Pyruvate metabolism	5.20264	0.868852	53	5.60609	0.803279	49	5.40436	51	0.836066	0.403447	-4	-0.0655738
beta-Alanine metabolism	3.70816	0.892857	25	4.10535	0.857143	24	3.90675	24.5	0.875	0.397196	-1	-0.0357143
Spliceosome	2.42884	0.9375	90	2.82591	0.875	84	2.62738	87	0.90625	0.397067	-6	-0.0625
Carotenoid biosynthesis	4.83769	0.894737	17	5.21374	0.736842	14	5.02571	15.5	0.815789	0.376045	-3	-0.157895
Ubiquitin mediated proteolysis	2.02893	0.716418	48	2.38583	0.716418	48	2.20738	48	0.716418	0.356897	0	0
Proteasome	2.23128	0.864865	32	2.58772	0.783784	29	2.4095	30.5	0.824324	0.356441	-3	-0.0810811
SNARE interactions in vesicular transport	1.26933	0.722222	13	1.62572	0.555556	10	1.44752	11.5	0.638889	0.356389	-3	-0.166667
RNA degradation	4.31144	0.863636	57	4.66524	0.833333	55	4.48834	56	0.848485	0.353804	-2	-0.030303
Lysosome	2.10724	0.836735	41	2.4572	0.836735	41	2.28222	41	0.836735	0.349951	0	0
Pyrimidine metabolism	4.72279	0.87069	101	5.07183	0.775862	90	4.89731	95.5	0.823276	0.349047	-11	-0.0948276
Regulation of autophagy	1.9051	1	11	2.24884	1	11	2.07697	11	1	0.343742	0	0
Protein processing in endoplasmic reticulum	2.85225	0.824324	61	3.19083	0.864865	64	3.02154	62.5	0.844595	0.338576	3	0.0405405
RNA transport	2.57135	0.833333	75	2.89261	0.855556	77	2.73198	76	0.844444	0.321255	2	0.0222222
Focal adhesion	2.394	0.548387	17	2.71268	0.83871	26	2.55334	21.5	0.693548	0.318687	9	0.290323
Meiosis - yeast	2.40452	0.762712	45	2.72137	0.711864	42	2.56294	43.5	0.737288	0.316849	-3	-0.0508475
Lysine biosynthesis	5.65443	0.785714	22	5.9522	0.714286	20	5.80331	21	0.75	0.29777	-2	-0.0714286
Phosphotransferase system (PTS)	1.5639	0.578947	11	1.86015	0.578947	11	1.71203	11	0.578947	0.296241	0	0
Drug metabolism - cytochrome P450	5.45353	1	6	5.73402	1	6	5.59378	6	1	0.280495	0	0
Geraniol degradation	2.95561	0.875	14	3.23525	0.875	14	3.09543	14	0.875	0.279635	0	0
Purine metabolism	4.48881	0.868263	145	4.73939	0.778443	130	4.6141	137.5	0.823353	0.250578	-15	-0.0898204
Cell cycle	2.40989	0.790323	49	2.65839	0.806452	50	2.53414	49.5	0.798387	0.248499	1	0.016129
Inositol phosphate metabolism	3.23024	0.862069	25	3.47634	0.827586	24	3.35329	24.5	0.844828	0.246099	-1	-0.0344828
Vitamin B6 metabolism	4.54549	0.916667	11	4.78619	0.833333	10	4.66584	10.5	0.875	0.240701	-1	-0.0833333
Nitrotoluene degradation	3.40047	0.909091	10	3.64004	0.727273	8	3.52026	9	0.818182	0.239573	-2	-0.181818
Regulation of actin cytoskeleton	2.31815	0.657143	23	2.55091	0.914286	32	2.43453	27.5	0.785714	0.232769	9	0.257143
Phenylalanine metabolism	3.01475	0.926829	38	3.23438	0.731707	30	3.12457	34	0.829268	0.219629	-8	-0.195122
Valine, leucine and isoleucine degradation	4.20984	0.916667	44	4.42678	0.895833	43	4.31831	43.5	0.90625	0.216939	-1	-0.0208333
mTOR signaling pathway	2.89939	0.823529	14	3.11001	0.764706	13	3.0047	13.5	0.794118	0.210623	-1	-0.0588235
MAPK signaling pathway - yeast	2.27483	0.434783	10	2.47711	0.73913	17	2.37597	13.5	0.586957	0.202278	7	0.304348
Phenylalanine, tyrosine and tryptophan biosynthesis	4.79661	0.956522	44	4.99801	0.913043	42	4.89731	43	0.934783	0.201394	-2	-0.0434783
Dioxin degradation	1.84891	0.7	7	2.02772	0.7	7	1.93832	7	0.7	0.178814	0	0
Fructose and mannose metabolism	3.57398	0.882353	45	3.75263	0.803922	41	3.6633	43	0.843137	0.178653	-4	-0.0784314
Taurine and hypotaurine metabolism	4.02284	0.75	12	4.20068	0.75	12	4.11176	12	0.75	0.177846	0	0
N-Glycan biosynthesis	2.49202	0.791667	19	2.6196	0.833333	20	2.55581	19.5	0.8125	0.127578	1	0.0416667
Sphingolipid metabolism	1.92841	0.8	16	2.04466	0.85	17	1.98653	16.5	0.825	0.116253	1	0.05
Ether lipid metabolism	2.74909	0.857143	6	2.8608	0.714286	5	2.80495	5.5	0.785714	0.111717	-1	-0.142857
Peroxisome	3.22691	0.75	30	3.33832	0.8	32	3.28261	31	0.775	0.111409	2	0.05
Phosphatidylinositol signaling system	3.62024	0.761905	16	3.70487	0.761905	16	3.66256	16	0.761905	0.0846374	0	0
Arginine and proline metabolism	4.38941	0.875	84	4.47275	0.8125	78	4.43108	81	0.84375	0.0833385	-6	-0.0625
Benzoate degradation	2.29446	0.814815	44	2.36905	0.62963	34	2.33175	39	0.722222	0.0745886	-10	-0.185185
Phosphonate and phosphinate metabolism	1.70123	1	9	1.75988	0.666667	6	1.73056	7.5	0.833333	0.0586531	-3	-0.333333
Tyrosine metabolism	3.20211	0.972973	36	3.25144	0.756757	28	3.22677	32	0.864865	0.0493295	-8	-0.216216
Photosynthesis	8.83462	1	53	8.87351	1	53	8.85407	53	1	0.0388818	0	0
Glycosphingolipid biosynthesis - globo series	2.56519	1	5	2.60197	0.6	3	2.58358	4	0.8	0.0367781	-2	-0.4
Adherens junction	3.39249	0.692308	9	3.41383	1	13	3.40316	11	0.846154	0.0213409	4	0.307692
Terpenoid backbone biosynthesis	4.52554	0.897436	35	4.52983	0.820513	32	4.52769	33.5	0.858974	0.00428426	-3	-0.0769231
ABC transporters	3.38771	0.805085	190	3.39048	0.75	177	3.38909	183.5	0.777542	0.00276142	-13	-0.0550847
Carbon fixation in photosynthetic organisms	6.6485	0.931034	27	6.63857	0.931034	27	6.64354	27	0.931034	-0.00992828	0	0
Sulfur metabolism	6.17323	1	22	6.16114	1	22	6.16718	22	1	-0.0120914	0	0
One carbon pool by folate	6.29499	0.952381	20	6.27366	0.952381	20	6.28432	20	0.952381	-0.0213347	0	0
Nicotinate and nicotinamide metabolism	5.17212	0.758621	22	5.14745	0.758621	22	5.15978	22	0.758621	-0.024673	0	0
Naphthalene degradation	3.17422	0.9	9	3.14522	1	10	3.15972	9.5	0.95	-0.0289919	1	0.1
Fluorobenzoate degradation	2.7868	0.75	6	2.74519	0.625	5	2.76599	5.5	0.6875	-0.0416164	-1	-0.125
Xylene degradation	1.85315	0.733333	11	1.80384	0.533333	8	1.8285	9.5	0.633333	-0.0493035	-3	-0.2
Pentose and glucuronate interconversions	3.40202	0.8125	26	3.34767	0.71875	23	3.37485	24.5	0.765625	-0.0543558	-3	-0.09375
Pentose phosphate pathway	5.56679	0.918919	34	5.50702	0.891892	33	5.53691	33.5	0.905405	-0.0597648	-1	-0.027027
MAPK signaling pathway - fly	2.33597	0.6	3	2.26918	1	5	2.30257	4	0.8	-0.0667843	2	0.4
Aminoacyl-tRNA biosynthesis	6.96664	1	37	6.89879	0.945946	35	6.93271	36	0.972973	-0.0678496	-2	-0.0540541
Drug metabolism - other enzymes	3.8469	1	16	3.77446	0.875	14	3.81068	15	0.9375	-0.0724389	-2	-0.125
Other glycan degradation	2.46002	0.916667	11	2.37329	0.833333	10	2.41666	10.5	0.875	-0.0867365	-1	-0.0833333
Lipopolysaccharide biosynthesis	3.8565	0.869565	20	3.76072	0.826087	19	3.80861	19.5	0.847826	-0.095776	-1	-0.0434783
Glycine, serine and threonine metabolism	5.26585	0.885714	62	5.14146	0.914286	64	5.20366	63	0.9	-0.124398	2	0.0285714
Glycosylphosphatidylinositol(GPI)-anchor biosynthesis	1.9499	0.4375	7	1.82289	0.6875	11	1.88639	9	0.5625	-0.127011	4	0.25
Galactose metabolism	3.52386	0.923077	24	3.37129	0.769231	20	3.44757	22	0.846154	-0.152572	-4	-0.153846
Mismatch repair	4.92889	1	38	4.77564	0.894737	34	4.85226	36	0.947368	-0.153253	-4	-0.105263
Porphyrin and chlorophyll metabolism	5.88358	1	77	5.72828	0.883117	68	5.80593	72.5	0.941558	-0.155306	-9	-0.116883
Nucleotide excision repair	3.97659	0.886364	39	3.81803	0.886364	39	3.89731	39	0.886364	-0.158557	0	0
ErbB signaling pathway	3.00891	0.466667	7	2.83133	0.733333	11	2.92012	9	0.6	-0.177584	4	0.266667
Non-homologous end-joining	2.88894	0.888889	8	2.70659	0.777778	7	2.79776	7.5	0.833333	-0.182352	-1	-0.111111
Homologous recombination	5.53246	0.913043	42	5.34346	0.847826	39	5.43796	40.5	0.880435	-0.189001	-3	-0.0652174
Styrene degradation	3.41414	0.923077	12	3.21716	0.692308	9	3.31565	10.5	0.807692	-0.196979	-3	-0.230769
DNA replication	4.55479	0.886364	39	4.34911	0.863636	38	4.45195	38.5	0.875	-0.205681	-1	-0.0227273
Thiamine metabolism	5.57115	0.823529	14	5.32901	0.823529	14	5.45008	14	0.823529	-0.242136	0	0
Glycerolipid metabolism	4.18781	0.868421	33	3.92975	0.763158	29	4.05878	31	0.815789	-0.25806	-4	-0.105263
Protein export	5.6257	0.823529	28	5.36539	0.882353	30	5.49555	29	0.852941	-0.260308	2	0.0588235
Selenocompound metabolism	5.34127	1	20	5.07846	0.95	19	5.20986	19.5	0.975	-0.262813	-1	-0.05
Glyoxylate and dicarboxylate metabolism	4.95587	0.9375	60	4.69077	0.90625	58	4.82332	59	0.921875	-0.265092	-2	-0.03125
Base excision repair	4.15758	0.885714	31	3.88033	0.771429	27	4.01896	29	0.828571	-0.277244	-4	-0.114286
Steroid biosynthesis	1.95375	0.928571	13	1.66817	0.857143	12	1.81096	12.5	0.892857	-0.285577	-1	-0.0714286
Histidine metabolism	4.94943	0.90625	29	4.63676	0.84375	27	4.79309	28	0.875	-0.312677	-2	-0.0625
Cysteine and methionine metabolism	5.61182	0.897959	44	5.29678	0.836735	41	5.4543	42.5	0.867347	-0.315049	-3	-0.0612245
Pantothenate and CoA biosynthesis	5.53479	1	23	5.20923	0.956522	22	5.37201	22.5	0.978261	-0.325562	-1	-0.0434783
Glutathione metabolism	6.39537	0.916667	22	6.00498	0.916667	22	6.20018	22	0.916667	-0.390387	0	0
Amino sugar and nucleotide sugar metabolism	4.38325	0.876543	71	3.96191	0.814815	66	4.17258	68.5	0.845679	-0.421337	-5	-0.0617284
Chlorocyclohexane and chlorobenzene degradation	2.82161	1	11	2.39412	0.818182	9	2.60786	10	0.909091	-0.427494	-2	-0.181818
Valine, leucine and isoleucine biosynthesis	7.78305	0.944444	17	7.35506	1	18	7.56906	17.5	0.972222	-0.427994	1	0.0555556
Aminobenzoate degradation	3.02776	0.837838	31	2.57119	0.675676	25	2.79948	28	0.756757	-0.456564	-6	-0.162162
Primary bile acid biosynthesis	2.09181	0.8	4	1.54418	1	5	1.81799	4.5	0.9	-0.547627	1	0.2
Jak-STAT signaling pathway	2.3104	0.333333	2	1.73526	0.833333	5	2.02283	3.5	0.583333	-0.575137	3	0.5
Ubiquinone and other terpenoid-quinone biosynthesis	4.41167	0.939394	31	3.8356	0.818182	27	4.12364	29	0.878788	-0.576068	-4	-0.121212
Glycerophospholipid metabolism	3.41985	0.735849	39	2.83909	0.811321	43	3.12947	41	0.773585	-0.580762	4	0.0754717
Starch and sucrose metabolism	5.00715	0.82	41	4.40661	0.86	43	4.70688	42	0.84	-0.600538	2	0.04
Metabolism of xenobiotics by cytochrome P450	5.7454	0.714286	5	5.03408	0.857143	6	5.38974	5.5	0.785714	-0.71132	1	0.142857
Cyanoamino acid metabolism	6.16451	0.9	9	5.32051	0.9	9	5.74251	9	0.9	-0.844004	0	0
Limonene and pinene degradation	4.06495	0.833333	10	3.18794	0.916667	11	3.62644	10.5	0.875	-0.877008	1	0.0833333
Ethylbenzene degradation	3.86893	0.5	3	2.95239	0.5	3	3.41066	3	0.5	-0.916543	0	0
Atrazine degradation	5.08048	0.888889	8	4.12295	0.888889	8	4.60172	8	0.888889	-0.957531	0	0
D-Glutamine and D-glutamate metabolism	5.98715	1	5	4.98896	1	5	5.48805	5	1	-0.998196	0	0
Peptidoglycan biosynthesis	7.10894	0.952381	20	6.02226	0.904762	19	6.5656	19.5	0.928571	-1.08667	-1	-0.047619
Folate biosynthesis	5.0594	0.96	24	3.91712	0.96	24	4.48826	24	0.96	-1.14228	0	0
Arachidonic acid metabolism	4.48895	0.833333	5	3.34615	0.833333	5	3.91755	5	0.833333	-1.14281	0	0
Sulfur relay system	4.98334	0.888889	16	3.77189	0.944444	17	4.37762	16.5	0.916667	-1.21145	1	0.0555556
Bisphenol degradation	2.99655	0.833333	5	1.70349	1	6	2.35002	5.5	0.916667	-1.29306	1	0.166667
Polycyclic aromatic hydrocarbon degradation	3.61977	0.777778	7	2.11483	0.888889	8	2.8673	7.5	0.833333	-1.50493	1	0.111111
Streptomycin biosynthesis	6.6093	1	11	4.90861	1	11	5.75896	11	1	-1.70068	0	0
Biotin metabolism	8.30981	1	6	6.48973	1	6	7.39977	6	1	-1.82008	0	0
Photosynthesis - antenna proteins	7.89937	0.961538	25	3.73018	0.923077	24	5.81477	24.5	0.942308	-4.16919	-1	-0.0384615
