# Supplementary material for: Spatially extensive microbial biogeography of the Indian Ocean provides insights into the unique community structure of a pristine coral atoll
Source: Sci Rep. 2015 Oct 20;5:15383. doi: 10.1038/srep15383 (PMC4611231; doi:10.1038/srep15383)
Supplement: Supplementary Table 7 [file srep15383-s8.xls]

## Sheet: in-day.vs.night.summTable.txt
Pathway	day.mean.exp.ko	day.prop.exp.ko	day.num.exp	night.mean.exp.ko	night.prop.exp.ko	night.num.exp	mean.exp	mean.num.exp.ko	mean.prop.exp.ko	diff.exp	diff.num.exp.ko	diff.prop.exp.ko
Retinol metabolism	3.39562	1	6	7.16928	0.5	3	5.28245	4.5	0.75	3.77365	-3	-0.5
Bacterial secretion system	3.56344	0.892857	50	6.90708	0.339286	19	5.23526	34.5	0.616071	3.34364	-31	-0.553571
Apoptosis	3.32213	0.916667	11	6.37361	0.25	3	4.84787	7	0.583333	3.05148	-8	-0.666667
Gap junction	3.4057	0.647059	11	6.20215	0.411765	7	4.80393	9	0.529412	2.79645	-4	-0.235294
Glycosylphosphatidylinositol(GPI)-anchor biosynthesis	1.9499	0.4375	7	4.64031	0.125	2	3.2951	4.5	0.28125	2.69041	-5	-0.3125
RNA polymerase	3.14044	0.857143	30	5.73368	0.4	14	4.43706	22	0.628571	2.59324	-16	-0.457143
C5-Branched dibasic acid metabolism	6.29533	1	9	8.85369	0.666667	6	7.57451	7.5	0.833333	2.55837	-3	-0.333333
Riboflavin metabolism	3.45972	0.947368	18	5.92182	0.421053	8	4.69077	13	0.684211	2.4621	-10	-0.526316
Cell cycle - Caulobacter	5.34298	0.814815	22	7.68128	0.518519	14	6.51213	18	0.666667	2.33831	-8	-0.296296
MAPK signaling pathway - yeast	2.27483	0.434783	10	4.51725	0.130435	3	3.39604	6.5	0.282609	2.24242	-7	-0.304348
p53 signaling pathway	3.45138	0.733333	11	5.51555	0.466667	7	4.48346	9	0.6	2.06417	-4	-0.266667
Tetracycline biosynthesis	7.25282	1	5	9.23974	0.8	4	8.24628	4.5	0.9	1.98693	-1	-0.2
Ribosome	4.93333	0.97037	131	6.91228	0.940741	127	5.9228	129	0.955556	1.97895	-4	-0.0296296
Carotenoid biosynthesis	4.83769	0.894737	17	6.81389	0.526316	10	5.82579	13.5	0.710526	1.9762	-7	-0.368421
Naphthalene degradation	3.17422	0.9	9	5.1054	0.5	5	4.13981	7	0.7	1.93118	-4	-0.4
Phagosome	2.89836	0.970588	33	4.82765	0.676471	23	3.86301	28	0.823529	1.92929	-10	-0.294118
Fatty acid metabolism	3.56582	0.916667	33	5.47695	0.555556	20	4.52138	26.5	0.736111	1.91113	-13	-0.361111
Novobiocin biosynthesis	3.02605	1	10	4.91861	0.5	5	3.97233	7.5	0.75	1.89256	-5	-0.5
alpha-Linolenic acid metabolism	2.43147	0.833333	5	4.27627	0.333333	2	3.35387	3.5	0.583333	1.8448	-3	-0.5
Glycolysis / Gluconeogenesis	5.79876	0.867925	46	7.59995	0.660377	35	6.69935	40.5	0.764151	1.80119	-11	-0.207547
Flagellar assembly	2.80549	0.972973	36	4.6013	0.648649	24	3.70339	30	0.810811	1.79581	-12	-0.324324
Lysine degradation	3.45429	0.888889	32	5.2242	0.583333	21	4.33925	26.5	0.736111	1.76992	-11	-0.305556
Ascorbate and aldarate metabolism	2.42332	0.8	16	4.18995	0.3	6	3.30664	11	0.55	1.76663	-10	-0.5
Fructose and mannose metabolism	3.57398	0.882353	45	5.33453	0.509804	26	4.45426	35.5	0.696078	1.76056	-19	-0.372549
Jak-STAT signaling pathway	2.3104	0.333333	2	4.06862	0.166667	1	3.18951	1.5	0.25	1.75822	-1	-0.166667
MAPK signaling pathway	2.723	0.62069	18	4.47373	0.37931	11	3.59836	14.5	0.5	1.75073	-7	-0.241379
Penicillin and cephalosporin biosynthesis	2.4758	0.857143	6	4.20248	0.285714	2	3.33914	4	0.571429	1.72669	-4	-0.571429
Hedgehog signaling pathway	3.19376	0.714286	5	4.90887	0.571429	4	4.05132	4.5	0.642857	1.71511	-1	-0.142857
Two-component system	3.01358	0.852041	167	4.72455	0.428571	84	3.86907	125.5	0.640306	1.71097	-83	-0.423469
ABC transporters	3.38771	0.805085	190	5.02083	0.449153	106	4.20427	148	0.627119	1.63311	-84	-0.355932
Metabolism of xenobiotics by cytochrome P450	5.7454	0.714286	5	7.37425	0.571429	4	6.55983	4.5	0.642857	1.62885	-1	-0.142857
Wnt signaling pathway	2.70327	0.76	19	4.32476	0.52	13	3.51401	16	0.64	1.62149	-6	-0.24
mTOR signaling pathway	2.89939	0.823529	14	4.48597	0.411765	7	3.69268	10.5	0.617647	1.58658	-7	-0.411765
Oxidative phosphorylation	4.86101	0.889706	121	6.42698	0.683824	93	5.644	107	0.786765	1.56597	-28	-0.205882
Tyrosine metabolism	3.20211	0.972973	36	4.75911	0.486486	18	3.98061	27	0.72973	1.557	-18	-0.486486
Glycosaminoglycan degradation	1.47489	0.8	8	3.01236	0.2	2	2.24363	5	0.5	1.53747	-6	-0.6
Thiamine metabolism	5.57115	0.823529	14	7.09615	0.529412	9	6.33365	11.5	0.676471	1.52501	-5	-0.294118
Calcium signaling pathway	2.89853	0.73913	17	4.40239	0.521739	12	3.65046	14.5	0.630435	1.50386	-5	-0.217391
TGF-beta signaling pathway	2.44424	0.8	8	3.93931	0.6	6	3.19177	7	0.7	1.49507	-2	-0.2
Tight junction	3.34521	0.65	13	4.82921	0.5	10	4.08721	11.5	0.575	1.484	-3	-0.15
Biosynthesis of unsaturated fatty acids	2.98551	0.809524	17	4.45249	0.428571	9	3.719	13	0.619048	1.46698	-8	-0.380952
Tropane, piperidine and pyridine alkaloid biosynthesis	2.92447	0.933333	14	4.3655	0.466667	7	3.64499	10.5	0.7	1.44103	-7	-0.466667
Oocyte meiosis	2.56465	0.8	32	3.97825	0.45	18	3.27145	25	0.625	1.4136	-14	-0.35
Protein processing in endoplasmic reticulum	2.85225	0.824324	61	4.26304	0.513514	38	3.55765	49.5	0.668919	1.41079	-23	-0.310811
Benzoate degradation	2.29446	0.814815	44	3.68963	0.314815	17	2.99204	30.5	0.564815	1.39518	-27	-0.5
Isoquinoline alkaloid biosynthesis	2.29245	1	11	3.68632	0.363636	4	2.98938	7.5	0.681818	1.39387	-7	-0.636364
Fatty acid elongation	1.38341	0.833333	10	2.76908	0.166667	2	2.07624	6	0.5	1.38568	-8	-0.666667
Pyruvate metabolism	5.20264	0.868852	53	6.57727	0.655738	40	5.88996	46.5	0.762295	1.37463	-13	-0.213115
Peroxisome	3.22691	0.75	30	4.59994	0.45	18	3.91342	24	0.6	1.37303	-12	-0.3
Methane metabolism	4.28526	0.785714	66	5.64914	0.595238	50	4.9672	58	0.690476	1.36389	-16	-0.190476
Butanoate metabolism	3.53107	0.894737	51	4.84918	0.614035	35	4.19012	43	0.754386	1.31811	-16	-0.280702
Chloroalkane and chloroalkene degradation	3.2614	0.882353	15	4.57832	0.647059	11	3.91986	13	0.764706	1.31692	-4	-0.235294
Histidine metabolism	4.94943	0.90625	29	6.20576	0.59375	19	5.5776	24	0.75	1.25633	-10	-0.3125
beta-Alanine metabolism	3.70816	0.892857	25	4.95921	0.607143	17	4.33368	21	0.75	1.25105	-8	-0.285714
Biosynthesis of siderophore group nonribosomal peptides	1.93549	0.809524	17	3.17787	0.190476	4	2.55668	10.5	0.5	1.24237	-13	-0.619048
Nitrotoluene degradation	3.40047	0.909091	10	4.63599	0.545455	6	4.01823	8	0.727273	1.23552	-4	-0.363636
mRNA surveillance pathway	2.44024	0.914894	43	3.66902	0.489362	23	3.05463	33	0.702128	1.22878	-20	-0.425532
Focal adhesion	2.394	0.548387	17	3.61402	0.419355	13	3.00401	15	0.483871	1.22002	-4	-0.129032
Toluene degradation	3.37346	0.941176	16	4.58753	0.529412	9	3.9805	12.5	0.735294	1.21408	-7	-0.411765
Propanoate metabolism	4.62855	0.92	46	5.80973	0.76	38	5.21914	42	0.84	1.18118	-8	-0.16
Ethylbenzene degradation	3.86893	0.5	3	5.03576	0.333333	2	4.45235	2.5	0.416667	1.16683	-1	-0.166667
Notch signaling pathway	2.17717	0.875	7	3.32438	0.5	4	2.75077	5.5	0.6875	1.14721	-3	-0.375
Terpenoid backbone biosynthesis	4.52554	0.897436	35	5.6655	0.641026	25	5.09552	30	0.769231	1.13996	-10	-0.25641
Ubiquitin mediated proteolysis	2.02893	0.716418	48	3.16862	0.432836	29	2.59877	38.5	0.574627	1.13968	-19	-0.283582
Glycerophospholipid metabolism	3.41985	0.735849	39	4.55598	0.396226	21	3.98792	30	0.566038	1.13613	-18	-0.339623
Tryptophan metabolism	3.50483	0.941176	32	4.63485	0.588235	20	4.06984	26	0.764706	1.13002	-12	-0.352941
Purine metabolism	4.48881	0.868263	145	5.5902	0.592814	99	5.03951	122	0.730539	1.10139	-46	-0.275449
Regulation of actin cytoskeleton	2.31815	0.657143	23	3.40319	0.514286	18	2.86067	20.5	0.585714	1.08505	-5	-0.142857
RNA degradation	4.31144	0.863636	57	5.39409	0.636364	42	4.85276	49.5	0.75	1.08265	-15	-0.227273
Nitrogen metabolism	5.31533	0.8375	67	6.37764	0.7	56	5.84649	61.5	0.76875	1.06231	-11	-0.1375
Lysosome	2.10724	0.836735	41	3.14457	0.489796	24	2.62591	32.5	0.663265	1.03732	-17	-0.346939
RNA transport	2.57135	0.833333	75	3.606	0.522222	47	3.08868	61	0.677778	1.03465	-28	-0.311111
Meiosis - yeast	2.40452	0.762712	45	3.43801	0.389831	23	2.92127	34	0.576271	1.0335	-22	-0.372881
Glycosphingolipid biosynthesis - globo series	2.56519	1	5	3.59723	0.4	2	3.08121	3.5	0.7	1.03204	-3	-0.6
Pyrimidine metabolism	4.72279	0.87069	101	5.7522	0.646552	75	5.23749	88	0.758621	1.02941	-26	-0.224138
Pentose and glucuronate interconversions	3.40202	0.8125	26	4.42975	0.46875	15	3.91589	20.5	0.640625	1.02773	-11	-0.34375
Styrene degradation	3.41414	0.923077	12	4.44121	0.461538	6	3.92767	9	0.692308	1.02707	-6	-0.461538
Arachidonic acid metabolism	4.48895	0.833333	5	5.49968	0.5	3	4.99432	4	0.666667	1.01073	-2	-0.333333
Phosphotransferase system (PTS)	1.5639	0.578947	11	2.56997	0.157895	3	2.06694	7	0.368421	1.00606	-8	-0.421053
Phenylalanine, tyrosine and tryptophan biosynthesis	4.79661	0.956522	44	5.80109	0.73913	34	5.29885	39	0.847826	1.00447	-10	-0.217391
Pentose phosphate pathway	5.56679	0.918919	34	6.55865	0.702703	26	6.06272	30	0.810811	0.991865	-8	-0.216216
One carbon pool by folate	6.29499	0.952381	20	7.26696	0.761905	16	6.78097	18	0.857143	0.971968	-4	-0.190476
Adherens junction	3.39249	0.692308	9	4.35852	0.692308	9	3.87551	9	0.692308	0.96603	0	0
Fatty acid biosynthesis	6.33026	1	18	7.28938	0.888889	16	6.80982	17	0.944444	0.95912	-2	-0.111111
Protein export	5.6257	0.823529	28	6.58054	0.705882	24	6.10312	26	0.764706	0.954837	-4	-0.117647
VEGF signaling pathway	1.84116	0.692308	9	2.77976	0.384615	5	2.31046	7	0.538462	0.9386	-4	-0.307692
Various types of N-glycan biosynthesis	1.93529	0.857143	12	2.86122	0.357143	5	2.39826	8.5	0.607143	0.925933	-7	-0.5
Aminoacyl-tRNA biosynthesis	6.96664	1	37	7.89102	0.837838	31	7.42883	34	0.918919	0.924377	-6	-0.162162
Proteasome	2.23128	0.864865	32	3.13909	0.540541	20	2.68518	26	0.702703	0.907816	-12	-0.324324
Porphyrin and chlorophyll metabolism	5.88358	1	77	6.78973	0.714286	55	6.33665	66	0.857143	0.906145	-22	-0.285714
Glutathione metabolism	6.39537	0.916667	22	7.28923	0.708333	17	6.8423	19.5	0.8125	0.89386	-5	-0.208333
N-Glycan biosynthesis	2.49202	0.791667	19	3.36101	0.416667	10	2.92652	14.5	0.604167	0.868996	-9	-0.375
Cell cycle - yeast	2.21655	0.789474	60	3.07953	0.460526	35	2.64804	47.5	0.625	0.862977	-25	-0.328947
Nucleotide excision repair	3.97659	0.886364	39	4.83841	0.5	22	4.4075	30.5	0.693182	0.861825	-17	-0.386364
Phenylpropanoid biosynthesis	4.35098	0.857143	6	5.20458	0.571429	4	4.77778	5	0.714286	0.853604	-2	-0.285714
Alanine, aspartate and glutamate metabolism	5.25668	0.918367	45	6.09856	0.755102	37	5.67762	41	0.836735	0.841879	-8	-0.163265
Endocytosis	2.53438	0.72093	31	3.36987	0.55814	24	2.95212	27.5	0.639535	0.835489	-7	-0.162791
Glycerolipid metabolism	4.18781	0.868421	33	5.01867	0.552632	21	4.60324	27	0.710526	0.830862	-12	-0.315789
Carbon fixation pathways in prokaryotes	5.12393	0.9	54	5.9541	0.783333	47	5.53902	50.5	0.841667	0.830163	-7	-0.116667
Synthesis and degradation of ketone bodies	3.85797	0.875	7	4.6607	0.75	6	4.25933	6.5	0.8125	0.802736	-1	-0.125
Bacterial chemotaxis	2.81237	0.833333	20	3.60634	0.666667	16	3.20935	18	0.75	0.793969	-4	-0.166667
Cell cycle	2.40989	0.790323	49	3.20298	0.435484	27	2.80644	38	0.612903	0.793095	-22	-0.354839
Lipopolysaccharide biosynthesis	3.8565	0.869565	20	4.64244	0.608696	14	4.24947	17	0.73913	0.785941	-6	-0.26087
Caprolactam degradation	2.3776	0.846154	11	3.15948	0.384615	5	2.76854	8	0.615385	0.781882	-6	-0.461538
Glycine, serine and threonine metabolism	5.26585	0.885714	62	6.03404	0.742857	52	5.64995	57	0.814286	0.768189	-10	-0.142857
Arginine and proline metabolism	4.38941	0.875	84	5.15643	0.666667	64	4.77292	74	0.770833	0.767023	-20	-0.208333
Sulfur metabolism	6.17323	1	22	6.92278	0.863636	19	6.548	20.5	0.931818	0.749553	-3	-0.136364
Glyoxylate and dicarboxylate metabolism	4.95587	0.9375	60	5.70335	0.734375	47	5.32961	53.5	0.835938	0.747483	-13	-0.203125
Vitamin B6 metabolism	4.54549	0.916667	11	5.26767	0.75	9	4.90658	10	0.833333	0.722182	-2	-0.166667
Drug metabolism - other enzymes	3.8469	1	16	4.56628	0.625	10	4.20659	13	0.8125	0.719386	-6	-0.375
Geraniol degradation	2.95561	0.875	14	3.67136	0.5625	9	3.31349	11.5	0.71875	0.715745	-5	-0.3125
Inositol phosphate metabolism	3.23024	0.862069	25	3.91797	0.62069	18	3.5741	21.5	0.741379	0.687727	-7	-0.241379
Ether lipid metabolism	2.74909	0.857143	6	3.43343	0.428571	3	3.09126	4.5	0.642857	0.684346	-3	-0.428571
Polycyclic aromatic hydrocarbon degradation	3.61977	0.777778	7	4.30303	0.333333	3	3.9614	5	0.555556	0.683266	-4	-0.444444
Glycosaminoglycan biosynthesis - heparan sulfate	1.68451	0.8	4	2.36203	0.2	1	2.02327	2.5	0.5	0.677523	-3	-0.6
Spliceosome	2.42884	0.9375	90	3.10001	0.614583	59	2.76443	74.5	0.776042	0.671169	-31	-0.322917
Valine, leucine and isoleucine biosynthesis	7.78305	0.944444	17	8.44873	0.888889	16	8.11589	16.5	0.916667	0.665679	-1	-0.0555556
Drug metabolism - cytochrome P450	5.45353	1	6	6.10119	1	6	5.77736	6	1	0.647665	0	0
Valine, leucine and isoleucine degradation	4.20984	0.916667	44	4.84206	0.75	36	4.52595	40	0.833333	0.632216	-8	-0.166667
Fluorobenzoate degradation	2.7868	0.75	6	3.41525	0.25	2	3.10103	4	0.5	0.62845	-4	-0.5
SNARE interactions in vesicular transport	1.26933	0.722222	13	1.89211	0.166667	3	1.58072	8	0.444444	0.62278	-10	-0.555556
Phenylalanine metabolism	3.01475	0.926829	38	3.63593	0.560976	23	3.32534	30.5	0.743902	0.621175	-15	-0.365854
Selenocompound metabolism	5.34127	1	20	5.95925	0.85	17	5.65026	18.5	0.925	0.617983	-3	-0.15
Nicotinate and nicotinamide metabolism	5.17212	0.758621	22	5.78643	0.586207	17	5.47928	19.5	0.672414	0.614314	-5	-0.172414
Ubiquinone and other terpenoid-quinone biosynthesis	4.41167	0.939394	31	5.02596	0.575758	19	4.71882	25	0.757576	0.614295	-12	-0.363636
Citrate cycle (TCA cycle)	5.61489	0.928571	39	6.22072	0.880952	37	5.91781	38	0.904762	0.605827	-2	-0.047619
Ribosome biogenesis in eukaryotes	2.79235	0.873016	55	3.38926	0.634921	40	3.09081	47.5	0.753968	0.596906	-15	-0.238095
Other glycan degradation	2.46002	0.916667	11	3.0544	0.5	6	2.75721	8.5	0.708333	0.594377	-5	-0.416667
Galactose metabolism	3.52386	0.923077	24	4.11691	0.538462	14	3.82038	19	0.730769	0.593049	-10	-0.384615
Lysine biosynthesis	5.65443	0.785714	22	6.24419	0.678571	19	5.94931	20.5	0.732143	0.589762	-3	-0.107143
Amino sugar and nucleotide sugar metabolism	4.38325	0.876543	71	4.94951	0.62963	51	4.66638	61	0.753086	0.566258	-20	-0.246914
Basal transcription factors	1.95263	0.766667	23	2.48994	0.3	9	2.22129	16	0.533333	0.537309	-14	-0.466667
Aminobenzoate degradation	3.02776	0.837838	31	3.56006	0.432432	16	3.29391	23.5	0.635135	0.532305	-15	-0.405405
Mismatch repair	4.92889	1	38	5.46087	0.684211	26	5.19488	32	0.842105	0.531978	-12	-0.315789
Limonene and pinene degradation	4.06495	0.833333	10	4.58619	0.583333	7	4.32557	8.5	0.708333	0.521239	-3	-0.25
Regulation of autophagy	1.9051	1	11	2.42052	0.636364	7	2.16281	9	0.818182	0.515423	-4	-0.363636
Dioxin degradation	1.84891	0.7	7	2.36203	0.1	1	2.10547	4	0.4	0.513121	-6	-0.6
Carbon fixation in photosynthetic organisms	6.6485	0.931034	27	7.15517	0.931034	27	6.90183	27	0.931034	0.506665	0	0
Non-homologous end-joining	2.88894	0.888889	8	3.3469	0.444444	4	3.11792	6	0.666667	0.457963	-4	-0.444444
Phosphatidylinositol signaling system	3.62024	0.761905	16	4.07258	0.571429	12	3.84641	14	0.666667	0.452342	-4	-0.190476
MAPK signaling pathway - fly	2.33597	0.6	3	2.74834	0.6	3	2.54215	3	0.6	0.412378	0	0
Pantothenate and CoA biosynthesis	5.53479	1	23	5.93974	0.826087	19	5.73727	21	0.913043	0.404942	-4	-0.173913
ErbB signaling pathway	3.00891	0.466667	7	3.40547	0.4	6	3.20719	6.5	0.433333	0.396562	-1	-0.0666667
Bisphenol degradation	2.99655	0.833333	5	3.39236	0.5	3	3.19445	4	0.666667	0.39581	-2	-0.333333
Cysteine and methionine metabolism	5.61182	0.897959	44	6.0018	0.734694	36	5.80681	40	0.816327	0.389972	-8	-0.163265
Fanconi anemia pathway	3.02721	0.866667	26	3.35744	0.666667	20	3.19232	23	0.766667	0.330226	-6	-0.2
Steroid biosynthesis	1.95375	0.928571	13	2.24201	0.142857	2	2.09788	7.5	0.535714	0.288268	-11	-0.785714
Homologous recombination	5.53246	0.913043	42	5.76022	0.652174	30	5.64634	36	0.782609	0.227758	-12	-0.26087
Phosphonate and phosphinate metabolism	1.70123	1	9	1.89211	0.333333	3	1.79667	6	0.666667	0.190879	-6	-0.666667
Taurine and hypotaurine metabolism	4.02284	0.75	12	4.19306	0.6875	11	4.10795	11.5	0.71875	0.17022	-1	-0.0625
Base excision repair	4.15758	0.885714	31	4.32585	0.628571	22	4.24171	26.5	0.757143	0.168269	-9	-0.257143
Sulfur relay system	4.98334	0.888889	16	5.15152	0.555556	10	5.06743	13	0.722222	0.168181	-6	-0.333333
Primary bile acid biosynthesis	2.09181	0.8	4	2.24201	0.4	2	2.16691	3	0.6	0.150207	-2	-0.4
DNA replication	4.55479	0.886364	39	4.6901	0.727273	32	4.62245	35.5	0.806818	0.135311	-7	-0.159091
Photosynthesis	8.83462	1	53	8.96238	0.981132	52	8.8985	52.5	0.990566	0.127756	-1	-0.0188679
Sphingolipid metabolism	1.92841	0.8	16	2.03769	0.4	8	1.98305	12	0.6	0.109286	-8	-0.4
Starch and sucrose metabolism	5.00715	0.82	41	5.10932	0.66	33	5.05824	37	0.74	0.102174	-8	-0.16
Chlorocyclohexane and chlorobenzene degradation	2.82161	1	11	2.88806	0.636364	7	2.85484	9	0.818182	0.0664514	-4	-0.363636
Xylene degradation	1.85315	0.733333	11	1.89211	0.2	3	1.87263	7	0.466667	0.0389616	-8	-0.533333
Folate biosynthesis	5.0594	0.96	24	5.04011	0.68	17	5.04975	20.5	0.82	-0.0192858	-7	-0.28
Cyanoamino acid metabolism	6.16451	0.9	9	6.12184	0.7	7	6.14318	8	0.8	-0.0426744	-2	-0.2
Atrazine degradation	5.08048	0.888889	8	4.64765	0.777778	7	4.86407	7.5	0.833333	-0.432829	-1	-0.111111
D-Glutamine and D-glutamate metabolism	5.98715	1	5	5.47179	0.8	4	5.72947	4.5	0.9	-0.515362	-1	-0.2
Peptidoglycan biosynthesis	7.10894	0.952381	20	6.23769	0.809524	17	6.67331	18.5	0.880952	-0.871253	-3	-0.142857
Streptomycin biosynthesis	6.6093	1	11	5.39881	1	11	6.00405	11	1	-1.21049	0	0
Biotin metabolism	8.30981	1	6	6.52102	1	6	7.41541	6	1	-1.78879	0	0
Photosynthesis - antenna proteins	7.89937	0.961538	25	5.51587	0.923077	24	6.70762	24.5	0.942308	-2.3835	-1	-0.0384615
